# Supplementary material for: Male-female communication enhances release of extracellular vesicles leading to high fertility in Drosophila
Source: Commun Biol. 2022 Aug 13;5:815. doi: 10.1038/s42003-022-03770-6 (PMC9376107; doi:10.1038/s42003-022-03770-6)
Supplement: Supplementary file 9 — Supplementary data 1 [file 42003_2022_3770_MOESM9_ESM.xlsx]

## Sheet: Contrast Names
Contrast	Dataset	Tissue1	Tissue2
MG.SptVsWF	McDonough-Goldstein et al (2021)	Spermatheca Unmated	Female Whole body
MG.Spt6hvsU	McDonough-Goldstein et al (2021)	Spermathecae 6h post-mating	Spermatheca Unmated
MG.Spt24hvsU	McDonough-Goldstein et al (2021)	Spermathecae 24h post-mating	Spermatheca Unmated
Le.Spt24hvsU	Leader et al (2018)	Spermathecae 24h post-mating	Spermatheca Unmated
Le.SptvsWF	Leader et al (2018)	Spermatheca Unmated	Female Whole body
Pr.Spt3hvsU	Prokupek et al (2009)	Spermathecae 3h post-mating	Spermatheca Unmated
Pr.Spt6hvsU	Prokupek et al (2009)	Spermathecae 6h post-mating	Spermatheca Unmated
Ch.Spt24hvsU	Chintapalli et al (2007)	Spermathecae 24h post-mating	Spermatheca Unmated
Ch.SptvsWF	Chintapalli et al (2007)	Spermatheca Unmated	Whole Fly

## Sheet: GO term gene list
GO:0006887 Exocytosis	GO:0006897 Endocytosis	GO:0032509 Endosome transport via multivesicular body sorting pathway	GO:0051047 Positive regulation of secretion	GO:0098876 Vesicle-mediated transport to the plasma membrane
Rab27	rush	Vsp37A	Rab27	Snx27
dor	dor	Mvb12	dor	Crag
PsGEF	Ocrl	Rab5	Flo2	Arfrp1
Syx4	norpA	Hrs	S	Tomosyn
Vap33	rb	Mon1	CG31935	Rab35
rb	dx	Stam	Sec24CD	sau
cm	cm	Vps25	Hrs	Sec5
RabX2	Ppt1	shrb	Tango1	Snx17
Rab9Db	Moe	Vps20	JhI-21	Sec71
Rph	AP-1gamma	Vta1	BicD	fidipidine
Rab9Fb	RhoU	kst	dimm	Sec6
cac	CG32683	Ccz1	unc-104	Vps35
Tomosyn	spri	CG15012	Gbp1	Klp61F
Syt12	rudhira	CHMP2B	Vps35	CG7083
NFAT	hep	Ist1	sona	wls
Scamp	Graf	Vps36	tsr	Sec3
Chc	Chc	Vps60	Glut1	Arf79F
38231	vap	Chmp1	Fife	Sec8
Rip11	wus	CG5498	Akh	CG11753
car	mnb	Vps24	corn	CG8202
Rab35	car	Vps37B	teq	CG9356
Rab10	Tao	AnxB9	SH3PX1	Snap24
Syx16	Mer	lsn	wls	Nsf2
37135	Cdc42	Rab7	mop	Sec15
CG31935	Rab35	Vps2	Hip14	Rab11
Slh	Amnionless	Vps28	Itpr	Sec10
Hrs	AP-2alpha	CG30423	Sec23	Exo84
CG15399	crq		Rab23	CG5447
Syt1	Su(dx)		Snx3	scrib
Sec5	aop		RhoGAP92B	comt
CCDC53	Rab5		Rab1	Grip
Rab6	Drp1		AdipoR	CG31495
PICK1	CG9962		jar	Snap25
Syx5	Hrs		ru
BicD	Syt1		Cadps
Sytalpha	Snx1		Pgant4
stmA	Sr-CI
Vamp7	Nlg2
Syb	Rbsn-5	Highlighted cells show relevant genes explored in this study.
Rab3	numb
Syx7	Reps
Amph	PICK1
Syngr	Uvrag
Sec6	CG31729
Snap29	Sec71
gammaSnap1	NimC4
mth	Gli
nSyb	tweek
Rap1	BicD
Fife	Arr1
Rop	Nak
Syx17	hook
corn	brat
unc-13-4A	Dap160
Exo70	step
mfr	EcR
Syx13	Tsp42Ej
Sytbeta	Vps25
Hip14	stmA
Syx8	CG18659
Sec3	Rme-8
Rab8	egr
alphaSnap	Syx7
Rab26	drk
Syx6	stj
Csp	O-fut1
Sec8	Arf51F
jagn	Flo1
Syt4	Rho1
Vps45	Lis-1
Snap24	inaC
gammaSnap2	Rab4
Syn	Smurf
Nsf2	CG18635
Rim	EndoB
CG31475	ktub
Sec15	Synj
Rab11	Vps35
GABA-B-R2	wdp
CASK	Pi3K59F
Rab7	Snap29
Syx1A	CG10339
Sec10	Eps-15
jar	Rac1
Esyt2	drpr
RabX4	kst
stac	Vps8
Vps33B	Rac2
Exo84	lqf
ALiX	Culd
CDase	Cbl
Syt7	rhea
unc-13	Arr2
disp	ArfGAP1
g	Hip1
comt	comm
Cadps	fwe
cpx	Arl1
X11L	mib1
Vps11	Dab
Rab9E	Nedd4
Rab9D	Clc
Rab9Fa	RhoBTB
Snap25	Arf79F
Snapin	aux
	spartin
	lap
	Nlg3
	Nlg1
	Arl2
	pyd
	neur
	Vps45
	CG8507
	Past1
	CG9297
	twf
	nsl1
	Mekk1
	EndoA
	psidin
	Nlg4
	Lrrk
	Synd
	Rlip
	Cortactin
	Rab11
	AP-2sigma
	CASK
	lqfR
	AP-2mu
	Nrx-1
	Rab7
	Atg6
	jar
	eater
	WASp
	Cad99C
	cindr
	dco
	Crk
	Arf102F
	Mcr
	DCTN2-p50
	scrib
	bsk
	g
	sdt
	csw
	spin
	shi
	Pkc53E
	Gprk2
	krz
	Pcyt1
	CG8176
	stg1
	CG32579
	LpR1
	mim
	CG9132
	CG41099
	lt
	stnA
	PIP4K
	stnB
	mgl
	wst

## Sheet: Comparison logFC
FlybaseID	Symbol	GeneName	MG.SptVsWF	MG.Spt6hvsU	MG.Spt24hvsU	Le.Spt24hvsU	Le.SptvsWF	Pr.Spt3hvsU	Pr.Spt6hvsU	Ch.Spt24hvsU	Ch.SptvsWF
FBgn0000003	7SLRNA:CR32864	Signal recognition particle 7SL RNA CR32864	0.0960334	0.65175	1.00521	-0.129524	2.95519	NA	NA	NA	NA
FBgn0000008	a	arc	3.86681	-0.0514524	0.152598	-0.368482	1.73962	-0.0194182	0.15479	-1.26779	2.03917
FBgn0000014	abd-A	abdominal A	8.90538	0.474196	1.40372	-0.0573254	5.54527	0.421742	0.265335	-1.33361	2.73442
FBgn0000015	Abd-B	Abdominal B	7.17637	0.0617804	0.803998	-0.251826	5.50108	-0.0156593	0.0937869	-1.54543	2.91028
FBgn0000017	Abl	Abl tyrosine kinase	-2.55455	0.367411	-0.0554209	-0.150933	0.282509	0.567763	-0.319751	0.210907	0.565419
FBgn0000018	abo	abnormal oocyte	1.41064	0.292151	0.240525	0.118239	-0.920089	0.202355	0.33847	-0.376029	0.516479
FBgn0000022	ac	achaete	NA	NA	NA	4.95766	-4.92172	NA	NA	NA	NA
FBgn0000024	Ace	Acetylcholine esterase	1.24888	-0.56628	0.330915	0.585478	-1.98153	-0.421827	-0.648545	-0.297321	-0.47993
FBgn0000028	acj6	abnormal chemosensory jump 6	-0.929238	-1.42764	0.0511159	3.6578	-5.5389	NA	NA	NA	NA
FBgn0000032	Acph-1	Acid phosphatase 1	0.576568	-0.348644	-0.348425	-0.408576	0.312798	-0.029937	0.148159	-0.604566	-0.382604
FBgn0000036	nAChRalpha1	nicotinic Acetylcholine Receptor alpha1	-2.05674	2.14714	4.01125	5.50503	-7.23842	NA	NA	NA	NA
FBgn0000037	mAChR-A	muscarinic Acetylcholine Receptor, A-type	1.04255	1.01085	0.553478	-0.145618	0.275888	NA	NA	NA	NA
FBgn0000038	nAChRbeta1	nicotinic Acetylcholine Receptor beta1	-5.71625	NA	NA	2.81793	-5.92697	NA	NA	NA	NA
FBgn0000039	nAChRalpha2	nicotinic Acetylcholine Receptor alpha2	-3.43845	1.3213	1.0345	-3.89817	-2.66163	-0.066496	-0.0707271	-0.0187897	0.186124
FBgn0000042	Act5C	Actin 5C	-0.420695	0.659547	-0.449442	-0.15328	-0.562208	0.90913	1.2082	2.02376	-3.46803
FBgn0000043	Act42A	Actin 42A	0.0138345	0.768286	0.225747	-0.040331	-1.66401	0.859283	0.697602	0.202867	-2.29984
FBgn0000044	Act57B	Actin 57B	2.09221	0.990053	1.67763	0.298888	1.01622	-0.363959	-0.311185	0.987237	-3.04136
FBgn0000045	Act79B	Actin 79B	-8.22121	-0.31688	0.658621	-0.186931	-6.85252	-0.133878	-0.158437	0.904065	-6.50592
FBgn0000046	Act87E	Actin 87E	0.682654	1.46381	2.1323	0.419555	1.26562	-1.31383	-2.16642	-0.472269	-5.07537
FBgn0000047	Act88F	Actin 88F	-5.64755	1.33346	1.64165	-0.543575	-5.52855	NA	NA	2.60741	-4.92848
FBgn0000052	Pfas	Phosphoribosylformylglycinamidine synthase	-1.10649	0.0419036	-0.309202	0.235741	0.480526	-0.435532	0.189409	-0.714704	1.93672
FBgn0000053	Gart	GART trifunctional enzyme	-0.664361	-1.01749	-0.801578	0.396452	0.416264	-0.935214	-0.140303	-1.33256	3.48268
FBgn0000054	Adf1	Adh transcription factor 1	NA	NA	NA	-0.418082	0.712363	NA	NA	NA	NA
FBgn0000055	Adh	Alcohol dehydrogenase	1.06625	-0.634587	-0.990848	1.03188	1.20846	NA	NA	NA	NA
FBgn0000056	Adhr	Adh-related	1.65937	0.0719186	-1.06878	1.07318	1.87631	NA	NA	NA	NA
FBgn0000057	adp	adipose	-0.855388	-0.066379	-0.19076	0.380496	0.217315	0.488929	0.381856	0.0762354	0.898653
FBgn0000061	al	aristaless	-2.07582	NA	NA	-0.954273	3.23968	NA	NA	NA	NA
FBgn0000063	Mps1	Monopolar spindle 1	-6.6724	1.14113	0.865227	0.0923321	-4.7171	NA	NA	NA	NA
FBgn0000064	Ald1	Aldolase 1	0.688235	-0.628499	-0.417025	0.300554	0.471627	-0.201611	-0.327982	0.113851	0.297943
FBgn0000071	Ama	Amalgam	NA	NA	NA	7.54923	-8.8835	NA	NA	NA	NA
FBgn0000075	amd	alpha methyl dopa-resistant	-6.92797	-0.380564	1.82777	-0.259062	-3.37825	NA	NA	NA	NA
FBgn0000077	amx	almondex	-0.220673	0.0241941	-0.0721	-0.0647805	0.136758	-0.0878162	-0.271388	-0.577273	1.12151
FBgn0000078	Amy-d	Amylase distal	-8.28147	0.165763	-0.206085	-1.33498	-5.62543	NA	NA	NA	NA
FBgn0000079	Amy-p	Amylase proximal	-8.86579	0.412175	-0.138838	-3.68345	-2.78064	NA	NA	NA	NA
FBgn0000083	AnxB9	Annexin B9	2.8469	0.438361	-0.0501911	0.0969634	1.23917	0.344457	0.179831	0.609215	0.596851
FBgn0000084	AnxB10	Annexin B10	0.447109	0.698908	-0.00231801	0.0955443	-0.27986	0.218124	0.518658	-0.866867	1.43599
FBgn0000092	dyw	daywake	1.84498	0.410676	-2.40026	-0.134809	-2.41697	NA	NA	NA	NA
FBgn0000094	Anp	Andropin	0	NA	NA	0	-21.8241	NA	NA	NA	NA
FBgn0000097	aop	anterior open	-0.842661	0.112717	0.725491	0.148651	0.52104	-0.0717541	-0.598375	-0.803825	0.964907
FBgn0000099	ap	apterous	NA	NA	NA	0.542038	1.96694	NA	NA	NA	NA
FBgn0000100	RpLP0	Ribosomal protein LP0	0.789151	-0.170921	-0.177025	0.0619418	-0.0909441	-0.0559797	-0.0606612	-0.495222	-0.175166
FBgn0000108	Appl	beta amyloid protein precursor-like	-5.82112	NA	NA	1.07818	-3.31521	NA	NA	-0.380598	-1.95938
FBgn0000109	Aprt	Adenine phosphoribosyltransferase	1.07958	0.0673842	-0.328044	-0.0521822	-0.0964918	0.305255	0.360781	-1.62612	2.47145
FBgn0000114	bru1	bruno 1	-5.77	-0.196638	0.247654	0.338632	-3.81619	-0.898173	-0.173587	0.490931	-1.84107
FBgn0000115	Arl1	ADP ribosylation factor-like 1	0.395621	0.478505	-0.0686104	0.193915	-0.179922	0.419145	0.0933923	-0.590335	0.735315
FBgn0000116	Argk1	Arginine kinase 1	1.80332	-0.831353	-0.262358	-0.233731	0.000951694	0.320508	0.0297162	1.89593	-3.09759
FBgn0000117	arm	armadillo	-0.863184	-0.0581294	-0.361766	-0.0484841	-0.426342	0.397198	0.169541	0.34464	-1.19989
FBgn0000119	arr	arrow	2.60073	-0.0170789	-0.0260609	-0.257677	1.06604	0.142775	-0.0314847	-0.828903	2.47177
FBgn0000120	Arr1	Arrestin 1	-14.1427	NA	NA	-5.25001	-5.65188	NA	NA	NA	NA
FBgn0000121	Arr2	Arrestin 2	-13.9844	NA	NA	-5.47374	-4.2787	NA	NA	NA	NA
FBgn0000137	ase	asense	NA	NA	NA	5.69928	-5.53839	NA	NA	NA	NA
FBgn0000139	ash2	absent, small, or homeotic discs 2	-0.408947	0.0233472	0.445776	0.144318	-0.402358	-0.505982	-0.518819	-0.465794	0.904617
FBgn0000140	asp	abnormal spindle	-7.30802	0.998085	0.845017	-0.0342958	-5.68726	NA	NA	NA	NA
FBgn0000146	aub	aubergine	-4.93976	-1.51581	-1.31422	0.283989	-4.99198	NA	NA	NA	NA
FBgn0000147	aurA	aurora A	-7.29444	0.56801	-0.129362	-1.94098	-4.16614	NA	NA	NA	NA
FBgn0000150	awd	abnormal wing discs	-0.674058	0.177406	-0.236855	0.237993	-0.65717	0.0351803	0.315637	1.80784	-1.63394
FBgn0000152	Axs	Abnormal X segregation	-2.38571	-0.000712865	0.354164	0.283637	-0.617269	-0.87158	-0.941227	-0.130085	-0.348119
FBgn0000153	b	black	-3.16017	1.47065	0.504352	0.936894	-4.72627	-0.152703	-0.368192	2.12581	-2.59902
FBgn0000157	Dll	Distal-less	0.817224	0.563576	0.407189	1.58387	-1.17712	-0.00742387	-0.284993	NA	NA
FBgn0000158	bam	bag of marbles	-5.60748	-1.46227	-0.905433	-8.22023	-2.69907	NA	NA	NA	NA
FBgn0000163	baz	bazooka	2.58484	-0.601476	-0.402889	-0.689085	4.58748	0.485291	0.127891	0.847881	0.368039
FBgn0000166	bcd	bicoid	-7.98301	3.46609	2.35871	0.298753	-6.32803	NA	NA	NA	NA
FBgn0000173	ben	bendless	0.326661	0.269475	0.557428	-0.0793871	-0.41211	-0.00879325	-0.360134	0.130627	0.757149
FBgn0000179	bi	bifid	0	NA	NA	0.425955	-0.474723	NA	NA	-0.428376	0.955605
FBgn0000180	bib	big brain	-0.658518	-1.58849	0.851857	0.347511	-2.49607	NA	NA	NA	NA
FBgn0000181	bic	bicaudal	-1.07776	-0.351274	-0.0923839	0.134164	-0.126547	-0.0509773	-0.135991	-0.142694	0.105726
FBgn0000182	BicC	Bicaudal C	-7.7089	1.23426	0.177718	-0.501964	-5.37138	NA	NA	NA	NA
FBgn0000183	BicD	Bicaudal D	-0.266505	0.0915186	-0.0402052	-0.236494	0.0873777	0.624455	0.309249	-0.310119	0.290962
FBgn0000206	boss	bride of sevenless	-8.25998	NA	NA	0	-8.51904	NA	NA	NA	NA
FBgn0000210	br	broad	NA	NA	NA	0.642299	-0.958146	NA	NA	NA	NA
FBgn0000212	brm	brahma	-0.00220253	0.308424	0.450657	-0.0886397	0.127109	0.351665	0.258934	-0.509691	0.00282066
FBgn0000216	Brd	Bearded	NA	NA	NA	6.56984	-8.55184	NA	NA	NA	NA
FBgn0000221	brn	brainiac	-0.581434	0.0660611	-0.197878	-0.101358	0.0581643	-0.08524	0.192859	-0.767844	0.768795
FBgn0000227	Elba1	Early boundary activity 1	NA	NA	NA	0	-5.25604	NA	NA	NA	NA
FBgn0000228	Bsg25D	Blastoderm-specific gene 25D	-0.443141	0.0567757	0.470047	-0.101388	-0.244625	0.145022	-0.387118	0.41957	-0.443774
FBgn0000229	bsk	basket	2.89804	-0.0206559	0.13841	-0.209096	1.33494	0.0117345	0.144701	-0.170315	0.46894
FBgn0000233	btd	buttonhead	3.84617	-0.804045	-0.542968	-0.00105082	0.793509	NA	NA	NA	NA
FBgn0000239	bur	burgundy	-0.486623	-0.225153	-0.132272	0.176485	0.237293	0.29162	-0.044212	-0.0441036	0.0593727
FBgn0000241	bw	brown	-1.29942	-1.75958	-5.55649	-1.04587	-0.910367	NA	NA	NA	NA
FBgn0000244	by	blistery	2.85019	-0.342277	-0.238577	0.0987473	2.21001	-0.102235	-0.0216807	0.466367	0.888648
FBgn0000246	c(3)G	crossover suppressor on 3 of Gowen	-0.281179	0.54565	1.81214	-0.270608	-1.06904	0.191062	0.204756	-0.445661	-1.93283
FBgn0000247	ca	claret	-0.32123	-0.0981472	-0.198816	0.00308025	-0.153488	0.25656	0.689763	0.681869	0.497638
FBgn0000250	cact	cactus	0.149133	0.150815	0.0758917	-0.606273	0.86183	0.494064	0.0692027	0.251031	0.380143
FBgn0000251	cad	caudal	-7.44701	0.747149	0.739692	0.591323	-5.84289	-0.643301	-0.183778	-0.612876	-5.06709
FBgn0000253	Cam	Calmodulin	0.4321	0.170252	1.06942	-0.0329837	1.03281	0.365757	0.244951	0.1948	-0.90538
FBgn0000256	capu	cappuccino	-1.51674	-0.425459	-0.122865	0.335502	0.00704756	-0.780456	-0.714001	-1.2961	0.641423
FBgn0000257	car	carnation	-1.27987	0.121184	-0.215943	0.277459	-0.453978	0.0168824	0.296231	-0.325623	1.9921
FBgn0000259	CkIIbeta	Casein kinase II beta subunit	1.10742	0.310866	0.914588	0.0127367	0.924741	0.394213	0.119577	0.854877	-0.858525
FBgn0000261	Cat	Catalase	0.548274	-0.229125	-0.22692	-0.0871002	-0.931015	-0.689208	-0.333691	-0.19697	-0.890999
FBgn0000273	Pka-C1	Protein kinase, cAMP-dependent, catalytic subunit 1	-1.70709	-0.306287	1.08128	-0.068875	1.71654	0.168094	-0.387686	1.71107	-1.28206
FBgn0000274	Pka-C2	Protein kinase, cAMP-dependent, catalytic subunit 2	-4.87886	NA	NA	-4.79146	-3.44763	NA	NA	NA	NA
FBgn0000276	CecA1	Cecropin A1	2.29863	2.05158	0.568945	-3.46096	4.07661	NA	NA	NA	NA
FBgn0000277	CecA2	Cecropin A2	2.3559	1.41631	0.255616	-12.1762	12.6211	NA	NA	NA	NA
FBgn0000278	CecB	Cecropin B	6.54439	1.27015	-0.161616	-5.80606	4.80593	NA	NA	NA	NA
FBgn0000279	CecC	Cecropin C	3.16917	0.975506	0.229624	-1.96069	5.40177	NA	NA	NA	NA
FBgn0000283	Cp190	Centrosomal protein 190kD	-0.466658	0.312164	0.983858	-0.16241	-0.301263	0.351046	0.266071	0.209147	-0.715203
FBgn0000286	Cf2	Chorion factor 2	0.206547	-0.140953	0.192386	0.229492	1.15483	0.182803	-0.365882	0.227225	1.01249
FBgn0000287	salr	spalt-related	NA	NA	NA	4.7347	-6.52185	NA	NA	NA	NA
FBgn0000289	cg	combgap	-0.270504	-0.0154368	-0.0922915	-0.0386694	0.0497322	0.0255643	-0.30358	-0.718657	-1.67301
FBgn0000299	Col4a1	Collagen type IV alpha 1	-0.0313023	-0.0117994	0.229088	0.347946	2.24681	-0.119588	-0.32833	0.08664	1.57351
FBgn0000303	ChAT	Choline acetyltransferase	-1.45431	-0.0432182	-0.795834	-6.15674	-2.31025	NA	NA	0.0145172	-1.17934
FBgn0000307	chif	chiffon	0.635322	-0.0237975	1.12774	-0.177982	0.454806	NA	NA	NA	NA
FBgn0000308	chic	chickadee	2.12622	-0.0665078	0.0251936	-0.0993965	1.14622	0.57943	0.135115	0.839102	-1.02382
FBgn0000316	cin	cinnamon	-0.191156	0.0582733	-0.0812943	0.0768238	0.189448	0.299471	0.254951	-0.594944	0.0939755
FBgn0000317	ck	crinkled	1.02351	0.249215	0.446716	0.16523	0.153727	0.0861227	0.0576212	-0.797139	0.867273
FBgn0000318	cl	clot	-0.619944	0.791604	0.572389	0.0385854	0.12316	0.171701	0.202311	0.976934	-1.36482
FBgn0000319	Chc	Clathrin heavy chain	1.2488	-0.0997503	-0.175263	-0.0291915	0.448037	0.174951	-0.0844307	-0.0512815	0.373234
FBgn0000320	eya	eyes absent	-5.65702	-3.93475	-1.39672	2.32754	-6.366	NA	NA	NA	NA
FBgn0000326	clt	cricklet	-1.20174	0.166682	0.0794774	0.404019	0.0309127	-0.231147	0.222118	0.0122295	1.62676
FBgn0000330	cm	carmine	0.0681601	0.198408	-0.406608	0.127739	-0.0880718	0.583175	0.528976	0.317952	0.29588
FBgn0000337	cn	cinnabar	NA	NA	NA	-4.71123	-0.0917338	NA	NA	NA	NA
FBgn0000339	cni	cornichon	-0.953341	0.20623	0.177245	-0.0115513	-1.16737	-0.111264	-0.149528	0.941349	-0.468653
FBgn0000346	comt	comatose	-5.1744	0.315092	0.660588	0.0167635	-4.62014	NA	NA	0.619143	-3.68612
FBgn0000351	cort	cortex	-9.75506	2.43808	1.65029	-0.65944	-4.34946	0.290781	0.22645	NA	NA
FBgn0000352	cos	costa	-3.23311	0.0642198	0.151882	-0.0513892	-1.54498	0.0789112	-0.512581	-0.846329	-0.888454
FBgn0000355	Cp15	Chorion protein 15	-10.0923	0.793208	2.97061	-0.900222	-8.57804	NA	NA	NA	NA
FBgn0000356	Cp16	Chorion protein 16	-9.83173	-0.567336	0.822218	-8.27742	-8.57688	NA	NA	NA	NA
FBgn0000357	Cp18	Chorion protein 18	-9.29981	-0.0943312	-0.104432	-3.51174	-8.18138	NA	NA	NA	NA
FBgn0000358	Cp19	Chorion protein 19	-10.2517	-1.17722	-1.4751	-0.204452	-9.12601	NA	NA	NA	NA
FBgn0000359	Cp36	Chorion protein 36	-11.0249	-0.745749	0.160643	-3.58477	-7.0515	NA	NA	NA	NA
FBgn0000360	Cp38	Chorion protein 38	-10.2232	-1.46723	-0.166309	-1.40223	-7.0376	NA	NA	NA	NA
FBgn0000370	crc	cryptocephal	2.9439	-0.182444	-0.0313978	-0.0861722	1.10765	NA	NA	NA	NA
FBgn0000376	crm	cramped	-2.87001	-0.162551	0.0528273	-0.117951	-1.09775	-0.269498	-0.594874	-0.77503	-1.55759
FBgn0000377	crn	crooked neck	-0.889239	-0.0249329	-0.0735533	0.186777	0.0878543	0.335857	0.538711	-0.253015	1.05489
FBgn0000382	csw	corkscrew	0.593987	-0.0262633	0.452502	0.151176	1.13709	-0.214685	-0.578084	-0.220194	1.37327
FBgn0000384	cta	concertina	0.402668	0.211752	0.708146	-0.000452664	0.947765	0.202323	-0.258344	-0.59965	-0.97449
FBgn0000392	cup	cup	-32.0243	0	6.22114	-7.45995	-3.80231	NA	NA	NA	NA
FBgn0000394	cv	crossveinless	-1.05014	0.0954162	0.218344	0.516152	0.102749	-0.401418	-0.562806	-0.0769076	0.54801
FBgn0000395	cv-2	crossveinless 2	2.57257	0.00839967	0.00194401	0.490117	1.89248	NA	NA	NA	NA
FBgn0000404	CycA	Cyclin A	-6.84038	0.438262	0.220127	-0.664118	-5.11933	0.250514	0.562666	-0.468008	-6.20684
FBgn0000405	CycB	Cyclin B	-8.31475	1.24522	0.989011	-1.2114	-5.5364	-0.0978842	0.188605	-1.69846	-5.50918
FBgn0000406	Cyt-b5-r	Cytochrome b5-related	0.770305	-1.14736	-0.951969	0.514043	1.75681	-0.675364	-0.480506	-0.988379	2.18135
FBgn0000409	Cyt-c-p	Cytochrome c proximal	NA	NA	NA	0.202217	-1.57855	NA	NA	NA	NA
FBgn0000411	D	Dichaete	-0.287219	-0.196486	-1.20743	0.65758	0.754562	-0.829933	-0.853714	-0.196252	-0.4133
FBgn0000412	D1	D1 chromosomal protein	-1.01167	-0.281262	-0.311079	-0.0710916	-1.08116	0.278408	0.0352026	-0.699237	-0.552091
FBgn0000413	da	daughterless	NA	NA	NA	-0.111633	0.835447	NA	NA	NA	NA
FBgn0000414	Dab	Disabled	-2.15143	-0.6784	0.454629	0.206294	-0.423515	-0.809867	-0.700507	0.335918	-0.808601
FBgn0000416	Sap-r	Saposin-related	2.78557	-0.104643	0.363974	-0.0997182	1.30508	0.0306736	0.07309	-0.631735	0.719836
FBgn0000422	Ddc	Dopa decarboxylase	0.935769	-0.131092	-0.0464891	-2.32257	1.98499	-0.515034	-0.302056	1.32004	-0.486784
FBgn0000426	SmF	Small ribonucleoprotein particle protein SmF	-1.48559	0.08115	0.00132091	-0.243193	-2.87076	0.312564	0.422669	-0.573101	-1.18396
FBgn0000427	dec	defective chorion	-10.0688	-1.80596	0.98742	-2.1561	-6.72977	NA	NA	NA	NA
FBgn0000439	Dfd	Deformed	NA	NA	NA	4.58894	-6.94292	NA	NA	NA	NA
FBgn0000442	Pkg21D	Protein kinase, cGMP-dependent at 21D	-5.76892	NA	NA	-0.619568	-0.0833956	NA	NA	NA	NA
FBgn0000447	Dhod	Dihydroorotate dehydrogenase	-0.309603	-0.142669	0.0947886	-0.147637	-0.309008	0.34336	0.340676	-0.27	0.00119517
FBgn0000448	Hr3	Hormone receptor 3	0.806575	-0.280769	0.723687	0.649344	0.150069	NA	NA	NA	NA
FBgn0000449	dib	disembodied	-5.8278	NA	NA	6.17101	-7.07375	NA	NA	NA	NA
FBgn0000451	ect	ectodermal	1.25132	-1.15655	-0.185707	1.05705	0.303436	-1.23489	-1.25823	NA	NA
FBgn0000454	Dip-B	Dipeptidase B	-1.70704	-0.575866	-0.136133	-0.123458	-1.17077	-0.0815931	-0.176148	-0.702147	-1.39314
FBgn0000455	Dip-C	Dipeptidase C	0.730821	-0.484032	-0.341534	-0.17701	-0.183796	-0.544616	-0.340012	-0.774768	1.3704
FBgn0000459	disco	disconnected	0.661762	0.350179	-0.80928	-0.540433	0.34585	NA	NA	-0.375107	0.208104
FBgn0000463	Dl	Delta	-3.88764	0.706477	1.63188	-0.070987	-0.84001	-0.130737	-0.780154	-0.501952	0.371084
FBgn0000464	Lar	Leukocyte-antigen-related-like	-1.09946	-0.248867	0.766335	0.0545325	-0.243298	NA	NA	NA	NA
FBgn0000473	Cyp6a2	Cytochrome P450 6a2	-0.805703	-0.568435	-0.262224	0.326673	0.933621	NA	NA	NA	NA
FBgn0000477	DNaseII	Deoxyribonuclease II	-0.188482	-0.58563	-0.926976	0.560697	0.512998	-0.817433	0.301276	-1.22393	3.55919
FBgn0000479	dnc	dunce	-2.62516	0.121752	0.664701	0.339095	0.127589	-0.420868	-0.493294	0.766421	0.654477
FBgn0000482	dor	deep orange	0.156535	0.192887	-0.26299	-0.181277	0.0699746	0.328883	0.47291	-0.134705	1.06416
FBgn0000489	Pka-C3	Protein kinase, cAMP-dependent, catalytic subunit 3	2.57533	-0.0707944	1.40548	-0.141626	1.26638	-0.562239	-0.782213	-0.518287	-1.35786
FBgn0000490	dpp	decapentaplegic	2.16207	0.161906	1.1443	0.0484526	2.53246	0.132996	-0.642367	-0.0473268	1.41501
FBgn0000492	Dr	Drop	1.06254	-0.297097	-0.429038	0.208358	2.29849	-0.417748	-0.522235	-1.96818	4.28834
FBgn0000497	ds	dachsous	NA	NA	NA	-0.0702742	2.9675	NA	NA	NA	NA
FBgn0000499	dsh	dishevelled	-2.09384	-0.0624413	-0.330953	-0.183836	-0.182403	0.168495	0.324735	-0.285089	0.111577
FBgn0000500	Dsk	Drosulfakinin	-1.81852	-0.618546	0.382714	-21.0819	-2.48409	NA	NA	NA	NA
FBgn0000504	dsx	doublesex	5.01368	0.399073	0.678388	0.0763419	3.83385	0.713592	0.568423	-0.0217305	3.39911
FBgn0000520	dwg	deformed wings	-1.96306	0.120893	-0.0152776	-0.0975838	-0.552951	-0.107805	-0.0676132	-0.338614	0.505294
FBgn0000524	dx	deltex	-1.16049	-0.240014	-0.248275	0.0161718	-1.66292	0.218606	0.114368	-0.658192	-0.468471
FBgn0000527	e	ebony	-0.800199	0.921495	-0.329552	1.40476	-2.63826	NA	NA	NA	NA
FBgn0000529	bsh	brain-specific homeobox	NA	NA	NA	0	-3.54349	NA	NA	NA	NA
FBgn0000533	ea	easter	-0.114324	-0.432393	0.0550546	0.247579	-0.407102	-0.695119	-0.848659	-0.429934	-0.274805
FBgn0000535	eag	ether a go-go	NA	NA	NA	0.130953	-3.67968	NA	NA	NA	NA
FBgn0000536	eas	easily shocked	1.58744	-0.0611152	0.0973312	0.674293	1.53172	0.36176	0.449343	-0.976326	2.21003
FBgn0000541	E(bx)	Enhancer of bithorax	-1.07441	0.0478203	1.27229	-0.0419454	-0.369648	0.0132764	-0.298867	-0.0417643	-0.504055
FBgn0000542	ec	echinus	-0.289696	-0.362147	0.180349	0.61887	-1.16648	NA	NA	NA	NA
FBgn0000543	ecd	ecdysoneless	-1.48574	0.110453	-0.00452711	0.0221528	-0.647747	0.302994	0.27732	0.494373	0.106572
FBgn0000546	EcR	Ecdysone receptor	-1.23548	0.133482	1.07201	0.0568887	0.818541	-0.104685	-0.215939	-0.453637	1.75516
FBgn0000547	ed	echinoid	-3.66991	0.14422	1.62217	0.0359804	-0.428001	0.0518014	0.282648	0.842617	-1.08188
FBgn0000551	Edg78E	Ecdysone-dependent gene 78E	NA	NA	NA	0	0	NA	NA	NA	NA
FBgn0000556	eEF1alpha1	eukaryotic translation elongation factor 1 alpha 1	NA	NA	NA	0.111808	0.39503	NA	NA	NA	NA
FBgn0000557	eEF1alpha2	eukaryotic translation elongation factor 1 alpha 2	-1.36295	0.478333	1.44508	-0.590472	-0.538732	-0.752678	-0.806847	1.53282	-3.95041
FBgn0000559	eEF2	eukaryotic translation elongation factor 2	0.301756	-0.314301	-0.137114	0.107019	0.414422	0.00746368	0.0214174	-0.316028	-0.140075
FBgn0000560	eg	eagle	1.67966	-1.23884	-0.607476	0.144428	1.46036	NA	NA	NA	NA
FBgn0000562	egl	egalitarian	0.49898	-0.602316	-0.272903	-0.106308	1.17516	0.0228727	-0.0946998	0.124442	-0.156573
FBgn0000564	Eh	Eclosion hormone	-3.72909	NA	NA	0	0	NA	NA	NA	NA
FBgn0000565	MsrA	Methionine sulfoxide reductase A	0.414753	1.63353	1.31025	2.42217	-1.47743	1.38244	0.647695	0.876798	-1.01315
FBgn0000566	Eip55E	Ecdysone-induced protein 55E	0.480129	-0.513106	-0.161772	0.187117	-0.828836	0.562487	0.213845	0.599066	-0.201382
FBgn0000567	Eip74EF	Ecdysone-induced protein 74EF	3.47725	-0.213298	0.595471	-0.0988723	2.10262	-0.801962	-0.880333	-0.731184	2.25236
FBgn0000568	Eip75B	Ecdysone-induced protein 75B	1.76547	-1.05267	0.0191947	0.0871226	1.06358	-0.0464741	-0.0307159	0.439522	0.792949
FBgn0000575	emc	extra macrochaetae	2.56024	0.370391	1.28823	-0.0879166	3.11926	0.285268	-0.274243	-0.134608	0.266351
FBgn0000576	ems	empty spiracles	5.16646	0.0216323	0.631069	-1.6314	-0.575507	NA	NA	NA	NA
FBgn0000577	en	engrailed	2.37622	-1.63727	-0.962814	0.338012	-1.11086	NA	NA	NA	NA
FBgn0000578	ena	enabled	-0.87858	-0.220748	0.414985	0.100211	-0.794102	1.32586	0.221504	0.201113	-0.228112
FBgn0000579	Eno	Enolase	-1.12475	-0.469031	-0.182958	0.225293	0.126425	-0.40416	-0.24702	0.32423	-0.134105
FBgn0000581	E(Pc)	Enhancer of Polycomb	-1.52323	0.145336	0.764229	-0.0652827	-0.272539	NA	NA	0.0310263	0.569555
FBgn0000588	esc	extra sexcombs	-3.28318	0.187216	-0.436987	0.00564906	-2.49401	NA	NA	NA	NA
FBgn0000591	E(spl)m8-HLH	Enhancer of split m8, helix-loop-helix	NA	NA	NA	6.36705	-5.74314	NA	NA	NA	NA
FBgn0000592	Est-6	Esterase 6	0.158017	-0.486013	-0.20099	1.15659	0.668161	-0.170991	0.801189	0.394959	-0.585684
FBgn0000594	Est-P	Esterase P	-1.65587	NA	NA	1.51051	1.47566	NA	NA	NA	NA
FBgn0000606	eve	even skipped	NA	NA	NA	0	-2.53119	NA	NA	NA	NA
FBgn0000611	exd	extradenticle	0.752156	0.053763	-0.0532908	-0.215315	0.395693	0.150016	0.110348	0.103696	-0.135724
FBgn0000615	exu	exuperantia	-8.0643	1.03629	1.06645	-1.02851	-5.99684	0.233381	0.760104	NA	NA
FBgn0000617	Taf9	TBP-associated factor 9	-0.79794	0.240634	-0.143973	-0.525173	-0.514665	0.193642	0.307045	0.269593	-0.166062
FBgn0000618	e(y)2	enhancer of yellow 2	-0.584895	0.372078	0.148681	-0.560557	0.0207708	0.131921	-0.267975	-0.577115	1.02271
FBgn0000625	eyg	eyegone	-2.3867	NA	NA	3.78428	-6.42783	NA	NA	NA	NA
FBgn0000629	E(z)	Enhancer of zeste	-0.936103	-0.0567082	-0.0256716	-0.227287	-0.06066	0.0721698	0.109288	-0.574095	0.324845
FBgn0000633	tei	teiresias	1.88093	-0.996334	0.947661	-0.121912	0.303763	NA	NA	NA	NA
FBgn0000635	Fas2	Fasciclin 2	3.20148	-0.197792	0.783141	0.099712	1.24385	-0.0964511	-0.359606	-0.517735	1.09945
FBgn0000636	Fas3	Fasciclin 3	2.95925	0.299848	0.350312	-0.00932688	1.63446	0.796767	0.385404	0.148723	0.591942
FBgn0000639	Fbp1	Fat body protein 1	NA	NA	NA	0.627957	4.82344	NA	NA	NA	NA
FBgn0000640	Fbp2	Fat body protein 2	NA	NA	NA	0.173672	1.91409	NA	NA	NA	NA
FBgn0000644	Fcp3C	Follicle cell protein 3C	-6.75278	0.249883	0.732596	-1.04925	-4.85503	-0.029516	0.0500313	NA	NA
FBgn0000658	fj	four-jointed	4.78941	-0.524195	0.145533	0.393883	1.30057	-0.207818	0.0488941	NA	NA
FBgn0000659	fkh	fork head	-3.6309	NA	NA	0.137482	-1.27797	NA	NA	NA	NA
FBgn0000662	fl(2)d	female lethal d	-0.288671	-0.184262	-0.167307	-0.112195	-0.114392	0.0603335	0.00868601	-0.162676	0.43989
FBgn0000667	Actn	alpha actinin	-0.736795	0.151763	-0.140895	-0.212022	0.0486765	1.03709	-0.452074	1.7426	-1.69626
FBgn0000709	fliI	flightless I	-2.26663	0.511114	0.436311	-0.229068	0.511613	0.250164	0.179764	-0.530625	0.355394
FBgn0000711	flw	flapwing	0.696152	0.507387	0.310754	-0.0282701	0.882854	0.258777	0.310435	-0.405958	0.0579043
FBgn0000715	FMRFa	FMRFamide	-7.44845	NA	NA	0	-8.4865	NA	NA	NA	NA
FBgn0000719	fog	folded gastrulation	-0.876689	-0.342489	0.536511	-0.153316	-0.115886	-0.0448665	-0.244006	-1.1257	0.812336
FBgn0000721	for	foraging	2.18396	-0.924679	-0.180636	-0.0610715	1.65491	-0.533327	-0.335247	-0.453389	1.17114
FBgn0000723	FER	FER tyrosine kinase	0.0528451	0.0607775	0.324944	0.314909	-0.0369946	-0.301815	-0.761737	0.743668	0.254729
FBgn0000808	gd	gastrulation-defective	-8.84457	NA	NA	-4.10649	-5.03068	NA	NA	NA	NA
FBgn0000810	fs(1)K10	female sterile (1) K10	-0.579325	0.344141	0.630664	0.349923	-0.382593	0.123912	-0.0130869	-0.741999	0.260343
FBgn0000826	png	pan gu	-7.21178	0.63373	0.315273	-0.368884	-5.58069	NA	NA	NA	NA
FBgn0000927	fs(1)Ya	female sterile (1) Young arrest	-9.90482	1.97457	0.967498	-1.08146	-6.49283	NA	NA	NA	NA
FBgn0000928	fs(1)Yb	female sterile (1) Yb	-7.21822	NA	NA	0	-6.04757	NA	NA	NA	NA
FBgn0000964	tj	traffic jam	-1.58834	-0.131611	0.318361	1.01907	-1.19226	NA	NA	NA	NA
FBgn0000996	dup	double parked	-5.074	0.201145	0.171666	0.0792609	-3.65833	-0.126321	-0.0553149	-0.602291	-4.3046
FBgn0001075	ft	fat	1.70045	1.4478	1.91574	1.13013	-1.05561	NA	NA	-0.486492	-0.0967056
FBgn0001078	ftz-f1	ftz transcription factor 1	-2.07708	0.644802	1.08478	-0.14621	-0.306547	0.241413	0.138935	1.00631	-2.15641
FBgn0001079	fu	fused	-1.28993	-0.128648	-0.0173446	0.0785431	-0.671181	0.216207	-0.0110636	-0.579058	0.30706
FBgn0001083	fw	furrowed	-3.26159	0.215647	-0.461134	3.03508	-3.26423	NA	NA	-1.73956	1.82446
FBgn0001084	fy	fuzzy	-1.18365	0.254491	0.0847906	-1.14889	-0.277543	0.491586	0.182001	0.106981	0.0267834
FBgn0001085	fz	frizzled	-3.46123	0.0421469	0.540671	-0.321927	-0.895376	-0.810357	-0.420704	-0.50047	-0.535202
FBgn0001086	fzy	fizzy	-7.25994	0.676188	0.335492	-0.464607	-3.29751	NA	NA	NA	NA
FBgn0001087	g	garnet	-1.54289	-0.112146	0.338884	-0.190986	-0.372782	0.396197	-0.320612	0.33001	1.27891
FBgn0001089	Gal	beta galactosidase	1.68659	-1.11669	-0.35365	-0.684344	2.56514	-0.806749	-0.797525	-1.80865	2.04089
FBgn0001090	bnb	bangles and beads	1.65618	-0.172689	1.12761	0.472681	0.419608	-0.883148	-1.09312	0.4888	-1.92038
FBgn0001091	Gapdh1	Glyceraldehyde 3 phosphate dehydrogenase 1	-1.75471	-0.31811	-0.148761	0.333939	-0.590806	-0.730185	-0.376573	0.327565	-0.228991
FBgn0001092	Gapdh2	Glyceraldehyde 3 phosphate dehydrogenase 2	-1.05304	-0.604868	-0.478871	0.194081	0.0448008	-0.53947	-0.131675	-0.174713	0.0860152
FBgn0001098	Gdh	Glutamate dehydrogenase	-1.02683	-0.309087	-0.309069	-0.0278923	-0.68708	-0.412806	-0.524164	0.164122	-1.43401
FBgn0001099	gdl	gonadal	0.766995	0.100488	0.450906	0.500096	-0.283912	NA	NA	NA	NA
FBgn0001104	Galphai	G protein alpha i subunit	-1.52579	0.263277	-0.0601318	0.412453	-0.880817	0.243742	0.151919	-0.905318	-0.457483
FBgn0001105	Gbeta13F	G protein beta-subunit 13F	-3.71994	0.682273	0.780715	-0.198489	1.59674	0.487619	0.291235	0.191492	-0.147152
FBgn0001108	DCTN1-p150	Dynactin 1, p150 subunit	-1.11014	-0.012251	-0.250875	0.0675679	-0.249609	0.444114	0.459762	0.423794	0.0564897
FBgn0001112	Gld	Glucose dehydrogenase	-2.96736	2.12422	2.17429	1.86265	-3.34897	NA	NA	0.043123	-4.53325
FBgn0001114	Glt	Glutactin	1.63854	-0.474145	0.200217	0.484827	3.32221	-0.538095	0.349168	-0.791633	3.11163
FBgn0001120	gnu	giant nuclei	-8.48247	0.848323	0.118789	-1.26539	-5.55998	-0.0827636	0.728139	NA	NA
FBgn0001122	Galphao	G protein alpha o subunit	3.71	-0.658556	1.3712	-0.504396	3.6145	-0.250823	-0.503698	-0.77704	1.65161
FBgn0001123	Galphas	G protein alpha s subunit	5.12177	0.184603	0.440538	-0.22388	2.5834	-0.00393833	-0.137163	-0.171194	1.11756
FBgn0001124	Got1	Glutamate oxaloacetate transaminase 1	0.677546	-0.36986	-0.304293	0.184052	0.185459	-0.409467	-0.478461	-0.941129	1.41022
FBgn0001125	Got2	Glutamate oxaloacetate transaminase 2	-1.39763	-0.202852	-0.287972	0.18304	0.277995	-0.692962	-0.560994	-0.541491	0.692416
FBgn0001128	Gpdh1	Glycerol-3-phosphate dehydrogenase 1	1.00147	-0.419636	-0.408145	0.478294	1.11846	-0.321833	-0.115103	-0.709106	0.577685
FBgn0001133	grau	grauzone	-1.35539	0.125138	-0.0969352	-0.356351	-0.5819	0.0476685	0.0729159	0.185804	0.815692
FBgn0001134	Grd	Glycine receptor	3.42963	-0.77429	-0.126942	0.423786	1.95207	NA	NA	NA	NA
FBgn0001137	grk	gurken	-0.28868	-0.022204	0.566501	0.60821	-0.891522	-0.453213	-0.573136	0.540598	-0.478739
FBgn0001138	grn	grain	NA	NA	NA	5.95258	-6.73831	NA	NA	NA	NA
FBgn0001139	gro	groucho	-1.63172	-0.142975	-0.165264	-0.028861	0.0932868	0.090615	0.105061	0.224943	1.41366
FBgn0001142	Gs1	Glutamine synthetase 1	-1.46202	0.657255	-0.126219	-0.187397	0.847734	NA	NA	NA	NA
FBgn0001145	Gs2	Glutamine synthetase 2	1.19028	0.377396	0.485629	0.802159	-0.128078	-0.139295	0.287789	2.36149	-2.04858
FBgn0001147	gsb-n	gooseberry-neuro	3.19706	NA	NA	0.693368	0.727051	NA	NA	NA	NA
FBgn0001148	gsb	gooseberry	-1.86928	NA	NA	1.68141	-0.964258	NA	NA	NA	NA
FBgn0001149	GstD1	Glutathione S transferase D1	2.28698	0.701384	0.19105	-0.103612	-1.21283	0.10168	0.311178	0.209942	-0.857017
FBgn0001150	gt	giant	1.82899	0.0536255	-0.455773	2.30034	-2.16778	NA	NA	NA	NA
FBgn0001168	h	hairy	4.1876	0.0551497	0.704274	0.0937291	2.35423	0.486571	0.537055	0.0510054	1.17128
FBgn0001169	H	Hairless	-2.13699	0.113804	0.794292	-0.226467	0.34857	0.553707	0.268554	0.292321	0.590792
FBgn0001170	H2.0	Homeodomain protein 2.0	0	NA	NA	5.20247	-5.12499	NA	NA	NA	NA
FBgn0001174	halo	halo	NA	1.74788	3.8609	0	-6.24209	NA	NA	NA	NA
FBgn0001179	hay	haywire	-1.06178	0.359225	0.170788	-0.203466	-0.532829	NA	NA	NA	NA
FBgn0001180	hb	hunchback	-5.26507	0.886626	1.75518	-0.247776	-3.1704	-0.584763	-0.567147	-0.372073	-2.76874
FBgn0001185	her	hermaphrodite	0.971272	0.0818398	0.213125	0.21315	0.317673	NA	NA	NA	NA
FBgn0001186	Hex-A	Hexokinase A	4.65463	-0.163721	0.313674	-0.398976	4.43596	0.185295	-0.236186	1.18712	0.604755
FBgn0001187	Hex-C	Hexokinase C	1.37989	-0.485046	-1.02389	0.609309	1.73967	-0.287028	-0.447995	-2.10681	2.89689
FBgn0001189	hfw	halfway	1.40378	0.00423645	-0.00305846	0.229391	0.859134	-0.0404644	0.176814	-0.48994	1.63406
FBgn0001197	His2Av	Histone H2A variant	-1.04754	0.0451969	0.102723	0.223813	-2.35113	0.424496	0.30344	0.072766	-2.81645
FBgn0001202	hook	hook	0.348621	0.0142744	-0.0830198	-0.0334168	-0.0331776	0.290923	0.505577	-0.156827	1.05911
FBgn0001206	Hmr	Hybrid male rescue	-1.65723	0.41624	0.603538	-0.446322	-0.926546	0.0477462	-0.0273164	0.470355	-1.25538
FBgn0001208	Hn	Henna	1.13111	-1.05639	-0.439771	0.284308	1.23785	-1.40771	-0.786974	-0.893491	2.45277
FBgn0001215	Hrb98DE	Heterogeneous nuclear ribonucleoprotein at 98DE	0.63878	-0.197104	0.194199	0.0973626	0.446798	0.168147	0.00972564	-0.617368	0.636875
FBgn0001216	Hsc70-1	Heat shock protein cognate 1	-2.41266	0.528236	0.780778	0.029357	-2.25074	-0.421259	-0.293619	2.23648	-4.30365
FBgn0001217	Hsc70-2	Heat shock protein cognate 2	-2.34357	NA	NA	-5.37375	-1.92175	NA	NA	NA	NA
FBgn0001218	Hsc70-3	Heat shock 70-kDa protein cognate 3	3.76644	-0.551023	-0.644126	-0.484526	1.73661	0.471936	0.497581	-0.408494	0.485492
FBgn0001220	Hsc70-5	Heat shock protein cognate 5	-0.546074	-0.342531	-0.349639	0.247749	-0.103934	0.02005	0.0434037	-0.0378783	-0.143167
FBgn0001222	Hsf	Heat shock factor	-1.00678	-0.148537	-0.280294	-0.136633	-0.307423	0.335399	0.115996	-0.603135	-0.291593
FBgn0001223	Hsp22	Heat shock protein 22	1.27313	-1.43759	-1.10705	-0.959291	-1.35794	NA	NA	NA	NA
FBgn0001224	Hsp23	Heat shock protein 23	2.43237	0.012551	-0.182633	-0.448417	0.117914	3.26726	1.53585	0.4364	-2.20139
FBgn0001225	Hsp26	Heat shock protein 26	-4.00107	-0.135181	-0.600503	-0.619373	-5.69096	2.032	0.79629	-0.736733	-5.73627
FBgn0001226	Hsp27	Heat shock protein 27	-2.80581	-0.591777	-0.654697	-0.656415	-3.1928	1.57931	0.92803	-1.09826	-4.96375
FBgn0001227	Hsp67Ba	Heat shock gene 67Ba	-3.25085	0.039042	-0.56563	0	-6.60905	NA	NA	NA	NA
FBgn0001228	CG4456	uncharacterized protein	-0.0350394	-4.76025	-4.13215	0.0571122	-3.10253	NA	NA	NA	NA
FBgn0001229	Hsp67Bc	Heat shock gene 67Bc	1.97738	-0.258676	-0.498164	-2.56353	-0.387288	NA	NA	NA	NA
FBgn0001230	Hsp68	Heat shock protein 68	3.52894	0.390766	-0.698515	-0.452847	2.12344	1.69411	1.33324	0.0265792	0.768503
FBgn0001233	Hsp83	Heat shock protein 83	-0.743591	-0.659152	-0.218007	-0.261678	-0.366456	0.450684	0.123017	0.543678	-1.59867
FBgn0001234	lncRNA:Hsromega	Heat shock RNA omega	3.38493	-0.0215814	0.0270009	-0.189734	3.01664	NA	NA	NA	NA
FBgn0001235	hth	homothorax	3.14744	-0.00583087	1.35335	-0.399389	5.18466	0.874155	-0.299311	1.22257	1.37779
FBgn0001247	Ide	Insulin degrading metalloproteinase	0.945058	0.0406958	0.042251	-0.0671678	0.569091	0.0933959	-0.0168134	-0.15511	0.763348
FBgn0001248	Idh	Isocitrate dehydrogenase	0.292098	-0.124514	-0.481478	0.569824	-0.467246	-0.1119	0.252185	0.227234	-0.52414
FBgn0001250	if	inflated	1.95914	0.118314	0.414244	0.132713	1.97769	-0.306845	-0.600149	-0.386679	1.21039
FBgn0001253	ImpE1	Ecdysone-inducible gene E1	NA	NA	NA	2.80544	-2.40673	NA	NA	NA	NA
FBgn0001254	ImpE2	Ecdysone-inducible gene E2	NA	0.899759	4.39819	3.92556	-3.21664	NA	NA	NA	NA
FBgn0001255	ImpE3	Ecdysone-inducible gene E3	1.48557	-0.498483	0.0638185	0.0460153	2.30944	NA	NA	NA	NA
FBgn0001256	ImpL1	Ecdysone-inducible gene L1	NA	2.08005	4.59914	7.87875	-8.96443	NA	NA	NA	NA
FBgn0001257	ImpL2	Ecdysone-inducible gene L2	-0.538209	0.381641	1.25457	-0.439238	0.947362	0.494477	0.180327	0.396655	-1.99099
FBgn0001258	Ldh	Lactate dehydrogenase	2.41862	-0.0239921	-0.000189125	0.107382	1.52053	0.309207	0.245113	-0.946126	2.78658
FBgn0001259	in	inturned	1.07684	-0.580877	-0.250817	-0.120092	0.157285	NA	NA	NA	NA
FBgn0001263	inaD	inactivation no afterpotential D	-3.61277	-0.239448	-1.14761	-0.0684958	-4.77804	NA	NA	NA	NA
FBgn0001269	inv	invected	0.680343	-1.51467	-0.235964	0.0236568	-0.503096	NA	NA	NA	NA
FBgn0001276	ix	intersex	-0.210682	-0.213314	-0.378665	0.27322	-1.29027	-0.0827955	-0.114618	-0.574824	0.792372
FBgn0001280	janA	janus A	-0.215263	-0.251435	-0.0481524	-0.13946	-1.19175	0.0509399	0.0354414	-0.139034	-0.0792934
FBgn0001281	janB	janus B	-0.549043	NA	NA	0	-20.8784	NA	NA	NA	NA
FBgn0001285	Jon44E	Jonah 44E	-5.63569	0.0437229	-0.203837	2.31247	-4.8726	NA	NA	NA	NA
FBgn0001291	Jra	Jun-related antigen	1.96277	-0.0638235	-0.265309	-0.1167	0.214808	0.684678	0.461863	0.254586	0.289387
FBgn0001296	kar	karmoisin	1.66568	0.0624085	0.423601	-0.184916	0.332263	-1.40743	0.345575	-1.51779	-0.0829948
FBgn0001297	kay	kayak	3.09983	-0.0476293	0.186192	-0.234003	1.73768	0.136944	-0.019823	0.48405	-0.127569
FBgn0001301	kel	kelch	-1.26494	-0.0813512	-0.0507996	-0.149172	-0.401455	NA	NA	NA	NA
FBgn0001308	Khc	Kinesin heavy chain	-0.40295	0.308532	-0.190218	-0.0508027	0.552759	0.718277	0.788416	0.194731	0.0371643
FBgn0001311	kkv	krotzkopf verkehrt	-4.27937	-2.86316	0.512935	2.90399	-2.46352	NA	NA	NA	NA
FBgn0001316	klar	klarsicht	0.366921	-0.243058	0.142712	-0.147868	0.180616	0.0262971	-0.243464	0.278744	0.578891
FBgn0001319	kn	knot	-1.4503	NA	NA	2.64292	-3.23302	NA	NA	0.0526399	0.302428
FBgn0001320	kni	knirps	-0.295858	0.11664	0.084663	-0.0415502	1.71718	-0.572559	-0.172135	NA	NA
FBgn0001321	knk	knickkopf	3.50302	0.21437	0.701401	0.388575	1.08033	-0.730086	-0.79125	0.407585	0.475301
FBgn0001323	knrl	knirps-like	0.938828	-2.68235	2.47394	-0.0408259	2.53468	-0.618893	-0.475004	0.264159	-0.34025
FBgn0001324	kto	kohtalo	0.107056	0.0943481	0.098811	0.061958	0.230187	0.287584	0.246659	0.096247	0.697294
FBgn0001325	Kr	Kruppel	NA	NA	NA	-0.543615	-0.358214	NA	NA	NA	NA
FBgn0001330	kz	kurz	-1.82574	0.19449	0.298387	-0.056007	-0.70029	0.438106	0.406285	0.328752	-1.03084
FBgn0001332	PRAS40	Proline-rich Akt substrate 40 kDa		NA	NA	0.223801	1.28106	NA	NA	NA	NA
FBgn0001341	Mybbp1A	MYB binding protein 1a	-0.197505	-0.231731	0.0425585	0.204099	-1.1742	0.358937	0.477725	-0.192811	-0.605778
FBgn0001404	egh	egghead	1.3688	0.0278014	0.688211	0.175931	0.550625	0.267258	0.060927	0.371219	0.388271
FBgn0001491	l(1)10Bb	lethal (1) 10Bb	0.55148	0.169864	0.0667698	0.0145183	-0.738908	-0.0107146	-0.250649	-0.600046	0.144976
FBgn0001565	Hlc	Helicase	-0.343071	-0.445394	-0.0398601	-0.12535	0.476024	-0.53042	-0.19327	-0.0433538	0.136057
FBgn0001612	Grip91	Gamma-tubulin ring protein 91	-2.00571	0.522597	0.511946	-0.00951306	-1.53176	0.22514	0.381762	0.113142	-1.93319
FBgn0001624	dlg1	discs large 1	-1.05433	0.0151693	1.50202	0.082153	0.917208	0.392225	0.0172185	0.548087	-0.011314
FBgn0001941	ifc	infertile crescent	-0.160586	0.0543859	-0.0554927	-0.064806	-0.568816	-0.158567	-0.251909	-1.00895	-0.391746
FBgn0001942	eIF4A	eukaryotic translation initiation factor 4A	0.440163	-0.667323	-0.459193	-0.0100956	0.672264	0.0195011	-0.107771	-0.187395	-0.12703
FBgn0001961	Arpc1	Actin-related protein 2/3 complex, subunit 1	-0.623577	0.334266	-0.280365	0.203804	-0.17024	0.621382	0.719734	0.866373	-0.362844
FBgn0001965	Sos	Son of sevenless	-0.0536489	0.117235	0.112353	-0.101123	-0.120424	0.411895	-0.00347313	-0.485368	0.531148
FBgn0001967	NimC3	Nimrod C3	2.47732	-0.361028	1.27154	0	0	NA	NA	NA	NA
FBgn0001970	Pgant35A	Polypeptide N-acetylgalactosaminyltransferase 35A	-2.71317	0.0357224	-0.1405	-0.3485	-1.18717	0.0818799	0.340059	0.45145	-0.380253
FBgn0001974	Rnmt	RNA guanine-7 methyltransferase	NA	NA	NA	-0.288305	-0.815294	NA	NA	NA	NA
FBgn0001977	CIAPIN1	Cytokine induced apoptosis inhibitor 1	-0.550131	0.155482	-0.0842706	0.0884173	0.109388	0.311849	0.479263	0.0795418	0.246912
FBgn0001978	stc	shuttle craft	-2.18652	0.0447766	-0.075547	-0.325836	-0.0526659	0.60216	0.471949	-0.367679	-0.598605
FBgn0001981	esg	escargot	2.97211	-0.811762	-0.745789	0.869114	-2.51517	NA	NA	NA	NA
FBgn0001983	wor	worniu	NA	NA	NA	5.54985	-5.60756	NA	NA	NA	NA
FBgn0001986	Mtr4	Mtr4 helicase	-1.33021	-0.155835	-0.102912	0.389272	-1.41803	0.537178	0.344431	-0.303488	-0.145431
FBgn0001987	Gli	Gliotactin	2.22343	-0.281763	-0.553434	-0.153123	1.4822	0.36037	0.125113	0.108399	1.68213
FBgn0001989	ND-B17	NADH dehydrogenase (ubiquinone) B17 subunit	-0.0880597	-0.0662472	-0.220632	0.316688	-0.108325	-0.416775	-0.254428	0.247053	0.390219
FBgn0001990	wek	weckle	-1.6241	0.331409	0.106673	0.510393	-1.04147	0.336955	0.453978	-0.0855195	0.00113301
FBgn0001991	Ca-alpha1D	Ca[2+]-channel protein alpha[[1]] subunit D	1.40399	-0.081302	1.52834	-0.438962	2.75758	0.132632	-0.345961	0.351538	0.331197
FBgn0001992	Cyp303a1	Cytochrome P450 303a1	2.02421	-0.475328	-0.195128	0.188786	1.32726	NA	NA	NA	NA
FBgn0001994	crp	cropped	-1.61829	-0.38248	1.00793	-0.010849	1.08352	0.0488143	-0.219603	0.487185	0.990675
FBgn0001995	mRpL4	mitochondrial ribosomal protein L4	-1.99394	0.169803	0.0349814	-0.3008	-0.178168	-0.259465	0.0790748	-0.132195	0.29119
FBgn0002021	l(2)37Bb	lethal (2) 37Bb	-1.12459	0.0773398	-0.0608181	0.193316	-0.496061	-0.0780831	-0.0573494	-0.408434	0.444699
FBgn0002022	Catsup	Catecholamines up	1.61998	0.120408	-0.397231	-0.138158	1.13006	0.421183	0.714002	-0.155857	0.91518
FBgn0002023	Lim3	Lim3	-4.31085	NA	NA	3.62501	-6.78454	NA	NA	NA	NA
FBgn0002031	l(2)37Cc	lethal (2) 37Cc	-1.89304	-0.348469	-0.314907	-0.0560266	-0.770323	-0.0219858	0.170744	-0.895941	-0.213985
FBgn0002036	CG10561	uncharacterized protein	-1.00912	0.142968	-0.276127	0.309921	-0.321863	0.149916	0.103119	0.513849	0.221263
FBgn0002044	swm	second mitotic wave missing	-0.589619	-0.138412	-0.20503	-0.0230812	-0.0757036	0.374987	-0.193294	0.425814	0.0511347
FBgn0002069	AspRS	Aspartyl-tRNA synthetase	0.0617759	0.174045	-0.0897256	-0.0262979	0.0550048	0.541872	0.38965	-0.288659	-0.0902193
FBgn0002121	l(2)gl	lethal (2) giant larvae	1.50133	-0.100564	0.906108	0.00479292	0.617365	0.0564336	0.00872835	-0.289035	1.32823
FBgn0002174	CG5504	uncharacterized protein	-1.5881	-0.0402347	-0.135916	-0.0951121	0.204239	0.302361	0.275078	-0.101596	0.534119
FBgn0002183	dre4	dre4	-1.90403	-0.214262	0.124765	-0.0275001	-1.48415	0.146753	0.173049	-0.333568	-1.07856
FBgn0002283	l(3)73Ah	lethal (3) 73Ah	-0.986086	0.0839084	-0.0466459	-0.660762	-0.463732	0.204754	0.118155	0.470837	-0.946477
FBgn0002284	Prosbeta6	Proteasome beta6 subunit	-0.423746	-0.0201363	0.020164	-0.0110485	-1.02324	0.11644	0.0710312	0.220792	-1.40663
FBgn0002306	sas	stranded at second	5.94967	-0.0193502	0.290299	-0.00816293	3.11202	0.139512	0.021854	-1.06991	2.15266
FBgn0002354	l(3)87Df	lethal (3) 87Df	-1.11504	-0.0121666	0.198645	0.114739	-1.52601	-0.389153	-0.304892	0.801419	0.308115
FBgn0002413	dco	discs overgrown	-0.482907	-0.24712	-0.205124	-0.225084	-0.633969	0.176686	0.227288	0.201398	-0.579634
FBgn0002431	hyd	hyperplastic discs	1.08294	0.266034	0.897076	-0.0177692	0.395623	0.241234	0.113239	0.182848	-0.15518
FBgn0002440	l(3)mbn	lethal (3) malignant blood neoplasm	NA	NA	NA	0	-3.01693	NA	NA	NA	NA
FBgn0002441	l(3)mbt	lethal (3) malignant brain tumor	-1.63934	0.238731	-0.0114723	-0.129565	-0.229003	0.0619178	0.408436	-0.0471041	0.480816
FBgn0002466	sti	sticky	-7.37091	0.155668	0.139875	0.484661	-5.052	NA	NA	NA	NA
FBgn0002521	pho	pleiohomeotic	1.52406	0.320909	0.893918	-0.347011	0.455601	0.265533	0.0595445	0.197395	-1.02095
FBgn0002522	lab	labial	NA	NA	NA	5.1874	-6.07422	NA	NA	NA	NA
FBgn0002524	lace	lace	0.544523	-0.263365	-0.689005	-0.267741	0.36114	0.55732	0.161497	-0.484546	0.0625449
FBgn0002525	Lam	Lamin	-2.7796	0.179643	-0.215395	0.0744156	-1.44678	0.828828	-0.0312529	-0.142347	-0.230416
FBgn0002526	LanA	Laminin A	-1.28789	0.551864	1.78015	0.0803318	-0.00174312	-0.850177	-0.742102	0.125802	-1.64792
FBgn0002531	Lcp1	Larval cuticle protein 1	NA	NA	NA	0	-20.1006	NA	NA	NA	NA
FBgn0002533	Lcp2	Larval cuticle protein 2	NA	NA	NA	0	0	NA	NA	NA	NA
FBgn0002534	Lcp3	Larval cuticle protein 3	NA	NA	NA	0	-7.00745	NA	NA	NA	NA
FBgn0002535	Lcp4	Larval cuticle protein 4	NA	NA	NA	-20.036	2.62065	NA	NA	NA	NA
FBgn0002542	lds	lodestar	-4.01771	-0.270737	-0.643241	-0.0246822	-3.22344	0.287528	0.291067	0.170136	-2.98066
FBgn0002543	robo2	roundabout 2	1.90992	-0.214854	0.759199	0.933959	0.554657	NA	NA	NA	NA
FBgn0002552	lin	lines	-1.57812	0.0709439	-0.0755137	-0.0138253	-0.132412	0.369861	0.118968	-0.00140911	-0.301759
FBgn0002561	l(1)sc	lethal of scute	NA	NA	NA	4.36008	-6.40909	NA	NA	NA	NA
FBgn0002562	Lsp1alpha	Larval serum protein 1 alpha	NA	NA	NA	2.07642	3.16783	NA	NA	NA	NA
FBgn0002563	Lsp1beta	Larval serum protein 1 beta	-0.300303	-0.436973	-0.148432	0.266211	1.53167	0.611067	-0.12063	-0.287082	2.95927
FBgn0002564	Lsp1gamma	Larval serum protein 1 gamma	NA	NA	NA	-0.0136421	0.862143	NA	NA	NA	NA
FBgn0002565	Lsp2	Larval serum protein 2	-2.60048	-2.00354	-1.62413	0.0745138	-0.540504	-0.795592	-1.12886	-0.732195	5.98656
FBgn0002566	lt	light	2.80712	0.284987	0.315391	-0.0790883	1.26684	-0.188618	-0.059146	0.0575498	0.560983
FBgn0002567	Rab32	Rab32	-2.28734	-0.461395	-0.0425904	-0.0765329	-2.15229	-0.435607	-0.112296	-0.675834	-1.3058
FBgn0002569	Mal-A2	Maltase A2	-4.64283	-6.6286	-4.95629	-6.92676	-4.30818	NA	NA	NA	NA
FBgn0002570	Mal-A1	Maltase A1	-2.75356	-6.51799	-6.39542	-4.10623	-10.1327	NA	NA	NA	NA
FBgn0002571	Mal-A3	Maltase A3	-7.41637	NA	NA	-1.43857	-4.79637	NA	NA	NA	NA
FBgn0002573	sens	senseless	NA	NA	NA	1.34795	-2.35538	NA	NA	NA	NA
FBgn0002576	lz	lozenge	6.34237	-0.312312	-0.0866046	-0.455751	4.59133	0.154739	-0.319855	NA	NA
FBgn0002577	m	miniature	-4.61202	NA	NA	4.06249	-4.31068	NA	NA	NA	NA
FBgn0002578	Kaz-m1	Kazal-type protease inhibitor m1	-3.86161	-4.92868	-5.02189	0	-25.9257	NA	NA	NA	NA
FBgn0002579	RpL36	Ribosomal protein L36	0.0320345	0.0888754	-0.00207171	0.142289	-0.639116	0.0228636	0.0360593	-0.183982	-0.0263286
FBgn0002590	RpS5a	Ribosomal protein S5a	2.34711	-0.390864	-0.429906	0.297461	0.360648	-0.0623953	-0.0649649	-0.206126	-0.0357757
FBgn0002592	E(spl)m2-BFM	Enhancer of split m2, Bearded family member	-2.15706	NA	NA	-0.565128	-3.69788	NA	NA	NA	NA
FBgn0002593	RpLP1	Ribosomal protein LP1	1.84709	-0.444764	-0.20566	-0.150289	-1.17227	0.027412	-0.102861	-0.324599	-0.0933005
FBgn0002607	RpL19	Ribosomal protein L19	NA	NA	NA	0.0497902	-0.0903979	NA	NA	NA	NA
FBgn0002609	E(spl)m3-HLH	Enhancer of split m3, helix-loop-helix	-0.910778	0.0449167	0.040012	3.79388	-9.80871	-0.210948	-0.506438	0.183857	-1.62153
FBgn0002622	RpS3	Ribosomal protein S3	0.35696	-0.365036	-0.352435	-0.0632814	-0.0319664	-0.0308685	-0.0808703	-0.420752	-0.0877521
FBgn0002626	RpL32	Ribosomal protein L32	1.54239	-0.16129	-0.266117	-0.00830174	0.447188	0.0531063	-0.0410054	0.481773	-0.73803
FBgn0002629	E(spl)m4-BFM	Enhancer of split m4, Bearded family member	NA	NA	NA	5.71533	-6.67598	NA	NA	NA	NA
FBgn0002631	E(spl)m5-HLH	Enhancer of split m5, helix-loop-helix	NA	NA	NA	6.34079	-5.5417	NA	NA	NA	NA
FBgn0002632	E(spl)m6-BFM	Enhancer of split m6, Bearded family member	NA	NA	NA	0	-5.42385	NA	NA	NA	NA
FBgn0002633	E(spl)m7-HLH	Enhancer of split m7, helix-loop-helix	NA	0.445014	0.309159	6.67674	-7.6683	NA	NA	NA	NA
FBgn0002638	Rcc1	Regulator of chromosome condensation 1	-4.07692	0.107176	0.103624	-0.30082	-3.16674	-0.315085	-0.0927918	-1.10501	-2.56217
FBgn0002641	mal	maroon-like	-0.16379	-0.835854	-0.374721	-0.00310542	-0.191208	0.00470823	-0.155634	-0.179215	0.722818
FBgn0002643	mam	mastermind	0.283511	-0.174177	0.694339	-0.330871	2.22925	0.43301	-0.145071	-0.696175	1.60846
FBgn0002645	Map205	Microtubule-associated protein 205	-0.293866	-0.219861	0.70475	0.0913607	1.29901	-0.199293	-0.343207	0.763474	-0.188805
FBgn0002673	twe	twine	-4.55228	-0.0941289	0.0399804	0.302011	-3.64997	0.00751397	0.154423	0.163451	-3.32309
FBgn0002707	mei-9	meiotic 9	-1.93642	-0.598312	-0.18771	-0.311305	-1.15629	NA	NA	NA	NA
FBgn0002709	mei-218	meiotic 218	-2.48815	0.155921	0.0953926	-0.248213	-2.6776	NA	NA	NA	NA
FBgn0002715	mei-S332	meiotic from via Salaria 332	-3.73972	0.394834	0.174767	-0.284565	-1.57893	0.219501	0.430392	0.0198276	-3.24783
FBgn0002716	mei-W68	meiotic W68	-0.680544	0.0877479	-1.21298	-0.0891202	2.80824	NA	NA	NA	NA
FBgn0002719	Men	Malic enzyme	-0.133461	-0.740592	-1.18477	0.629901	0.602086	-0.364529	-0.138647	-0.305809	1.47348
FBgn0002723	Met	Methoprene-tolerant	0.13435	-0.0123892	0.259793	0.0918728	0.787229	NA	NA	NA	NA
FBgn0002732	E(spl)malpha-BFM	Enhancer of split malpha, Bearded family member	NA	NA	NA	1.99786	-4.00036	NA	NA	NA	NA
FBgn0002733	E(spl)mbeta-HLH	Enhancer of split mbeta, helix-loop-helix	1.08305	0.0552484	0.523707	0.119657	-0.38506	-0.498037	-0.360834	0.130397	-0.318636
FBgn0002734	E(spl)mdelta-HLH	Enhancer of split mdelta, helix-loop-helix	NA	NA	NA	-5.22095	-1.04229	NA	NA	NA	NA
FBgn0002735	E(spl)mgamma-HLH	Enhancer of split mgamma, helix-loop-helix	-2.28217	NA	NA	6.92871	-6.73476	NA	NA	NA	NA
FBgn0002736	mago	mago nashi	-1.0043	0.147487	0.0215057	-0.043409	0.0393474	0.195194	-0.0243388	-1.22233	0.285448
FBgn0002772	Mlc1	Myosin alkali light chain 1	1.88154	0.270633	0.835654	-0.0669112	0.357727	-0.977628	-1.58631	1.8419	-3.74333
FBgn0002773	Mlc2	Myosin light chain 2	1.5813	0.266037	0.873445	-0.0981637	1.24134	-0.83645	-1.46396	1.47867	-4.01555
FBgn0002774	mle	maleless	1.0503	-0.192317	0.137132	0.17096	1.11015	0.430858	0.632464	-1.3709	3.15434
FBgn0002775	msl-3	male-specific lethal 3	-2.05009	0.204332	0.109196	0.17484	-1.3572	-0.14529	0.0814879	0.472334	-0.678247
FBgn0002778	mnd	minidiscs	-0.143304	0.00338107	0.147984	0.651885	-0.0570595	1.07918	1.0723	-0.0279974	0.944985
FBgn0002780	mod	modulo	-0.169529	0.324417	0.795928	0.00770519	-0.663278	0.430788	0.3705	-0.537294	-1.57473
FBgn0002781	mod(mdg4)	modifier of mdg4	-0.458477	0.0156831	-0.188826	NA	NA	0.0446405	0.0403912	-0.00996288	0.3708
FBgn0002783	mor	moira	-1.47219	-0.0311282	-0.101197	-0.0824535	-0.629947	0.230315	0.305746	-0.377967	-0.67984
FBgn0002787	Rpn8	Regulatory particle non-ATPase 8	-1.58386	0.054398	0.0801656	0.00826861	-1.36593	0.312082	0.428458	-0.359858	-0.296821
FBgn0002789	Mp20	Muscle protein 20	1.95202	1.00808	0.841585	0.464239	1.51933	-0.649468	-0.959162	0.156063	-3.04451
FBgn0002791	mr	morula	-0.805179	0.151191	0.157046	0.337752	-0.946968	0.186464	0.29337	-0.802577	-0.320871
FBgn0002838	ms(3)K81	male sterile (3) K81	NA	0.728831	0.660234	-33.6152	2.59491	NA	NA	NA	NA
FBgn0002842	sa	spermatocyte arrest	NA	NA	NA	7.81035	-6.05002	NA	NA	NA	NA
FBgn0002855	Acp26Aa	Accessory gland protein 26Aa	NA	NA	NA	0	-4.20945	NA	NA	NA	NA
FBgn0002856	Acp26Ab	Accessory gland protein 26Ab	NA	NA	NA	0	-5.75361	NA	NA	NA	NA
FBgn0002862	Mst87F	Male-specific RNA 87F	-1.34732	NA	NA	1.87919	-2.38858	NA	NA	NA	NA
FBgn0002863	Acp95EF	Accessory gland protein 95EF	NA	1.19829	0.385798	-2.61893	2.12735	NA	NA	0.254808	-9.17244
FBgn0002865	Mst98Ca	Male-specific RNA 98Ca	0	NA	NA	0.475607	0.595161	NA	NA	NA	NA
FBgn0002868	MtnA	Metallothionein A	2.12313	0.220561	-0.0324516	0.779454	1.59486	-0.33825	-0.241768	-0.459116	0.143732
FBgn0002869	MtnB	Metallothionein B	-4.6281	2.84931	2.72153	-0.996566	-3.43915	NA	NA	NA	NA
FBgn0002872	mu2	mutator 2	-3.18516	0.501929	0.677225	-0.123443	-2.55936	-0.110697	0.161687	-0.689441	-2.14822
FBgn0002873	mud	mushroom body defect	-8.79934	2.52506	3.43107	-0.46627	-4.77039	NA	NA	NA	NA
FBgn0002878	mus101	mutagen-sensitive 101	-3.86987	0.621955	-0.119694	-0.0804351	-2.88513	NA	NA	0.17897	-1.18569
FBgn0002887	mus201	mutagen-sensitive 201	-1.86562	0.799244	1.50028	0.111744	-1.26998	0.592797	0.514452	-0.436105	-0.203052
FBgn0002891	PolZ1	DNA polymerase zeta subunit 1	-1.77785	0.305227	0.563961	-0.120295	-1.16479	-0.0853538	0.134216	-0.0403409	0.292933
FBgn0002899	mus301	mutagen-sensitive 301	-5.70401	0.77401	-0.416438	-0.230968	-3.11926	0.237352	0.454684	NA	NA
FBgn0002901	mus304	mutagen-sensitive 304	-1.63846	-0.107264	0.085386	-0.276831	-2.04677	-0.118913	0.494756	-0.814838	-0.123568
FBgn0002905	PolQ	DNA polymerase theta	-2.20306	-0.454449	-0.240215	-0.268765	-1.37794	0.0235516	0.0304171	NA	NA
FBgn0002906	Blm	Bloom syndrome helicase	-3.4971	0.784299	0.955558	-0.562266	-1.81506	NA	NA	NA	NA
FBgn0002909	mus312	mutagen-sensitive 312	-0.482001	1.04067	0.997343	-0.162616	-0.185033	NA	NA	NA	NA
FBgn0002914	Myb	Myb oncogene-like	-0.178016	-0.00597727	0.236849	0.0605259	-0.0640214	0.13025	0.146073	0.063456	-0.666929
FBgn0002917	na	narrow abdomen	-6.25422	NA	NA	0.842054	-6.06716	NA	NA	NA	NA
FBgn0002921	Atpalpha	Na pump alpha subunit	0.534491	0.0564486	-0.123527	0.158355	0.733599	-0.160199	-0.636494	1.14958	-1.21555
FBgn0002922	nau	nautilus	-4.75905	NA	NA	6.11118	-7.12101	NA	NA	NA	NA
FBgn0002924	ncd	non-claret disjunctional	-6.91257	0.777938	0.487431	-0.522957	-4.47709	-0.0774414	0.0129925	0.249439	-2.83627
FBgn0002926	ndl	nudel	-9.33147	NA	NA	-2.92317	-6.0011	NA	NA	NA	NA
FBgn0002930	nec	necrotic	2.76166	0.515647	-0.087468	-0.205841	3.09381	-0.30575	0.00590612	-0.22371	2.05401
FBgn0002931	net	net	4.77441	0.702478	0.951715	0.0571369	1.01758	-0.353739	-0.125294	1.20542	-0.392316
FBgn0002932	neur	neuralized	-0.396352	-0.0737537	0.152346	-0.414328	0.0192573	0.0930741	-0.812949	-0.860221	0.414152
FBgn0002933	ng1	new glue 1	NA	NA	NA	0	0	NA	NA	NA	NA
FBgn0002936	ninaA	neither inactivation nor afterpotential A	-6.84604	NA	NA	0	-9.76014	NA	NA	NA	NA
FBgn0002937	ninaB	neither inactivation nor afterpotential B	-7.87602	NA	NA	-0.587403	-3.77862	NA	NA	NA	NA
FBgn0002938	ninaC	neither inactivation nor afterpotential C	-8.37441	NA	NA	-2.92994	-3.33681	NA	NA	NA	NA
FBgn0002939	ninaD	neither inactivation nor afterpotential D	-3.47415	-0.492877	0.432072	-0.451145	-0.251653	NA	NA	NA	NA
FBgn0002940	ninaE	neither inactivation nor afterpotential E	-9.93613	-1.3703	-0.993436	-4.56231	-5.3035	NA	NA	0.0552467	-8.05478
FBgn0002941	slou	slouch	NA	NA	NA	4.79692	-4.80998	NA	NA	NA	NA
FBgn0002945	nkd	naked cuticle	6.79958	0.42846	1.26122	-0.297499	2.94604	-0.0508898	-0.40481	-0.253582	1.59228
FBgn0002948	nod	no distributive disjunction	-7.65485	0.841925	0.422201	0.960713	-6.25637	-0.059377	0.280615	-0.351406	-2.01776
FBgn0002962	nos	nanos	-8.76321	0.303994	-0.282307	-1.23027	-5.6959	0.00602466	1.22598	NA	NA
FBgn0002973	numb	numb	0.886968	0.316103	0.24474	-0.0748169	-0.525528	0.194886	0.0580005	-0.730814	-1.17331
FBgn0002985	odd	odd skipped	1.21862	-0.0491007	-0.555536	1.82094	-2.03079	-0.857186	-1.60721	NA	NA
FBgn0002989	okr	okra	-4.10928	0.448333	0.0786066	0.395035	-1.73689	0.0602208	0.20623	-0.62412	-0.00507835
FBgn0003002	opa	odd paired	NA	NA	NA	1.63043	-2.40789	NA	NA	NA	NA
FBgn0003008	or	orange	1.04699	0.128643	-0.0203459	-0.212058	0.206388	0.270676	0.343764	-0.0584081	0.649914
FBgn0003009	ord	orientation disruptor	NA	NA	NA	0	-4.0268	NA	NA	NA	NA
FBgn0003011	ort	ora transientless	NA	NA	NA	0	-5.11804	NA	NA	NA	NA
FBgn0003015	osk	oskar	-6.6036	-0.484132	-0.77969	-0.317452	-6.01568	NA	NA	NA	NA
FBgn0003016	osp	outspread	1.11708	-0.447721	0.651296	-0.207377	1.52932	0.709293	-0.419163	-0.394459	1.47579
FBgn0003023	otu	ovarian tumor	-8.16736	1.72275	2.13552	-1.01771	-4.91433	-0.158663	0.0779138	-0.5645	-5.84216
FBgn0003028	ovo	ovo	-6.07352	-0.152393	0.74209	-0.302539	-2.44951	-0.437679	-0.297698	-1.64205	-2.57682
FBgn0003034	SP	Sex Peptide	NA	NA	NA	24.1298	-23.8617	NA	NA	NA	NA
FBgn0003041	pbl	pebble	-4.719	-0.189859	0.840419	0.141523	-2.81649	-1.31037	-1.19216	0.371834	-3.16084
FBgn0003042	Pc	Polycomb	-0.723099	-0.0387784	0.0336641	0.217716	-1.80999	0.351247	0.106602	-0.363763	-0.181366
FBgn0003044	Pcl	Polycomblike	-2.819	0.168496	0.60336	-0.00540615	-1.63842	0.358998	0.380969	-0.381918	-1.15439
FBgn0003046	Pcp	Pupal cuticle protein	4.59461	0.269012	-0.0390143	0.49703	-1.1948	-1.70574	-1.24228	NA	NA
FBgn0003048	pcx	pecanex	-0.576494	0.333325	0.5959	-0.0660902	0.528883	0.402055	0.305115	-0.0373719	1.24729
FBgn0003053	peb	pebbled	3.94724	0.0140287	0.936359	-0.43911	2.0698	0.494303	0.349424	-1.10303	1.61326
FBgn0003057	CG10598	uncharacterized protein	NA	NA	NA	0	-6.66848	NA	NA	NA	NA
FBgn0003060	CG9757	uncharacterized protein	NA	NA	NA	0	-5.66852	NA	NA	NA	NA
FBgn0003062	Fib	Fibrillarin	-1.98644	0.00756273	0.184563	0.129541	-1.36378	0.8522	0.644067	-0.460164	-0.982237
FBgn0003065	CG2150	uncharacterized protein	NA	NA	NA	-4.78945	-1.09314	NA	NA	NA	NA
FBgn0003067	Pepck1	Phosphoenolpyruvate carboxykinase 1	5.40179	-0.950629	-8.02776	NA	NA	NA	NA	NA	NA
FBgn0003068	per	period	3.60993	-1.37565	-0.803195	-0.192891	2.15318	-0.163425	-0.272168	-0.245688	0.876131
FBgn0003071	Pfk	Phosphofructokinase	-0.794089	-0.5033	-0.46205	0.221869	0.176032	-0.792575	-0.36243	0.278798	0.275731
FBgn0003074	Pgi	Phosphoglucose isomerase	-0.413188	-0.853855	-0.614872	0.439562	0.525552	-0.860701	-0.735683	-0.29524	0.657689
FBgn0003076	Pgm1	Phosphoglucose mutase 1	-0.113208	-0.829995	-0.777255	0.423006	1.861	-0.787329	-0.396064	-0.541268	1.83626
FBgn0003079	Raf	Raf oncogene	-1.44167	0.0192495	-0.0999297	-0.279024	-0.271168	0.345995	0.0983087	0.0582309	-0.59996
FBgn0003082	phr	photorepair	-4.26443	-0.106514	-0.188318	0.00151926	-1.42074	NA	NA	1.72453	-0.739816
FBgn0003086	Pig1	Pre-intermoult gene 1	NA	NA	NA	-0.553717	0.802437	NA	NA	NA	NA
FBgn0003087	pim	pimples	-4.23558	0.388512	-0.531425	-0.719898	-3.76839	0.102562	0.268727	NA	NA
FBgn0003089	pip	pipe	-2.22839	1.39664	1.30314	2.1198	-3.46709	NA	NA	NA	NA
FBgn0003090	pk	prickle	1.19429	-0.0140651	-0.13533	-0.516322	3.41837	-0.0313353	-0.68587	-0.598992	1.43604
FBgn0003091	Pkc53E	Protein C kinase 53E	0.721677	-1.02018	0.223197	0.712128	-0.686629	-1.20865	-1.877	0.288963	-0.777715
FBgn0003093	Pkc98E	Protein C kinase 98E	-1.42946	0.381673	1.27726	0.0573373	0.943445	-0.0380477	-0.221223	0.530623	2.2815
FBgn0003114	plu	plutonium	-7.22534	-0.0367387	-0.325465	-20.996	-5.76368	NA	NA	NA	NA
FBgn0003116	pn	prune	-1.09846	-0.336773	-0.264136	0.292316	0.807627	-0.696431	0.00191718	-0.235739	2.56387
FBgn0003117	pnr	pannier	8.51422	-0.393796	-0.463469	-0.378596	5.43882	-0.0317982	0.0556791	NA	NA
FBgn0003118	pnt	pointed	-2.0611	0.343478	1.37768	0.302631	-0.54265	NA	NA	0.0477254	0.312741
FBgn0003124	polo	polo	-8.03784	0.893916	1.0109	-0.411002	-5.51694	NA	NA	NA	NA
FBgn0003129	Poxm	Pox meso	1.86095	-0.325754	0.159044	0.77365	0.294471	NA	NA	NA	NA
FBgn0003130	Poxn	Pox neuro	NA	NA	NA	0	-3.01768	NA	NA	NA	NA
FBgn0003132	Pp1-13C	Protein phosphatase 1 at 13C	NA	NA	NA	4.18126	-4.79801	NA	NA	NA	NA
FBgn0003134	Pp1alpha-96A	Protein phosphatase 1alpha at 96A	1.32192	-0.295625	-0.137473	0.218534	2.34423	-0.108146	-0.0918623	-0.782478	1.93049
FBgn0003137	Ppn	Papilin	-0.56743	-0.510264	0.995218	-0.257202	1.35194	-1.87058	-1.72646	0.461553	-1.40936
FBgn0003139	PpV	Protein phosphatase V	-1.01964	0.0879639	-0.205572	0.1101	-0.773476	0.547741	0.341866	0.0804958	-0.239257
FBgn0003140	PpY-55A	Protein phosphatase Y at 55A	NA	NA	NA	0	-3.55197	NA	NA	NA	NA
FBgn0003141	pr	purple	2.46277	-0.0339572	0.295271	-0.0996949	1.68091	0.199362	0.00154837	0.124689	0.877903
FBgn0003149	Prm	Paramyosin	1.09758	0.612902	0.744043	-0.0800558	0.967327	-0.540867	-1.0228	1.41942	-3.24592
FBgn0003159	CG2841	uncharacterized protein	1.70981	-0.464527	0.594503	0.00557396	0.784179	0.619477	-0.0655368	0.373176	-0.606873
FBgn0003162	Pu	Punch	3.20308	-0.513028	0.0456058	-0.302547	1.41814	-0.156147	-0.0789665	-0.7349	1.85625
FBgn0003165	pum	pumilio	-4.76534	0.647832	1.68697	-0.0123949	-1.19478	0.821689	-0.42263	-0.591055	-0.932671
FBgn0003169	put	punt	0.520107	0.0145138	0.199988	-0.00433646	-0.266399	-0.0242887	-0.119951	0.0520679	0.515126
FBgn0003174	pwn	pawn	-1.22533	-0.192337	-0.455188	1.5659	-1.79289	NA	NA	NA	NA
FBgn0003175	px	plexus	0.463773	-0.488803	-0.127563	0.00182262	1.40694	-0.0662973	-0.272634	-0.671779	1.23888
FBgn0003187	qua	quail	-3.31739	0.674188	0.656901	-0.231929	-2.81147	0.760948	0.993775	NA	NA
FBgn0003189	r	rudimentary	-1.38487	-0.828247	0.0224749	-0.135211	-1.36941	0.0649628	-0.491408	-0.812689	-0.779555
FBgn0003204	ras	raspberry	-1.28477	-0.494092	-0.209623	0.290026	-0.688596	-0.122585	-0.181292	0.0551954	-0.112243
FBgn0003205	Ras85D	Ras oncogene at 85D	-0.569371	0.0859729	0.079514	0.0419196	-0.148772	0.0378095	0.032994	-0.0394103	-0.351564
FBgn0003206	Ras64B	Ras oncogene at 64B	2.4287	0.101637	0.126132	-0.0780405	0.992564	0.0631814	-0.146105	-0.551001	0.909526
FBgn0003209	raw	raw	1.67428	0.0951453	-0.0661414	0.000890951	1.04535	0.468376	0.0394351	-0.643954	1.42227
FBgn0003210	rb	ruby	-1.59675	-0.0511848	-0.170394	0.253859	-0.342328	NA	NA	NA	NA
FBgn0003218	rdgB	retinal degeneration B	-4.05211	-0.127528	-0.121139	0.350424	-0.779199	-0.324391	-0.114387	-1.43709	1.26805
FBgn0003227	rec	recombination-defective	-5.86615	-0.0557607	0.0102933	-0.348585	-2.85537	NA	NA	-0.348465	0.115323
FBgn0003231	ref(2)P	refractory to sigma P	0.866613	-0.167626	0.0960152	-0.0529966	0.755976	-0.419698	-0.0213225	0.254858	-0.451217
FBgn0003248	Rh2	Rhodopsin 2	-8.50245	NA	NA	0	-10.15	NA	NA	-0.706828	-0.887015
FBgn0003249	Rh3	Rhodopsin 3	-8.6073	NA	NA	-0.543647	-5.52847	NA	NA	NA	NA
FBgn0003250	Rh4	Rhodopsin 4	-6.08817	0.275914	0.30469	-1.66467	-4.40454	NA	NA	NA	NA
FBgn0003254	rib	ribbon	NA	NA	NA	4.72858	-4.68524	NA	NA	NA	NA
FBgn0003255	rk	rickets	7.38066	-0.569018	0.16288	-0.119931	6.94149	-0.0890542	-0.263073	NA	NA
FBgn0003256	rl	rolled	2.31685	0.235635	0.540069	-0.319271	1.51728	NA	NA	NA	NA
FBgn0003257	r-l	rudimentary-like	-0.598652	-0.525931	-0.0786651	0.0466452	-0.665653	0.236038	-0.382609	0.688656	-2.13412
FBgn0003261	Rm62	Rm62	0.254312	-0.36516	0.0649094	-0.0672079	0.912737	0.13481	-0.0880102	-0.0504478	-1.17669
FBgn0003267	ro	rough	NA	NA	NA	-1.70058	2.33398	NA	NA	NA	NA
FBgn0003268	rod	rough deal	-6.16747	0.9003	0.899741	-0.253018	-4.08412	0.0841017	0.153302	0.380311	-1.93165
FBgn0003274	RpLP2	Ribosomal protein LP2	0.250115	-0.0161711	0.13515	0.00627263	-0.239584	-0.00601664	0.00285959	-0.0991093	-0.0766491
FBgn0003275	Polr2F	RNA polymerase II, I and III subunit F	-0.756941	0.404131	0.266544	0.0363031	0.687817	0.29965	0.0476973	0.571952	-0.462803
FBgn0003277	Polr2A	RNA polymerase II subunit A	0.901857	0.201312	0.253731	-0.0430483	0.0855431	0.319004	0.0790907	0.186014	-0.288966
FBgn0003278	Polr1B	RNA polymerase I subunit B	-0.308395	0.200531	0.386454	0.505327	-1.33075	0.263492	0.499986	-0.741563	0.383416
FBgn0003279	RpL4	Ribosomal protein L4	0.640121	-0.535865	-0.286308	0.145613	0.833859	-0.0368082	-0.012364	-0.150241	-0.338336
FBgn0003285	rst	roughest	2.51886	-0.219995	0.773769	0.144295	0.600254	-0.749999	-0.652359	-0.488114	1.26949
FBgn0003292	rt	rotated abdomen	-7.66714	0.979578	0.657574	-0.623696	-4.81662	NA	NA	NA	NA
FBgn0003295	ru	roughoid	-0.807111	0.178638	-0.0193627	0	-5.83337	NA	NA	NA	NA
FBgn0003300	run	runt	2.20705	-1.25776	-0.658545	1.83923	-0.271559	NA	NA	NA	NA
FBgn0003301	rut	rutabaga	1.01924	0.106477	-0.314117	-0.136134	2.01853	1.94841	0.478297	0.283335	0.266414
FBgn0003302	rux	roughex	-0.872928	0.174133	-0.0431822	-0.486758	-1.14682	0.13381	0.0794485	0.372621	-1.68239
FBgn0003308	ry	rosy	0.272514	-0.602386	-0.353958	0.482141	1.33376	-0.263582	0.303184	-0.900625	3.67358
FBgn0003310	S	Star	-1.80932	0.486773	0.807841	-0.315664	0.972297	0.714311	0.377891	-0.0558316	-1.96438
FBgn0003312	sad	shadow	-8.19514	NA	NA	0.551643	-2.89036	NA	NA	NA	NA
FBgn0003313	sala	spalt-adjacent	1.49227	-1.84683	-1.28854	2.99243	-4.20959	NA	NA	NA	NA
FBgn0003317	sax	saxophone	-0.0584285	-0.0320128	0.0708783	-0.074348	-0.367411	-0.0689533	-0.0155237	-0.00054681	-0.324944
FBgn0003319	Sb	Stubble	0	NA	NA	0.430853	1.05741	NA	NA	NA	NA
FBgn0003321	sbr	small bristles	0.83462	-0.454765	0.0536891	0.0426097	0.504543	-0.513851	-0.344417	0.501857	0.0305693
FBgn0003326	sca	scabrous	NA	NA	NA	5.16574	-6.75398	NA	NA	-0.26907	0.555945
FBgn0003328	scb	scab	2.68214	-0.00273038	-0.344813	-0.29426	0.380712	NA	NA	NA	NA
FBgn0003330	Sce	Sex combs extra	-2.22692	0.317435	-0.0831863	0.408273	-1.69518	0.401119	0.285526	0.16406	-0.440819
FBgn0003334	Scm	Sex comb on midleg	-0.0760619	-0.0350762	0.0284283	-0.158711	-0.068475	0.374456	-0.027649	0.150605	-0.504454
FBgn0003339	Scr	Sex combs reduced	NA	NA	NA	3.27124	-7.14374	NA	NA	NA	NA
FBgn0003345	sd	scalloped	2.55274	0.363344	0.873582	-0.25227	2.04828	0.637654	0.245264	0.709599	1.08553
FBgn0003346	RanGAP	Ran GTPase activating protein	-3.10868	0.412372	0.119475	0.0619315	-1.93965	0.225291	0.621979	-1.00454	-1.69932
FBgn0003353	sei	seizure	-2.63123	1.21564	1.67919	0.455512	-0.180979	-0.275492	0.0464134	-1.10939	1.67411
FBgn0003356	Jon99Cii	Jonah 99Cii	-8.28488	-0.0347068	0.194167	-0.740578	-7.41742	NA	NA	NA	NA
FBgn0003357	Jon99Ciii	Jonah 99Ciii	-9.02099	0.161497	0.681819	0.890099	-7.04268	NA	NA	NA	NA
FBgn0003358	Jon99Ci	Jonah 99Ci	-8.97097	-1.80388	0.277567	21.6604	-27.5781	NA	NA	NA	NA
FBgn0003360	sesB	stress-sensitive B	-0.736164	-0.131955	-0.147595	0.268841	0.0658805	NA	NA	NA	NA
FBgn0003366	sev	sevenless	-3.47366	-0.713498	0.371986	0.0470951	-1.17598	NA	NA	NA	NA
FBgn0003371	sgg	shaggy	-0.299162	0.211184	0.33521	-0.0621678	1.63969	0.490947	0.229941	0.985732	0.104349
FBgn0003372	Sgs1	Salivary gland secretion 1	NA	NA	NA	2.24002	1.46563	NA	NA	NA	NA
FBgn0003373	Sgs3	Salivary gland secretion 3	NA	NA	NA	2.90163	20.9195	NA	NA	NA	NA
FBgn0003374	Sgs4	Salivary gland secretion 4	NA	NA	NA	1.23055	4.76926	NA	NA	NA	NA
FBgn0003375	Sgs5	Salivary gland secretion 5	NA	NA	NA	1.76154	23.9704	NA	NA	NA	NA
FBgn0003377	Sgs7	Salivary gland secretion 7	NA	NA	NA	2.30464	25.7701	NA	NA	NA	NA
FBgn0003378	Sgs8	Salivary gland secretion 8	NA	NA	NA	24.7066	0	NA	NA	NA	NA
FBgn0003380	Sh	Shaker	-1.40748	2.13092	1.32204	0.348148	0.231806	0.00663324	-0.0883357	0.0714303	0.882857
FBgn0003382	sha	shavenoid	NA	NA	NA	4.76267	-5.85549	NA	NA	NA	NA
FBgn0003386	Shaw	Shaker cognate w	1.79917	1.17078	0.488292	-0.156579	0.358922	NA	NA	0.119951	0.276544
FBgn0003388	shd	shade	-5.57932	3.07829	4.22012	0.741386	-0.58491	NA	NA	NA	NA
FBgn0003390	shf	shifted	0.0699981	-0.486637	-0.363941	0.0548643	2.16312	-1.03788	-0.887387	-1.59607	3.00403
FBgn0003391	shg	shotgun	0.0310155	0.0119517	0.429788	0.198185	0.113482	0.559575	0.310277	0.33873	-0.254972
FBgn0003392	shi	shibire	0.597482	0.194756	0.382656	-0.0575365	-0.412061	0.496923	0.376624	1.34382	-0.712704
FBgn0003396	shn	schnurri	0.808454	-0.241805	1.77327	-0.000660951	1.56575	0.315532	-0.205778	0.58318	1.20065
FBgn0003401	shu	shutdown	-5.9188	0.727595	0.286906	0.0442163	-4.85387	NA	NA	NA	NA
FBgn0003410	sina	seven in absentia	-0.641362	0.078013	0.353719	0.106333	-0.380575	0.328897	0.0177446	-0.105835	1.46873
FBgn0003411	sisA	sisterless A	-0.93912	NA	NA	-2.65839	1.56428	NA	NA	NA	NA
FBgn0003415	skd	skuld	-1.87336	0.0678341	1.45352	-0.143484	-0.0606048	0.241948	0.109014	-0.279792	0.57279
FBgn0003416	sl	small wing	-0.628808	0.182284	0.382106	-0.194015	-0.664853	0.229336	0.0593566	-0.651307	0.577009
FBgn0003423	slgA	sluggish A	-1.25987	0.12797	-0.532474	-0.151707	-1.17883	0.0143783	-0.281399	1.48037	-2.74648
FBgn0003429	slo	slowpoke	-1.99235	0.0623258	0.820544	-0.314023	0.458614	NA	NA	0.485454	0.387887
FBgn0003430	slp1	sloppy paired 1	1.0706	0.275045	0.555607	1.61228	-1.66449	NA	NA	NA	NA
FBgn0003435	sm	smooth	1.13835	0.193325	1.79602	0.373304	0.203101	0.69922	0.0936791	0.830729	-4.23778
FBgn0003444	smo	smoothened	-0.585798	0.0331761	0.560033	0.394963	-1.02299	-0.164041	-0.164973	-0.00516392	0.277511
FBgn0003447	sn	singed	-7.07403	0.907506	0.979238	0.0260262	-3.38375	0.121284	-0.0311813	-0.296167	-3.01972
FBgn0003448	sna	snail	NA	NA	NA	5.94024	-6.10158	NA	NA	NA	NA
FBgn0003449	snf	sans fille	0.12515	0.156667	0.0372792	-0.0601009	-1.09815	0.00635693	0.12038	0.0806467	0.0188986
FBgn0003450	snk	snake	-10.9794	NA	NA	-4.63659	-4.87012	NA	NA	NA	NA
FBgn0003459	stwl	stonewall	-0.646331	0.432568	0.620377	-0.0950313	-1.13171	0.482488	-0.0336727	-0.339569	-0.0442151
FBgn0003460	so	sine oculis	-0.353197	0.896234	0.205204	0.469507	0.281403	NA	NA	NA	NA
FBgn0003462	Sod1	Superoxide dismutase 1	-1.0406	0.15983	0.0273492	0.152544	-0.589822	-0.188088	-0.0945134	-0.0836119	-0.236307
FBgn0003463	sog	short gastrulation	-0.545601	1.08823	0.902195	0.522709	-0.913946	NA	NA	0.453717	0.318164
FBgn0003464	sol	small optic lobes	-1.39958	-0.0564457	0.0151622	-0.157454	-0.97038	-0.181851	0.00393567	-0.272787	-0.383992
FBgn0003475	spir	spire	-0.529099	0.200621	0.483391	0.0263373	-0.824918	-0.17687	0.0217887	-0.824251	0.661869
FBgn0003479	spn-A	spindle A	-1.39313	0.307809	0.126561	0.128362	-1.64857	-0.0224964	0.133296	0.213644	-0.418336
FBgn0003480	spn-B	spindle B	-4.09412	0.335345	0.362586	0.306914	-3.26615	-0.0885117	0.063661	-0.106074	-0.90447
FBgn0003482	spn-D	spindle D	-9.87522	NA	NA	0	-9.2214	NA	NA	NA	NA
FBgn0003483	spn-E	spindle E	-6.7985	-0.28672	0.102323	-1.91196	-4.54856	0.465456	0.418315	-0.120771	-3.61654
FBgn0003486	spo	spook	-3.08503	0.323498	-0.400178	1.32734	-2.40268	NA	NA	NA	NA
FBgn0003495	spz	spatzle	-1.01064	0.544205	0.557807	-0.170435	0.468622	0.624613	0.322666	-0.677763	0.257503
FBgn0003499	sr	stripe	0.597912	0.786669	1.07967	0.232125	0.223685	0.512045	-0.0101552	0.262969	-0.00116915
FBgn0003502	Btk29A	Btk family kinase at 29A	0.883689	0.260126	0.668697	0.00862386	0.160591	1.10141	0.29724	0.481551	0.758408
FBgn0003507	srp	serpent	3.7281	-0.243457	-0.177064	-0.0612424	3.08886	0.377337	-0.169882	-0.894139	2.9732
FBgn0003510	Sry-alpha	Serendipity alpha	0.197142	-0.305756	-0.305057	5.55764	-3.6697	NA	NA	NA	NA
FBgn0003511	Sry-beta	Serendipity beta	-2.66127	0.280563	0.238937	-0.499112	-1.31255	NA	NA	NA	NA
FBgn0003512	Sry-delta	Serendipity delta	-1.23419	0.251505	-0.131466	-0.31924	-0.408653	0.290283	0.251127	-0.33548	0.232682
FBgn0003513	ss	spineless	NA	NA	NA	1.50693	-3.88385	NA	NA	NA	NA
FBgn0003514	sqh	spaghetti squash	1.97543	0.0966627	-0.119269	0.114241	-0.443466	0.605369	0.303414	1.3143	-1.34792
FBgn0003515	st	scarlet	-6.70064	NA	NA	-0.950116	-3.46647	NA	NA	NA	NA
FBgn0003517	sta	stubarista	1.53624	-0.408058	-0.213392	0.0289995	0.67302	0.0222405	0.00869184	-0.227663	-0.151922
FBgn0003520	stau	staufen	-1.86718	0.184762	1.25333	-0.0144539	-0.69861	-0.0925778	0.00052719	0.583121	-0.922864
FBgn0003525	stg	string	-7.02714	0.444869	0.3046	0.279563	-4.68814	-0.354423	-0.0706512	-0.883702	-4.67352
FBgn0003527	stil	stand still	-4.77816	-2.77616	-1.42858	-4.85883	-6.18983	NA	NA	NA	NA
FBgn0003545	sub	subito	-9.02957	1.81538	1.08653	-0.5247	-5.15763	NA	NA	NA	NA
FBgn0003557	Su(dx)	Suppressor of deltex	-1.39099	-0.077768	-0.103331	-0.196266	0.484604	0.118048	-0.0907864	0.260252	1.02003
FBgn0003559	su(f)	suppressor of forked	0.927313	-0.229494	-0.00913748	-0.31911	0.790296	-0.577343	-0.227502	0.215176	0.900711
FBgn0003567	su(Hw)	suppressor of Hairy wing	-1.15544	-0.000837531	-0.145967	-0.107345	0.167898	0.732469	0.422532	-0.482277	-0.079364
FBgn0003575	su(sable)	suppressor of sable	0.0198443	-0.170433	-0.0180421	-0.386623	0.568433	0.108527	-0.0295022	0.188531	0.671656
FBgn0003598	Su(var)3-7	Suppressor of variegation 3-7	-2.2147	-0.191145	0.0554257	-0.0823971	-0.738467	0.0327955	-0.112831	-0.325357	1.36102
FBgn0003607	Su(var)205	Suppressor of variegation 205	-1.03539	-0.0949938	0.00697619	-0.172898	-0.868846	0.158997	0.0962176	-0.384185	-0.878512
FBgn0003612	Su(var)2-10	Suppressor of variegation 2-10	-0.968232	-0.0407957	0.088306	-0.00331332	-0.942598	0.316858	0.327694	-0.16364	-2.52164
FBgn0003638	su(w[a])	suppressor of white-apricot	-0.743778	-0.397928	-0.0709322	0.022847	1.26793	NA	NA	NA	NA
FBgn0003651	svp	seven up	1.56965	-0.482336	-0.180206	0.731273	1.46551	-0.169467	-0.435229	0.257119	1.11201
FBgn0003654	sw	short wing	0.296618	0.168617	-0.010476	0.223298	0.977453	NA	NA	NA	NA
FBgn0003655	swa	swallow	-8.85749	1.53627	0.861927	-1.04688	-6.61152	0.349635	0.799412	NA	NA
FBgn0003656	sws	swiss cheese	-0.758406	-0.267086	-0.0242869	0.428262	0.542951	-0.0161399	0.180709	0.399462	0.636525
FBgn0003660	Syb	Synaptobrevin	2.01374	0.0716056	0.0221376	-0.076357	0.347997	0.330333	0.182584	0.472744	0.234898
FBgn0003676	CCT1	Chaperonin containing TCP1 subunit 1	-2.73537	0.118598	0.0576878	0.214491	-2.12253	0.899317	0.688777	-1.05157	-1.70701
FBgn0003683	term	terminus	NA	1.72686	4.24937	0	-5.61221	NA	NA	NA	NA
FBgn0003687	Tbp	TATA binding protein	-0.881396	0.147782	0.0929269	0.118203	-2.03308	0.192689	0.0812822	0.55009	-0.902574
FBgn0003701	thr	three rows	-4.69477	0.42893	0.610938	-0.830938	-2.76161	NA	NA	NA	NA
FBgn0003710	tipE	temperature-induced paralytic E	-1.9821	1.15137	1.85139	-0.150491	-4.50662	NA	NA	0.0677626	-0.111579
FBgn0003714	tko	technical knockout	-1.80007	0.391948	0.00147274	-0.0919263	-1.22204	0.28116	0.000829056	1.02259	-1.07676
FBgn0003716	tkv	thickveins	2.12711	0.248801	0.507968	0.0167805	0.794815	-0.120403	0.300198	-0.565087	1.04496
FBgn0003719	tld	tolloid	-0.759843	-1.21316	-0.363085	0.246952	2.33156	NA	NA	NA	NA
FBgn0003721	Tm1	Tropomyosin 1	0.514139	0.280367	0.754678	-0.0779281	0.71649	0.149928	-0.113915	0.306853	-0.348746
FBgn0003731	Egfr	Epidermal growth factor receptor	0.875482	-0.312959	-0.065445	0.440759	1.46265	-0.290037	0.150971	-0.106551	1.29805
FBgn0003732	Top2	Topoisomerase 2	NA	NA	NA	-0.21302	-2.05421	NA	NA	NA	NA
FBgn0003733	tor	torso	-9.19681	0.274535	-0.673128	-2.15168	-4.65825	NA	NA	NA	NA
FBgn0003741	tra	transformer	0.337119	0.322922	0.341315	-0.256846	1.30692	0.00832268	-0.237864	0.618334	0.601321
FBgn0003742	tra2	transformer 2	0.820694	0.0782879	-0.126698	0.120245	-0.682598	0.108438	0.079117	0.33934	-0.539158
FBgn0003744	trc	tricornered	-1.2556	-0.0229232	-0.0921308	-0.0658867	0.0214666	0.302069	0.0734387	0.343994	-1.31713
FBgn0003747	Gr5a	Gustatory receptor 5a	NA	NA	NA	0	-2.53171	NA	NA	NA	NA
FBgn0003748	Treh	Trehalase	3.18924	-0.983445	0.233071	0.158146	2.21273	-0.460917	-0.644489	-0.283973	-0.206004
FBgn0003751	trk	trunk	-3.1037	-0.204195	-0.365155	-1.80921	-1.86079	NA	NA	NA	NA
FBgn0003861	trp	transient receptor potential	-11.4441	NA	NA	-3.76381	-5.81514	NA	NA	NA	NA
FBgn0003862	trx	trithorax	1.48549	-0.169538	1.3801	-0.238354	1.30672	-0.0537957	-0.392424	-0.73168	2.09859
FBgn0003863	alphaTry	alphaTrypsin	-3.93332	-5.37199	-5.18168	-3.42808	-8.81528	NA	NA	NA	NA
FBgn0003865	tsg	twisted gastrulation	NA	NA	NA	0	-5.30895	NA	NA	NA	NA
FBgn0003866	tsh	teashirt	-0.941028	-0.0438544	0.427534	0.892836	-0.589793	NA	NA	0.224717	0.745009
FBgn0003867	tsl	torso-like	2.41042	-0.639032	-0.0610636	0.127205	2.98277	-0.414473	-0.18645	-0.169324	2.29146
FBgn0003870	ttk	tramtrack	-0.284042	0.114322	0.941843	-0.00651525	1.06323	0.608262	-0.227792	-0.183337	0.135892
FBgn0003882	tub	tube	-1.07012	-0.0291682	0.165714	0.128096	-0.855428	-0.0860958	-0.207441	-0.276985	0.303709
FBgn0003884	alphaTub84B	alpha-Tubulin at 84B	-0.43189	0.697871	-0.0866359	0.177882	-0.840131	0.365546	0.106284	-0.407937	-0.622663
FBgn0003885	alphaTub84D	alpha-Tubulin at 84D	-0.467407	0.299267	-0.209587	0.086691	-0.812875	0.252139	0.274968	-0.531564	-0.469353
FBgn0003886	alphaTub85E	alpha-Tubulin at 85E	-4.98199	NA	NA	3.87903	-7.23608	NA	NA	NA	NA
FBgn0003887	betaTub56D	beta-Tubulin at 56D	NA	NA	NA	0.0998452	-1.35741	NA	NA	NA	NA
FBgn0003888	betaTub60D	beta-Tubulin at 60D	1.98013	-0.0784469	0.109813	-0.0975589	-0.00282685	0.790616	0.281516	0.308407	-1.18683
FBgn0003889	betaTub85D	beta-Tubulin at 85D	-4.54457	NA	NA	1.12245	-1.12002	NA	NA	NA	NA
FBgn0003890	betaTub97EF	beta-Tubulin at 97EF	0.65147	-0.0668597	-0.166921	0.345864	0.631369	-0.0300616	-0.0739982	0.111966	1.37225
FBgn0003891	tud	tudor	1.73948	-0.0176668	1.56523	-0.166769	1.41209	0.00149316	-0.375999	0.305933	1.23046
FBgn0003892	ptc	patched	2.73303	-0.0646348	0.289349	0.0307334	2.98328	NA	NA	NA	NA
FBgn0003896	tup	tailup	NA	NA	NA	6.02458	-7.49067	NA	NA	NA	NA
FBgn0003900	twi	twist	4.72012	0.767446	0.657584	-0.414745	5.18614	NA	NA	NA	NA
FBgn0003916	snRNA:U1:21D	small nuclear RNA U1 at 21D	-4.74915	0.146865	-0.610453	NA	NA	NA	NA	NA	NA
FBgn0003920	snRNA:U2:14B	small nuclear RNA U2 at 14B	-3.42896	0.164123	-0.356571	23.4106	-30.6739	NA	NA	NA	NA
FBgn0003922	snRNA:U2:38ABa	small nuclear RNA U2 at 38AB a	-3.54098	0.377016	-0.143913	0	-16.9511	NA	NA	NA	NA
FBgn0003923	snRNA:U2:38ABb	small nuclear RNA U2 at 38AB b	-5.04787	NA	NA	-0.298113	1.8177	NA	NA	NA	NA
FBgn0003930	snRNA:U4:39B	small nuclear RNA U4 at 39B	-1.2782	-1.9779	0.651475	-0.179863	-0.936865	NA	NA	NA	NA
FBgn0003931	snRNA:U4:38AB	small nuclear RNA U4 at 38AB	NA	NA	NA	0.123869	-4.19407	NA	NA	NA	NA
FBgn0003933	snRNA:U5:14B	small nuclear RNA U5 at 14B	-1.88276	0.262345	0.270443	-0.81652	29.8246	NA	NA	NA	NA
FBgn0003934	snRNA:U5:23D	small nuclear RNA U5 at 23D	-2.25989	0.186016	-0.0734608	-2.01966	-0.697663	NA	NA	NA	NA
FBgn0003935	snRNA:U5:34A	small nuclear RNA U5 at 34A	-0.508042	-0.754649	0.244466	-1.25746	1.31189	NA	NA	NA	NA
FBgn0003936	snRNA:U5:35D	small nuclear RNA U5 at 35D	-1.09143	0.262345	0.270443	0	0	NA	NA	NA	NA
FBgn0003938	snRNA:U5:63BC	small nuclear RNA U5 at 63BC	-0.140063	-0.39815	0.445193	-0.0293389	3.25194	NA	NA	NA	NA
FBgn0003941	RpL40	Ribosomal protein L40	1.91626	-0.367668	-0.335202	-0.00918655	-0.296881	0.0944692	0.00312682	-0.0719481	-0.235462
FBgn0003942	RpS27A	Ribosomal protein S27A	1.17828	-0.364273	-0.338027	0.119906	-0.986317	-0.0144436	-0.13517	0.0422951	-0.452397
FBgn0003943	Ubi-p63E	Ubiquitin-63E	-0.134383	-0.146934	-0.229305	-0.0891221	-0.973588	0.384126	-0.144573	-0.195908	-0.633084
FBgn0003944	Ubx	Ultrabithorax	2.71303	-0.491733	0.298451	0.517376	3.22279	-0.819948	0.124257	NA	NA
FBgn0003950	unc	uncoordinated	-6.94503	NA	NA	-5.02919	-1.08622	NA	NA	NA	NA
FBgn0003961	Uro	Urate oxidase	-9.73079	NA	NA	2.52718	-6.22957	NA	NA	NA	NA
FBgn0003963	ush	u-shaped	2.62712	0.14143	-0.00800176	-0.306117	2.43342	1.34211	0.139054	1.06802	1.56993
FBgn0003964	usp	ultraspiracle	0.13612	-0.222166	-0.251273	-0.255935	0.0302202	NA	NA	NA	NA
FBgn0003965	v	vermilion	0.863551	-0.354373	0.0373582	0.553715	1.56852	-0.616599	0.186882	-0.754053	3.57669
FBgn0003969	vap	vacuolar peduncle	-1.86149	0.576821	0.386942	-0.0862505	-1.81321	-0.283749	-0.476386	-1.13331	-1.3278
FBgn0003975	vg	vestigial	8.83625	-0.525509	0.0872263	-0.56136	6.53833	0.0298291	-0.768536	NA	NA
FBgn0003977	vir	virilizer	0.155233	0.1013	-0.00283347	-0.0805688	0.369692	0.196153	0.0140939	-0.217605	0.723742
FBgn0003978	vls	valois	-2.62221	0.409012	-0.0382693	-0.104714	-1.43667	0.198603	0.33047	-0.0483565	-0.886111
FBgn0003979	Vm26Aa	Vitelline membrane 26Aa	-9.96835	-1.27753	1.09709	-1.70961	-6.23175	NA	NA	NA	NA
FBgn0003980	Vm26Ab	Vitelline membrane 26Ab	-7.53519	-1.74053	1.37107	-4.08072	-5.12415	-0.383454	-0.260065	NA	NA
FBgn0003983	Vm34Ca	Vitelline membrane 34Ca	-9.24903	-2.06213	0.340517	-2.7618	-6.99839	NA	NA	NA	NA
FBgn0003984	vn	vein	1.75736	0.507402	0.199079	0.112051	0.639809	0.192211	-0.230923	0.0990414	0.297544
FBgn0003996	w	white	0.502901	-0.155716	0.0500848	0.280576	-1.78931	NA	NA	NA	NA
FBgn0003997	hid	head involution defective	-0.138355	-0.00667243	1.24857	0.158497	0.640548	0.173879	-0.578034	-0.0765253	-0.159386
FBgn0004003	wbl	windbeutel	4.69281	0.286124	-0.196831	-0.650879	3.17869	0.297277	0.339798	-0.544041	1.83811
FBgn0004009	wg	wingless	NA	NA	NA	4.67732	-6.0705	NA	NA	NA	NA
FBgn0004028	wupA	wings up A	NA	NA	NA	-0.206157	1.69272	NA	NA	NA	NA
FBgn0004034	y	yellow	NA	NA	NA	-0.659874	-0.758266	NA	NA	NA	NA
FBgn0004045	Yp1	Yolk protein 1	1.77853	-0.496962	0.0925222	0.879794	0.302387	-0.0100222	0.0289456	-0.262876	0.269533
FBgn0004047	Yp3	Yolk protein 3	1.24852	-0.86087	-0.362725	1.04162	0.803874	-0.242559	0.097354	-0.153766	0.445655
FBgn0004049	yrt	yurt	0.446035	0.0977779	0.450339	-0.137626	-0.021597	0.218837	-0.0573975	-0.628642	0.591895
FBgn0004050	z	zeste	-1.16989	0.120107	-0.0746827	-0.0305149	-0.731185	0.0319323	0.124845	-0.271911	0.109807
FBgn0004052	Z600	Z600	NA	-1.41942	1.15808	0	-6.68982	NA	NA	NA	NA
FBgn0004053	zen	zerknullt	NA	NA	NA	0	-4.54419	NA	NA	NA	NA
FBgn0004055	uzip	unzipped	2.16736	0.0879518	0.556389	0.138061	1.5027	-0.20307	-0.503673	-0.139165	0.0812503
FBgn0004057	Zw	Zwischenferment	1.53087	0.539337	0.0267599	0.247534	2.20985	0.109254	0.476219	-0.953313	0.992876
FBgn0004066	Prosalpha4	Proteasome alpha4 subunit	-2.06538	0.350011	0.135449	-0.088359	-1.31002	0.310656	0.373613	-0.570408	-0.674252
FBgn0004087	Dhfr	Dihydrofolate reductase	-1.19497	0.548665	0.223934	-0.232636	-0.0529135	0.418762	0.257228	0.99067	-0.0165855
FBgn0004101	bs	blistered	-1.15142	-0.0276154	-0.177527	-0.132689	-0.252936	0.230554	0.0368486	0.305727	-0.597963
FBgn0004102	oc	ocelliless	NA	NA	NA	3.2629	-3.98525	NA	NA	NA	NA
FBgn0004103	Pp1-87B	Protein phosphatase 1 at 87B	0.570067	-0.211185	-0.266615	0.0351212	1.00643	0.252537	0.0048197	0.442706	-0.295149
FBgn0004106	Cdk1	Cyclin-dependent kinase 1	-5.00601	0.691314	-0.188453	-1.42564	-5.46161	-0.0572218	0.322079	-0.554031	-5.22825
FBgn0004107	Cdk2	Cyclin-dependent kinase 2	-3.99008	0.58275	0.283305	-0.451307	-3.44004	0.318916	0.280843	0.0990741	-3.15344
FBgn0004108	Nrt	Neurotactin	-2.83067	-0.430825	0.530665	0.740033	-1.66839	-0.306675	-0.255493	-0.106371	-0.426423
FBgn0004110	tin	tinman	NA	NA	NA	-4.94017	0.120722	NA	NA	NA	NA
FBgn0004117	Tm2	Tropomyosin 2	2.37636	0.366071	0.960092	-0.0106592	0.752259	-0.940351	-1.39344	1.17929	-2.56453
FBgn0004118	nAChRbeta2	nicotinic Acetylcholine Receptor beta2	NA	NA	NA	0.87722	-2.76559	NA	NA	NA	NA
FBgn0004132	boca	boca	-0.705241	0.583872	0.305426	-0.0376595	-0.756616	0.712447	0.654883	0.119349	0.642008
FBgn0004133	blow	blown fuse	-1.50896	-0.0289268	0.0287758	-0.055637	1.502	-0.756407	-0.640205	-0.0138632	-0.602996
FBgn0004143	nullo	nullo	NA	NA	NA	0	-5.07662	NA	NA	NA	NA
FBgn0004167	kst	karst	2.04055	-0.0786187	0.759897	0.124914	1.0439	0.882316	-0.120899	-0.367799	1.07573
FBgn0004168	5-HT1A	5-hydroxytryptamine (serotonin) receptor 1A	NA	NA	NA	3.63341	-6.32434	NA	NA	-0.309473	0.635877
FBgn0004169	up	upheld	1.8651	0.146894	0.958685	-0.134111	0.850828	-0.185296	-0.448001	2.33161	-3.11437
FBgn0004170	sc	scute	NA	NA	NA	-5.80578	-1.19217	NA	NA	NA	NA
FBgn0004171	Mst98Cb	Male-specific RNA 98Cb	2.69789	NA	NA	0	-5.47148	NA	NA	NA	NA
FBgn0004172	Mst84Da	Male-specific RNA 84Da	0	NA	NA	0	-7.39442	NA	NA	NA	NA
FBgn0004173	Mst84Db	Male-specific RNA 84Db	0	NA	NA	22.957	-21.9589	NA	NA	NA	NA
FBgn0004174	Mst84Dc	Male-specific RNA 84Dc	0	NA	NA	21.4833	-25.6677	-0.0108437	-0.169229	0.598775	-6.33323
FBgn0004175	Mst84Dd	Male-specific RNA 84Dd	0	NA	NA	0.869024	0.712356	NA	NA	NA	NA
FBgn0004177	mts	microtubule star	-0.167353	0.345994	0.385863	-0.011934	0.431051	0.539747	0.143479	-0.315855	0.678894
FBgn0004179	Csp	Cysteine string protein	2.32749	0.0282916	-0.10557	-0.141191	1.34392	0.621804	-0.0154841	-0.425908	1.24544
FBgn0004181	Ebp	Ejaculatory bulb protein	NA	NA	NA	0	-7.75835	NA	NA	NA	NA
FBgn0004183	snRNA:U1:82Eb	small nuclear RNA U1 at 82Eb	-5.31192	0.508014	0.20208	-0.0707983	-1.02122	NA	NA	NA	NA
FBgn0004185	snRNA:U1:95Ca	small nuclear RNA U1 at 95C a	-4.77668	0.293913	-0.610546	0	0	NA	NA	NA	NA
FBgn0004186	snRNA:U1:95Cb	small nuclear RNA U1 at 95C b	-4.79825	0.293913	-0.610546	0	-19.7927	NA	NA	NA	NA
FBgn0004187	snRNA:U1:95Cc	small nuclear RNA U1 at 95C c	-4.73544	-0.0462856	-0.647677	1.07431	-6.52401	NA	NA	NA	NA
FBgn0004188	snRNA:U6:96Aa	small nuclear RNA U6 at 96A a	0.156575	-0.276543	0.160089	NA	NA	NA	NA	NA	NA
FBgn0004189	snRNA:U6:96Ab	small nuclear RNA U6 at 96A b	0.158745	-0.258307	-0.00381437	NA	NA	NA	NA	NA	NA
FBgn0004190	snRNA:U6:96Ac	small nuclear RNA U6 at 96A c	0.116365	-0.307253	0.0337133	NA	NA	NA	NA	NA	NA
FBgn0004191	snRNA:U2:34ABa	small nuclear RNA U2 at 34AB a	-3.25513	-0.0405452	0.127551	0.0945503	-2.84787	NA	NA	NA	NA
FBgn0004192	snRNA:U2:34ABb	small nuclear RNA U2 at 34AB b	-4.00705	0.140852	0.209565	1.02234	1.26007	NA	NA	NA	NA
FBgn0004197	Ser	Serrate	-1.76731	3.09252	3.73787	-0.0574656	-0.563426	-0.683452	-0.504831	0.313188	0.0857732
FBgn0004198	ct	cut	-1.96616	1.07127	1.61617	1.40642	-1.89101	NA	NA	NA	NA
FBgn0004227	nonA	no on or off transient A	0.551416	-0.279886	0.151515	-0.0812938	1.17711	0.019742	-0.253535	-0.621394	1.30513
FBgn0004228	mex1	midgut expression 1	-1.63814	-1.64374	-1.5513	-8.65208	-3.92887	NA	NA	NA	NA
FBgn0004237	Hrb87F	Heterogeneous nuclear ribonucleoprotein at 87F	-0.100603	-0.326339	-0.210943	-0.137058	-0.580153	0.525904	0.19481	-0.738226	0.418069
FBgn0004240	DptA	Diptericin A	3.50938	0.663235	0.209827	-2.6638	4.24588	NA	NA	NA	NA
FBgn0004242	Syt1	Synaptotagmin 1	-5.32495	NA	NA	0.0327477	-4.42142	NA	NA	0.0371228	-1.92006
FBgn0004244	Rdl	Resistant to dieldrin	NA	NA	NA	1.4701	-4.27325	NA	NA	NA	NA
FBgn0004359	T48	Transcript 48	-2.89107	-0.55355	0.168416	-0.44697	-0.341503	-0.740213	-0.699245	0.0964426	-0.656858
FBgn0004360	Wnt2	Wnt oncogene analog 2	5.90071	0.164448	0.39537	0.384151	4.67024	0.170673	0.283903	NA	NA
FBgn0004362	HmgD	High mobility group protein D	-3.28413	0.375204	0.214907	0.075907	-2.54607	-0.449847	-0.137892	-0.917928	-2.10711
FBgn0004363	porin	porin	-0.897859	-0.268116	-0.255897	0.223618	-1.37768	0.0185246	-0.0697928	0.0534547	0.0889377
FBgn0004364	18w	18 wheeler	2.49986	0.0176178	0.424196	0.0140021	2.286	-0.508856	-0.445057	-1.24331	1.57827
FBgn0004367	mei-41	meiotic 41	-1.97791	-0.121314	0.377333	-0.112331	-1.62025	NA	NA	NA	NA
FBgn0004368	Ptp4E	Protein tyrosine phosphatase 4E	0.793227	-0.021895	-0.327996	0.331258	0.236941	-0.309695	-0.142186	-0.068633	0.793113
FBgn0004369	Ptp99A	Protein tyrosine phosphatase 99A	0.409436	0.00660958	0.33166	-0.0746877	1.98496	0.18143	-0.0429359	0.125395	0.809404
FBgn0004370	Ptp10D	Protein tyrosine phosphatase 10D	-0.477174	0.347885	0.921293	0.219788	1.37058	0.133636	-0.106327	0.512836	-0.378325
FBgn0004373	fwd	four wheel drive	1.63033	-0.363041	0.523292	-0.116588	1.38631	0.803424	0.3886	0.745591	-0.129272
FBgn0004374	neb	nebbish	-3.30946	-1.04336	-0.103591	-0.971773	-3.08606	-0.656909	-0.751283	NA	NA
FBgn0004378	Klp61F	Kinesin-like protein at 61F	-9.9599	2.92697	2.17841	-0.327208	-4.77488	NA	NA	NA	NA
FBgn0004379	Klp67A	Kinesin-like protein at 67A	-6.91972	0.545208	-0.408282	-0.57848	-4.09984	NA	NA	NA	NA
FBgn0004380	Klp64D	Kinesin-like protein at 64D	0.19931	-0.0713464	0.0158761	-0.115048	-0.686186	0.339123	0.696423	-0.105661	0.193027
FBgn0004381	Klp68D	Kinesin-like protein at 68D	-1.88663	0.237213	-0.185509	-0.0184663	-1.53538	0.341627	0.141043	0.354543	-0.821523
FBgn0004387	Klp98A	Kinesin-like protein at 98A	-0.50511	-0.131118	0.0287143	-0.228639	1.08725	-0.0566391	-0.131042	-0.957734	1.97621
FBgn0004389	bnk	bottleneck	7.74278	-0.0471019	-0.196953	0.626362	0.144198	2.32318	1.15895	NA	NA
FBgn0004390	RasGAP1	Ras GTPase activating protein 1	-1.21857	0.095339	0.577489	-0.158197	-0.767982	0.420393	0.0311388	-0.161379	-0.0498618
FBgn0004391	shtd	shattered	-0.718834	-0.312701	-0.376789	0.0176246	-0.702044	0.282847	0.306697	-0.587574	0.0987309
FBgn0004394	pdm2	POU domain protein 2	-3.50926	NA	NA	4.62164	-7.51062	NA	NA	NA	NA
FBgn0004395	unk	unkempt	-0.803357	0.0741438	0.523038	-0.239605	0.778602	-0.00340648	-0.129319	-0.166985	0.905051
FBgn0004396	CrebA	Cyclic-AMP response element binding protein A	4.62181	0.117933	1.15305	-0.151244	4.43027	0.559835	0.268328	-1.03118	3.09526
FBgn0004397	Vinc	Vinculin	-0.00991172	0.0999905	-0.26636	-0.310103	1.1379	0.479654	-0.225079	-0.656822	0.286843
FBgn0004400	rhi	rhino	-6.7441	0.936636	-0.132068	-1.83549	-4.5707	NA	NA	NA	NA
FBgn0004401	Pep	Protein on ecdysone puffs	1.31759	-0.721104	0.15587	-0.136446	0.221832	0.218091	0.242031	0.405292	-0.940903
FBgn0004403	RpS14a	Ribosomal protein S14a	1.54412	-0.316209	-0.312949	0.0523815	1.0425	0.0542655	0.0670889	-0.199016	0.133389
FBgn0004404	RpS14b	Ribosomal protein S14b	1.328	-0.383163	-0.322066	0.0283904	0.595361	0.0685251	-0.159509	-0.350966	0.551311
FBgn0004406	PolG1	DNA polymerase gamma subunit 1	-3.42002	0.0283221	0.0591168	-0.158468	-1.93682	0.360739	0.606344	NA	NA
FBgn0004407	PolG2	DNA polymerase gamma subunit 2	0.0146746	0.302335	0.0933779	NA	NA	NA	NA	NA	NA
FBgn0004414	msopa	male-specific opa containing gene	NA	NA	NA	-20.1397	0.665014	NA	NA	NA	NA
FBgn0004419	me31B	maternal expression at 31B	-1.39263	0.648864	0.782795	-0.0417737	-2.63406	0.246121	0.413625	0.557793	-3.65969
FBgn0004425	LysB	Lysozyme B	-8.9377	NA	NA	-0.730585	-5.45152	NA	NA	NA	NA
FBgn0004426	LysC	Lysozyme C	-8.73494	NA	NA	0	-11.1186	NA	NA	NA	NA
FBgn0004427	LysD	Lysozyme D	-10.4409	NA	NA	0	-15.0099	NA	NA	NA	NA
FBgn0004428	LysE	Lysozyme E	-7.78816	NA	NA	-0.0347105	-5.33128	NA	NA	NA	NA
FBgn0004429	LysP	Lysozyme P	-8.63912	NA	NA	-1.61521	-6.64583	NA	NA	NA	NA
FBgn0004430	LysS	Lysozyme S	2.1314	-1.98451	-3.47717	5.73633	-6.24033	NA	NA	NA	NA
FBgn0004431	LysX	Lysozyme X	-2.13319	1.11889	0.762849	-2.15944	-4.49336	NA	NA	NA	NA
FBgn0004432	Cyp1	Cyclophilin 1	-0.401392	-0.0281545	-0.213857	0.162101	-0.661914	0.23785	0.122582	-0.242214	-0.641596
FBgn0004435	Galphaq	G protein alpha q subunit	0.0798764	-7.35523	0.580296	-0.271585	1.0559	0.436144	-0.118471	0.406289	1.56519
FBgn0004436	Ubc6	Ubiquitin conjugating enzyme 6	1.2079	0.32478	0.56902	-0.0735671	1.73104	0.250244	0.34664	1.4611	-1.04573
FBgn0004449	Ten-m	Tenascin major	0.0578492	0.17634	1.49766	0.0576752	1.54271	-1.00989	-0.226803	-0.238909	1.26764
FBgn0004456	mew	multiple edematous wings	2.8642	0.19072	0.345053	-0.117069	1.70041	1.09186	0.61656	0.117907	1.1891
FBgn0004462	S6KL	S6 Kinase Like	NA	NA	NA	0.106349	-0.408374	NA	NA	NA	NA
FBgn0004463	Polr3B	RNA polymerase III subunit B	-0.74186	-0.0710366	-0.0422685	0.16771	-0.0302751	0.0758842	0.344302	-0.245554	0.939323
FBgn0004465	Su(P)	Suppressor of ref(2)P sterility	-1.93226	0.213689	-0.0161001	0.103057	-0.478171	0.100836	0.231797	0.962431	0.0841127
FBgn0004507	GlyP	Glycogen phosphorylase	-0.829656	-0.694294	-0.343513	0.340914	0.310332	-1.16278	-1.33519	1.28781	-0.775342
FBgn0004509	Fur1	Furin 1	-0.316982	-0.140296	0.0126196	-0.168731	2.06511	0.56763	-0.17162	-0.103402	0.892164
FBgn0004510	Ets97D	Ets at 97D	-2.49131	-0.0780461	0.0543212	-0.0732065	-0.606523	0.157494	0.274123	-0.447712	-0.629117
FBgn0004511	dy	dusky	0	NA	NA	2.10868	-1.64428	-0.136057	-0.394326	NA	NA
FBgn0004512	Mdr49	Multi drug resistance 49	-1.97358	-0.378771	-0.281024	-3.39155	-0.264185	-0.549574	-0.326847	1.81299	-2.15395
FBgn0004513	Mdr65	Multi drug resistance 65	3.1042	-0.61564	-0.19923	-0.0888469	0.43797	-0.236376	-0.698246	0.310216	0.607761
FBgn0004514	Oct-TyrR	Octopamine-Tyramine receptor	-2.24006	NA	NA	-0.931942	0.0102507	NA	NA	NA	NA
FBgn0004516	Gad1	Glutamic acid decarboxylase 1	-7.0551	NA	NA	0.446302	-6.30493	NA	NA	NA	NA
FBgn0004552	Akh	Adipokinetic hormone	-5.45245	1.24158	0.557178	-7.52189	-3.71955	NA	NA	NA	NA
FBgn0004554	Edg91	Ecdysone-dependent gene 91	-1.52852	2.74178	0.791733	21.7135	-21.6904	NA	NA	NA	NA
FBgn0004556	Dbp73D	Dead box protein 73D	-1.70911	0.06717	0.144887	0.0933055	-1.30753	0.383895	0.368047	-0.457438	0.0703012
FBgn0004567	slp2	sloppy paired 2	1.11033	0.37641	1.02332	2.69309	-2.52242	NA	NA	NA	NA
FBgn0004569	aos	argos	-0.801748	-0.231535	-0.0263379	-0.460314	0.497978	-0.550719	-0.619358	-0.608849	0.0369663
FBgn0004573	5-HT7	5-hydroxytryptamine (serotonin) receptor 7	2.56214	NA	NA	2.63628	-6.6434	NA	NA	NA	NA
FBgn0004574	Rop	Ras opposite	0.105996	0.0834604	-0.379399	-0.0885991	-0.156315	0.538636	0.290605	-0.610932	0.764218
FBgn0004575	Syn	Synapsin	3.84038	-0.08272	1.9218	0.412029	-0.585845	-0.835781	-0.50326	-0.764398	-1.12678
FBgn0004577	Pxd	Peroxidase	5.39237	-2.86786	1.35859	-0.27094	5.87774	NA	NA	NA	NA
FBgn0004580	Cbp53E	Calbindin 53E	-2.50582	-3.02106	0.135772	-1.20323	-2.36804	-0.607977	-1.38374	0.325295	-3.69784
FBgn0004581	bgcn	benign gonial cell neoplasm	-3.08051	NA	NA	-0.63754	1.6595	NA	NA	NA	NA
FBgn0004583	ex	expanded	4.19074	0.147726	1.78181	-0.124569	3.22548	0.714295	0.200294	-0.405751	1.35652
FBgn0004584	Rrp1	Recombination repair protein 1	-5.69525	0.276142	0.0966952	0.79149	-3.49908	-0.355312	-0.0984694	-0.328848	-1.97315
FBgn0004587	B52	B52	-0.189262	-0.132182	-0.226304	0.147118	-0.109195	0.283257	0.245789	0.123667	-0.254196
FBgn0004588	Eig71Ea	Ecdysone-induced gene 71Ea	NA	NA	NA	0	0	NA	NA	NA	NA
FBgn0004589	Eig71Eb	Ecdysone-induced gene 71Eb	NA	NA	NA	0	0	NA	NA	NA	NA
FBgn0004591	Eig71Ed	Ecdysone-induced gene 71Ed	NA	NA	NA	0	0	NA	NA	NA	NA
FBgn0004592	Eig71Ee	Ecdysone-induced gene 71Ee	NA	NA	NA	1.2134	21.4658	NA	NA	NA	NA
FBgn0004595	pros	prospero	-3.92018	NA	NA	2.43539	-5.68283	NA	NA	-0.483053	0.0609274
FBgn0004597	CycC	Cyclin C	-0.775863	0.00142612	-0.0827025	0.132885	-1.41226	0.0349401	0.286637	0.0238558	-0.508646
FBgn0004598	Fur2	Furin 2	-2.3135	-0.607779	-0.237244	0.0773554	-0.241192	-0.794464	-0.683459	-0.728124	-0.30508
FBgn0004606	zfh1	Zn finger homeodomain 1	-5.64104	1.33814	2.73129	0.0423379	-0.50406	0.144347	0.0710302	1.11019	0.967225
FBgn0004607	zfh2	Zn finger homeodomain 2	0.174529	1.30968	2.05961	-0.0373909	1.08448	NA	NA	NA	NA
FBgn0004611	Plc21C	Phospholipase C at 21C	-0.295036	-0.0266354	0.0473692	0.32706	0.327513	-0.299667	-0.425058	-1.26906	2.47994
FBgn0004618	gl	glass	-5.00309	NA	NA	-4.75323	-2.52894	NA	NA	NA	NA
FBgn0004619	GluRIA	Glutamate receptor IA	1.83561	-2.15707	-0.912718	0	-6.70712	NA	NA	NA	NA
FBgn0004620	GluRIIA	Glutamate receptor IIA	3.37745	-0.31528	0.280808	0.255008	2.29349	-0.27977	-0.892585	-0.457461	1.37446
FBgn0004622	TkR99D	Tachykinin-like receptor at 99D	NA	NA	NA	4.1857	-6.6104	NA	NA	NA	NA
FBgn0004623	Gbeta76C	G protein beta-subunit 76C	-10.1368	NA	NA	-6.51015	-5.21763	NA	NA	NA	NA
FBgn0004629	Cys	Cystatin-like	3.79532	0.283951	0.0301302	-0.616495	1.28081	-0.0996168	-0.167283	-0.962151	1.04362
FBgn0004635	rho	rhomboid	7.08664	-0.724223	0.166671	-0.519277	2.88198	1.4231	-0.456908	1.97956	1.29112
FBgn0004636	Rap1	Rap1 GTPase	-1.18973	0.241233	0.797336	0.0733716	1.76766	0.301182	0.064538	-0.610575	1.26004
FBgn0004638	drk	downstream of receptor kinase	2.03288	0.0548579	0.438079	-0.224756	2.38699	-0.0635086	-0.164711	-1.24825	2.52321
FBgn0004643	Zw10	Zeste-white 10	-1.7923	0.0870617	-0.32416	-0.121939	-1.56012	0.802576	0.683724	-0.279933	-0.712193
FBgn0004644	hh	hedgehog	6.34719	-0.281126	-0.159689	-0.387098	4.83555	-0.362053	-0.733558	NA	NA
FBgn0004646	ogre	optic ganglion reduced	1.06326	-0.0861608	0.533426	0.519629	0.985607	-0.953081	-0.538725	0.523372	-0.0750784
FBgn0004647	N	Notch	-1.8566	-0.400125	0.737602	0.548888	-1.86479	-0.288897	-0.0384043	0.219186	-0.933917
FBgn0004648	svr	silver	-0.482388	-0.0493592	0.302957	0.0571499	0.689397	0.31297	0.21941	0.584214	0.369141
FBgn0004649	yl	yolkless	-10.2011	2.27893	1.90666	-0.762112	-5.50318	NA	NA	NA	NA
FBgn0004650	fs(1)N	female sterile (1) Nasrat	-9.52827	1.30722	2.00226	-0.863992	-5.28171	0.0611133	0.520533	NA	NA
FBgn0004652	fru	fruitless	-3.09869	0.92281	2.12049	0.536649	-0.261291	NA	NA	NA	NA
FBgn0004654	Pgd	Phosphogluconate dehydrogenase	-0.406763	-0.0429739	-0.447907	0.484377	0.211318	-0.393959	-0.0638589	-0.949363	1.24651
FBgn0004655	wapl	wings apart-like	-1.69014	0.317163	0.273049	-0.168567	-0.734098	0.350938	0.546153	1.12936	-1.66309
FBgn0004656	fs(1)h	female sterile (1) homeotic	-1.94904	0.254867	0.829028	-0.225854	1.06872	0.367757	-0.185531	1.13428	-0.180758
FBgn0004657	mys	myospheroid	1.22584	0.0145967	0.178037	0.072784	0.878168	0.243321	-0.0243983	0.881465	-0.554412
FBgn0004666	sim	single-minded	-6.52414	-1.06047	0.853611	1.54536	-2.24379	-0.762101	-0.999988	NA	NA
FBgn0004687	Mlc-c	Myosin light chain cytoplasmic	1.50221	0.332937	0.00129737	-0.211017	0.748091	0.262701	0.12253	-0.341695	-0.159792
FBgn0004698	Xpc	Xeroderma pigmentosum, complementation group C	-1.10181	0.0905997	0.500108	-0.0438584	-1.07367	-0.26882	-0.0937502	-0.105377	-1.09767
FBgn0004777	Ccp84Ag	Ccp84Ag	3.12556	NA	NA	6.03899	-6.00432	NA	NA	NA	NA
FBgn0004779	Ccp84Ae	Ccp84Ae	NA	NA	NA	-24.958	25.0741	NA	NA	NA	NA
FBgn0004782	Ccp84Ab	Ccp84Ab	NA	NA	NA	0	-3.20921	NA	NA	NA	NA
FBgn0004784	inaC	inactivation no afterpotential C	-8.62354	NA	NA	-5.85842	-5.37134	NA	NA	NA	NA
FBgn0004795	retn	retained	1.63257	0.104235	-0.0297211	-0.230646	1.3099	0.0266901	-0.00293084	-2.32261	0.714976
FBgn0004797	mdy	midway	0.700073	-0.434934	-0.299134	0.559514	0.902162	-1.90618	-1.07063	-1.0092	2.14333
FBgn0004811	fs(2)ltoPP43	female sterile (2) ltoPP43	-2.08962	0.00999438	-0.137383	0.493263	-1.08054	-0.128366	0.22343	-0.0872452	-0.302426
FBgn0004828	His3.3B	Histone H3.3B	0.319775	-0.0870092	0.458428	-0.350997	1.29468	0.41969	-0.0664087	0.418976	-0.913585
FBgn0004832	Xpac	Xeroderma pigmentosum group A-like	-2.77528	0.659994	-0.078592	-0.177201	-1.29041	0.254339	0.328832	0.724267	-0.884309
FBgn0004837	Su(H)	Suppressor of Hairless	-0.760702	-0.234953	0.351718	-0.0166597	-1.3285	0.167603	0.10482	-0.104249	0.0961763
FBgn0004838	Hrb27C	Heterogeneous nuclear ribonucleoprotein at 27C	-2.36023	0.794589	1.55689	-0.190529	0.798569	0.787238	0.523201	2.12385	-3.08623
FBgn0004839	otk	off-track	-3.85759	NA	NA	2.61561	-2.88309	NA	NA	-0.175865	0.239678
FBgn0004841	TkR86C	Tachykinin-like receptor at 86C	NA	NA	NA	0	-4.80192	NA	NA	NA	NA
FBgn0004842	RYa-R	RYamide receptor	-4.67181	NA	NA	3.15814	-1.98267	NA	NA	NA	NA
FBgn0004852	Ac76E	Adenylyl cyclase 76E	1.9243	-0.634419	-0.264227	0.549989	1.54598	-0.607756	-0.364575	-0.0836102	2.76528
FBgn0004854	B-H2	BarH2	NA	NA	NA	3.42657	-5.67549	NA	NA	NA	NA
FBgn0004855	Polr2I	RNA polymerase II subunit I	-0.380763	-0.00626245	-0.136091	-0.0942433	-0.335248	-0.0452285	0.18759	0.790147	-0.512414
FBgn0004856	Bx42	Bx42	-1.78016	-0.00995089	-0.045006	-0.0317876	-0.137623	0.0575472	0.16756	-0.486515	0.479706
FBgn0004858	elB	elbow B	4.89616	0.0995742	0.435781	-0.249518	3.89534	0.52357	0.389194	-0.287078	1.96546
FBgn0004859	ci	cubitus interruptus	1.51066	-0.689316	1.78889	0.272589	1.75576	-1.08084	-0.683674	-0.159216	2.10591
FBgn0004860	ph-d	polyhomeotic distal	0.843061	0.29992	0.500878	-0.00766989	-0.0740991	NA	NA	NA	NA
FBgn0004861	ph-p	polyhomeotic proximal	2.55406	0.250606	0.428926	0.117474	1.04154	0.20857	0.0239863	0.4934	0.776627
FBgn0004862	bap	bagpipe	NA	NA	NA	-0.115376	-0.388267	NA	NA	NA	NA
FBgn0004863	C15	C15	NA	NA	NA	-0.691907	-0.28238	NA	NA	NA	NA
FBgn0004864	hop	hopscotch	-0.287886	0.147338	0.222976	-0.100548	-0.0616945	0.220142	-0.208684	-0.339535	0.861358
FBgn0004865	Eip78C	Ecdysone-induced protein 78C	5.3517	-1.24503	-0.674956	-0.0504088	3.45664	NA	NA	NA	NA
FBgn0004867	RpS2	Ribosomal protein S2	0.700606	-0.240751	-0.214505	0.166073	0.0630677	-0.0129846	-0.00151712	0.434404	-0.999735
FBgn0004868	Gdi	GDP dissociation inhibitor	0.522594	0.204257	-0.0838643	-0.175925	0.429917	0.0374054	0.162106	0.329327	-0.18289
FBgn0004870	bab1	bric a brac 1	-0.162632	-1.23114	-0.191365	-0.208145	0.840095	NA	NA	0.113014	0.697775
FBgn0004872	piwi	P-element induced wimpy testis	-7.1957	0.577065	0.47768	-0.0527486	-5.14139	0.145153	0.281508	NA	NA
FBgn0004875	enc	encore	-2.32649	-0.281942	0.0651183	0.0357006	-0.48478	0.0970352	0.0885359	0.384508	-0.0251196
FBgn0004876	cdi	center divider	1.43718	-0.713294	-0.243421	-0.207082	1.10593	0.0336223	0.083421	0.652419	-0.676589
FBgn0004878	cas	castor	NA	NA	NA	6.17994	-6.19444	NA	NA	NA	NA
FBgn0004880	scrt	scratch	NA	NA	NA	2.90384	-4.17232	NA	NA	NA	NA
FBgn0004882	orb	oo18 RNA-binding protein	-8.04137	0.750041	1.19846	-0.97728	-6.09409	-0.612441	-0.330285	-0.64215	-4.67114
FBgn0004885	tok	tolkin	0.8391	-0.348093	0.300064	0.188106	2.24721	-0.814214	-0.245411	-1.16236	3.31704
FBgn0004888	Scsalpha1	Succinyl-coenzyme A synthetase alpha subunit 1	-0.90813	-0.0161499	-0.125313	0.61897	0.00279596	-0.645263	-0.447576	0.144873	0.504068
FBgn0004889	tws	twins	-1.70319	-0.152602	0.616342	-0.032396	-0.265324	-0.135475	-0.374295	-0.0947864	0.92923
FBgn0004892	sob	sister of odd and bowl	3.07119	0.498123	0.087225	0.913491	1.21915	-0.489914	-0.56742	-0.529755	0.41113
FBgn0004893	bowl	brother of odd with entrails limited	5.1439	-0.654821	-0.388938	-0.134588	2.29024	0.783065	-0.0794835	0.30157	1.50485
FBgn0004895	FoxL1	Forkhead box L1	-0.561142	NA	NA	0.204154	1.04904	NA	NA	NA	NA
FBgn0004896	fd59A	forkhead domain 59A	NA	NA	NA	3.22936	-4.91575	NA	NA	NA	NA
FBgn0004897	fd96Ca	forkhead domain 96Ca	-0.25752	NA	NA	-0.498285	4.6683	NA	NA	NA	NA
FBgn0004898	fd96Cb	forkhead domain 96Cb	-2.26495	NA	NA	0.66337	3.90839	NA	NA	NA	NA
FBgn0004901	Prat	Phosphoribosylamidotransferase	-3.03461	0.146124	0.01199	-1.06474	-1.17365	0.102478	0.417131	0.101992	-2.46833
FBgn0004903	Rb97D	Ribonuclear protein at 97D	-0.348979	-0.0231358	-0.212924	-0.218333	0.974026	0.408351	0.450622	1.35798	-1.35058
FBgn0004907	14-3-3zeta	14-3-3zeta	2.63622	0.529019	0.50695	-0.0546607	0.856292	0.480125	-0.302062	0.412215	-1.77934
FBgn0004908	Arl2	ADP ribosylation factor-like 2	-1.10179	0.530525	0.0399686	1.11261	-1.30654	0.176225	0.229743	-0.623929	0.132045
FBgn0004910	Eip63F-1	Ecdysone-induced protein 63F 1	3.44005	0.559059	0.302133	-0.00988304	1.42982	-0.154843	-0.748303	0.899332	-1.13812
FBgn0004911	asRNA:Eig63F-2	antisense RNA:Ecdysone-induced gene 63F 2	0.0361598	0.446861	0.30102	6.55092	-6.09975	NA	NA	NA	NA
FBgn0004913	Gnf1	Germ line transcription factor 1	-2.64289	-0.0252757	-0.149451	-0.344028	-1.14246	0.242969	0.273543	0.525221	-1.47825
FBgn0004914	Hnf4	Hepatocyte nuclear factor 4	-0.872834	-0.19582	-0.0903158	0.435466	0.38002	-0.228426	-0.314401	-0.389173	0.62099
FBgn0004915	TfIIB	Transcription factor IIB	-0.320781	0.26183	-0.00861677	0.53543	-0.677795	-0.053155	-0.259436	0.219886	-0.311796
FBgn0004919	gol	goliath	2.44624	-0.396552	0.259992	-0.333593	2.1854	-0.226268	-0.317786	-0.0739021	1.29549
FBgn0004921	Ggamma1	G protein gamma 1	3.48796	0.196021	0.195457	0.0616884	1.39575	-0.0323051	-0.291519	-0.400337	-0.434007
FBgn0004924	Top1	Topoisomerase 1	-1.58787	0.106414	0.547125	0.0469577	-0.226106	0.668386	0.69313	0.45314	-2.24005
FBgn0004926	eIF2beta	eukaryotic translation initiation factor 2 subunit beta	0.500853	-0.0263928	-0.0546003	-0.108993	0.124552	0.557583	0.478201	-0.408687	-0.254654
FBgn0004956	upd1	unpaired 1	NA	NA	NA	0	-4.96842	NA	NA	NA	NA
FBgn0004957	por	porcupine	-2.60714	0.394256	0.181761	0.116102	0.223909	0.495155	0.0724355	-0.139818	1.18347
FBgn0004959	phm	phantom	-7.62235	NA	NA	-3.70134	-3.5927	NA	NA	NA	NA
FBgn0005198	gig	gigas	-0.170493	0.209228	-0.0554663	0.0302959	0.31946	0.217847	0.13604	-0.495725	1.00296
FBgn0005278	Sam-S	S-adenosylmethionine Synthetase	0.641384	-0.223336	0.064882	0.448894	0.10101	-0.0190617	-0.011863	-0.657166	0.290906
FBgn0005322	nmd	no mitochondrial derivative	0.113621	-0.0609207	0.149999	0.00617678	0.117358	-0.0232742	0.115433	-0.232227	-0.0161124
FBgn0005355	Su(fu)	Suppressor of fused	-1.4028	0.291712	-0.0670258	-0.419058	-1.06367	0.321028	0.29985	-0.424793	-0.136931
FBgn0005386	ash1	absent, small, or homeotic discs 1	-0.449784	0.287674	0.845279	-0.236243	-0.245986	NA	NA	NA	NA
FBgn0005390	fs(1)M3	female sterile (1) M3	-10.4601	-0.621329	3.05345	-0.620507	-5.02811	NA	NA	NA	NA
FBgn0005391	Yp2	Yolk protein 2	1.18328	-0.552252	0.154172	0.833868	0.363868	-0.135796	0.287472	-0.300998	0.449104
FBgn0005411	U2af50	U2 small nuclear riboprotein auxiliary factor 50	-1.28885	-0.139356	-0.129751	0.0458979	-0.0178391	-0.0612167	-0.0451362	-0.872463	0.0749367
FBgn0005427	ewg	erect wing	1.26429	-0.862683	-0.585768	-0.0909785	0.863193	-0.212709	-0.32324	-0.251212	1.46029
FBgn0005533	RpS17	Ribosomal protein S17	1.41275	-0.172126	-0.308575	-0.0931313	-1.11117	0.0173207	-0.05533	-0.256876	-0.171512
FBgn0005536	Mbs	Myosin binding subunit	-0.286055	0.65062	0.711815	-0.280711	1.10066	0.507253	0.280278	0.527994	0.107351
FBgn0005558	ey	eyeless	NA	NA	NA	-0.466445	-3.15104	NA	NA	NA	NA
FBgn0005561	sv	shaven	-2.16902	NA	NA	0.518188	0.435808	NA	NA	NA	NA
FBgn0005564	Shal	Shaker cognate l	-0.911011	0.337173	0.365532	0.747988	-0.0601119	-0.968629	-0.616233	-0.134076	0.640293
FBgn0005585	Calr	Calreticulin	2.63462	0.295081	-0.134967	-0.227636	1.93856	0.43366	0.531239	0.376003	-0.589548
FBgn0005586	Rab3	Rab3	-3.81115	NA	NA	0.35726	-2.56703	NA	NA	-0.233155	-2.17267
FBgn0005590	scw	screw	NA	NA	NA	1.12734	-1.49012	NA	NA	NA	NA
FBgn0005592	btl	breathless	NA	NA	NA	-0.39961	5.3102	NA	NA	NA	NA
FBgn0005593	RpL7	Ribosomal protein L7	0.824804	-0.391677	-0.314593	0.163766	-0.31999	-0.0625291	-0.0268645	-0.371523	0.157308
FBgn0005596	yem	yemanuclein	-3.79333	0.00553417	-0.00534499	-0.152467	-1.96773	-0.0498637	0.0497297	-0.74389	-1.06448
FBgn0005612	Sox14	Sox box protein 14	1.09726	0.253342	0.38517	-0.0431746	1.88538	-0.563348	-0.336155	0.0688839	2.06335
FBgn0005613	Sox15	Sox box protein 15	-1.70223	0.885387	0.746043	-0.253047	-2.06181	NA	NA	NA	NA
FBgn0005614	trpl	transient receptor potential-like	-10.3476	NA	NA	-4.35649	-5.02405	NA	NA	NA	NA
FBgn0005616	msl-2	male-specific lethal 2	1.78294	-0.28232	-0.263181	-0.279453	0.506728	0.01698	0.198591	0.141036	0.635987
FBgn0005617	msl-1	male-specific lethal 1	-1.59706	0.228944	0.847321	-0.281645	-0.500961	-0.0221972	0.0253707	-0.999057	1.8352
FBgn0005619	Hdc	Histidine decarboxylase	-1.06645	-0.699864	-1.75794	4.02869	-7.41623	NA	NA	NA	NA
FBgn0005624	Psc	Posterior sex combs	-0.105183	0.494659	0.991322	-0.273348	0.204948	0.155286	-0.142114	NA	NA
FBgn0005626	ple	pale	3.60793	0.244408	1.11788	0.45717	-0.829681	NA	NA	NA	NA
FBgn0005630	lola	longitudinals lacking	NA	NA	NA	-0.228909	0.566832	NA	NA	NA	NA
FBgn0005631	robo1	roundabout 1	4.15795	0.307971	0.461336	0.26339	1.34082	0.203986	0.176071	0.080881	0.734601
FBgn0005632	faf	fat facets	-0.205771	0.246785	0.524316	0.0710229	0.188016	0.598448	0.564028	0.329493	0.369556
FBgn0005633	fln	flightin	-11.0881	NA	NA	-5.57175	-4.52355	NA	NA	2.19145	-5.81216
FBgn0005636	nvy	nervy	-1.97927	-0.573589	-0.54779	0.929376	-2.62288	NA	NA	-0.340473	0.219609
FBgn0005638	slbo	slow border cells	-0.643728	0.755778	0.262235	1.0681	-3.49356	0.416012	0.485727	0.754749	0.13987
FBgn0005640	Eip63E	Ecdysone-induced protein 63E	0.960375	0.548067	-0.147734	-0.0172965	0.822998	0.840691	0.122903	-0.402465	1.05238
FBgn0005642	wdn	wings down	-1.15228	-0.186206	-0.00387878	-0.0456243	-0.628665	-0.0834097	0.0315101	-0.361491	-0.350668
FBgn0005648	Pabp2	Pabp2	0.839971	0.216036	0.0733736	-0.0726494	1.95284	1.53672	0.40798	0.0229944	0.559051
FBgn0005649	Rox8	Rox8	-0.671957	-0.0665973	0.146502	-0.143888	0.0774932	0.343091	0.072235	-0.189092	-0.0338193
FBgn0005654	Orc3	Origin recognition complex subunit 3	-37.7541	21.6577	21.1558	0.710109	-3.63508	NA	NA	NA	NA
FBgn0005655	PCNA	Proliferating cell nuclear antigen	-6.9627	0.958763	0.472385	0.141914	-5.37739	NA	NA	NA	NA
FBgn0005658	Ets65A	Ets at 65A	-3.76872	NA	NA	3.82555	-6.62213	NA	NA	NA	NA
FBgn0005659	Ets98B	Ets at 98B	1.35305	0.608495	0.0603979	0.150549	2.46708	0.145919	0.139293	NA	NA
FBgn0005660	Ets21C	Ets at 21C	2.22133	0.522183	-0.123789	-1.67692	1.79941	NA	NA	NA	NA
FBgn0005664	Crys	Crystallin	-2.3012	-0.525493	0.484496	-0.359645	-3.66531	NA	NA	NA	NA
FBgn0005666	bt	bent	0.468437	0.0703431	1.17362	-0.104366	1.37696	-0.22261	-0.486238	1.55417	-3.55718
FBgn0005670	Cyp4d1	Cytochrome P450 4d1	-1.38177	-0.836799	-0.125821	0.789151	-1.67313	NA	NA	NA	NA
FBgn0005671	Vha55	Vacuolar H[+]-ATPase 55kD subunit	0.451725	-0.29815	-0.106665	-0.0355672	0.0292769	-0.256227	-0.525408	-0.0101505	-0.809784
FBgn0005672	spi	spitz	-0.104135	0.00517067	0.268433	0.0590625	1.11175	-0.278235	-0.265301	-0.39756	0.431674
FBgn0005674	GluProRS	Glutamyl-prolyl-tRNA synthetase	0.804339	-0.180544	-0.0956275	-0.16491	0.431893	0.750619	0.415446	0.137255	-0.0756954
FBgn0005677	dac	dachshund	3.32712	-0.310339	0.432062	-0.133312	2.76785	0.0186946	-0.522747	NA	NA
FBgn0005683	pie	pineapple eye	-4.06481	0.543496	0.334487	-1.97961	-3.25785	0.296793	0.491734	NA	NA
FBgn0005694	Aef1	Adult enhancer factor 1	0.142077	-0.0211513	0.661662	-0.0456973	0.237888	0.872553	0.778335	0.644008	0.720306
FBgn0005695	gcl	germ cell-less	-2.3403	-0.231713	0.117325	-0.0826865	-2.30733	0.0717379	-0.214971	-0.025586	-1.49493
FBgn0005696	PolA2	DNA polymerase alpha subunit 2	-6.62893	0.428761	0.111269	0.230543	-5.33121	NA	NA	NA	NA
FBgn0005771	noc	no ocelli	1.44268	-0.484839	0.0966566	0.143906	1.78775	-0.0980175	-0.761279	0.620288	1.22126
FBgn0005775	Con	Connectin	-3.52188	NA	NA	3.67756	-4.6211	NA	NA	-0.172735	0.40919
FBgn0005777	PpD3	Protein phosphatase D3	-1.49911	0.174485	0.0250516	0.0976284	-1.03598	0.161756	0.148579	-1.02464	0.269747
FBgn0005778	PpD5	Protein phosphatase D5	NA	NA	NA	0	-3.37761	NA	NA	NA	NA
FBgn0005779	PpD6	Protein phosphatase D6	NA	NA	NA	-0.525127	1.99781	NA	NA	NA	NA
FBgn0008635	betaCOP	Coat Protein (coatomer) beta	1.51792	0.198433	-0.272373	-0.284769	1.87429	0.647732	0.620692	-0.442985	1.27027
FBgn0008636	hbn	homeobrain	NA	NA	NA	0	-4.79447	NA	NA	NA	NA
FBgn0008646	E5	E5	1.16145	0.10641	-0.52622	-0.619825	-3.28366	NA	NA	NA	NA
FBgn0008651	lbl	ladybird late	10.9315	-0.0385898	-0.033194	-0.346769	5.95323	0.247695	-0.0842232	-1.33107	4.93645
FBgn0010014	CanB	Calcineurin B	-4.44287	-1.10043	1.15248	6.82498	-8.98073	-0.788245	-0.297533	-2.44953	-0.449711
FBgn0010015	CanA1	Calcineurin A1	1.68512	-0.464941	0.458648	-0.156698	1.95677	-1.4158	-1.10497	0.866623	0.299694
FBgn0010019	Cyp4g1	Cytochrome P450 4g1	-6.46842	2.00674	2.20701	-0.664582	-4.95401	NA	NA	NA	NA
FBgn0010038	GstD2	Glutathione S transferase D2	-1.20545	4.05533	2.46835	-0.0979726	-0.89527	1.29005	1.17523	NA	NA
FBgn0010039	GstD3	Glutathione S transferase D3	-1.24768	0.436172	0.755467	-0.759209	-0.972665	-0.294624	-0.275255	0.921827	-1.67378
FBgn0010040	GstD4	Glutathione S transferase D4	-0.680514	2.77011	1.79221	20.4095	-20.6179	NA	NA	NA	NA
FBgn0010041	GstD5	Glutathione S transferase D5	-1.13434	3.9785	3.09945	0.474368	1.29804	1.68618	1.15448	NA	NA
FBgn0010042	GstD6	Glutathione S transferase D6	0.527567	0.378014	1.24239	5.25032	-5.34515	NA	NA	NA	NA
FBgn0010043	GstD7	Glutathione S transferase D7	1.62823	-0.0815145	1.03971	-1.6877	0.3847	NA	NA	NA	NA
FBgn0010044	GstD8	Glutathione S transferase D8	-2.55567	NA	NA	0	-8.36805	NA	NA	NA	NA
FBgn0010051	Itpr	Inositol 1,4,5,-trisphosphate receptor	1.54411	0.15184	0.4327	0.167691	1.41689	0.526784	1.03459	1.42444	0.903134
FBgn0010052	Jhe	Juvenile hormone esterase	0.863865	4.65169	2.03112	0.762557	-0.471376	3.82105	2.66875	NA	NA
FBgn0010053	Jheh1	Juvenile hormone epoxide hydrolase 1	0.399092	-0.917471	0.101729	0.329378	0.0824545	-1.29542	-1.20853	-0.717801	2.22487
FBgn0010078	RpL23	Ribosomal protein L23	0.514896	-0.0148556	-0.146841	0.00994054	0.168419	-0.0136576	0.00216339	-0.366486	-0.0654752
FBgn0010097	gammaTub37C	gamma-Tubulin at 37C	-8.51975	1.47317	0.877258	2.1218	-9.20331	NA	NA	NA	NA
FBgn0010100	mAcon1	Mitochondrial aconitase 1	0.510995	-0.380742	-0.341808	0.196709	-0.485562	-0.0864441	-0.171565	0.636686	-1.18033
FBgn0010105	comm	commissureless	1.99167	-3.65429e-05	-0.382696	1.00074	-0.584123	-0.41894	-0.715716	-1.2848	0.908062
FBgn0010109	dpn	deadpan	NA	NA	NA	0	-3.80059	NA	NA	NA	NA
FBgn0010113	hdc	headcase	-4.04278	1.07161	1.96873	-0.0395528	-0.519365	-0.474511	0.120743	0.179305	-1.07063
FBgn0010114	hig	hikaru genki	-8.13065	NA	NA	3.19713	-6.9809	NA	NA	0.040415	-2.27734
FBgn0010173	RpA-70	Replication Protein A 70	-3.19321	0.161515	0.0228295	0.368441	-1.65768	0.233484	0.262767	-0.222445	-1.46373
FBgn0010194	Wnt5	Wnt oncogene analog 5	-1.00823	-0.0810246	-0.621584	-0.47948	0.0638261	NA	NA	NA	NA
FBgn0010197	Gyc32E	Guanylyl cyclase at 32E	4.50685	NA	NA	-2.02267	4.14484	NA	NA	NA	NA
FBgn0010198	RpS15Aa	Ribosomal protein S15Aa	0.692827	-0.230475	-0.172106	0.121529	-0.661537	NA	NA	NA	NA
FBgn0010213	Sod2	Superoxide dismutase 2 (Mn)	-0.641414	-0.416514	-0.460629	0.391819	-0.979367	-0.672897	-0.660651	0.726157	-0.469385
FBgn0010215	alpha-Cat	alpha Catenin	1.64484	0.322902	1.26539	-0.349768	1.39006	0.350271	-0.00622015	-0.123542	-0.829042
FBgn0010217	ATPsynbeta	ATP synthase, beta subunit	0.412299	-0.227579	-0.173628	0.228248	-0.112791	-0.190021	0.109176	1.27208	-1.22047
FBgn0010220	Dbp45A	DEAD box protein 45A	0.149856	0.0246733	0.347395	0.193235	0.237668	-0.103718	-0.154422	-0.290587	0.842191
FBgn0010222	Nmdmc	NAD-dependent methylenetetrahydrofolate dehydrogenase	-0.405999	0.415377	-0.0413164	-0.378291	1.82608	0.11596	-0.260331	-0.057448	2.28087
FBgn0010223	Galphaf	G protein alpha f subunit	9.43006	0.24656	0.0410132	-0.599495	6.86144	0.300525	0.154525	-2.32173	6.28983
FBgn0010225	Gel	Gelsolin	1.32422	-0.25664	-0.150486	0.309473	2.21063	-0.271535	0.266627	-0.718355	2.55104
FBgn0010226	GstS1	Glutathione S transferase S1	0.703537	-0.430344	-0.725583	-0.291457	-0.0981485	-0.475716	-0.23331	0.0524413	0.367511
FBgn0010228	HmgZ	HMG protein Z	3.45057	0.628622	0.32414	-0.112729	0.938636	-0.339391	-0.469051	0.189535	0.638103
FBgn0010235	Klc	Kinesin light chain	1.1268	0.129318	0.0138468	-0.171894	0.331886	0.342422	0.221633	0.0496968	0.263404
FBgn0010238	Lac	Lachesin	2.24346	0.0858933	-0.131668	-0.0843943	1.20171	0.301316	-0.0387008	0.663468	-0.969837
FBgn0010240	Lcch3	Ligand-gated chloride channel homolog 3	NA	NA	NA	-0.489757	-1.22983	NA	NA	NA	NA
FBgn0010241	Mdr50	Multi drug resistance 50	-5.13058	NA	NA	-0.290706	-3.36258	NA	NA	NA	NA
FBgn0010246	Myo61F	Myosin 61F	-1.21662	-0.441448	-0.464315	0.203985	-2.01968	-0.61722	-0.45292	-0.512223	-1.84233
FBgn0010247	Parp	Poly-(ADP-ribose) polymerase	0.417296	0.284506	1.11745	-0.427477	1.03931	NA	NA	NA	NA
FBgn0010258	Rbp4	RNA-binding protein 4	0.0130544	-0.338911	-0.316682	3.05007	-0.516689	NA	NA	NA	NA
FBgn0010263	Rbp9	RNA-binding protein 9	1.83327	0.659218	-0.474021	0.0265316	-0.988811	NA	NA	0.889166	-0.75392
FBgn0010265	RpS13	Ribosomal protein S13	1.61486	-0.440648	-0.301085	0.0421352	-0.376619	-0.0527522	-0.0707413	0.376263	-0.798987
FBgn0010269	Dsor1	Downstream of raf1	-1.94163	-0.0825424	-0.319148	-0.136231	-0.962497	0.0312566	0.141625	0.0357316	-0.170756
FBgn0010278	Ssrp	Structure specific recognition protein	-3.02136	-0.0086262	-0.00442787	-0.322853	-2.21649	0.41167	0.821355	-0.288705	-1.36321
FBgn0010280	Taf4	TBP-associated factor 4	-1.87071	-0.0240557	0.33619	0.0929705	0.367208	0.303388	-0.0620165	0.675713	0.723802
FBgn0010282	TfIIFalpha	Transcription factor IIFalpha	-0.639841	-0.0571567	-0.221973	-0.144412	0.104645	0.871149	0.82714	0.0670636	-0.474935
FBgn0010287	Trf	TBP-related factor	-0.49769	-0.154415	-0.0924543	0.38938	-1.91491	0.0782276	0.205775	0.370637	-0.974747
FBgn0010288	Uch	Ubiquitin carboxy-terminal hydrolase	-0.111217	0.0435254	0.0693942	-0.292193	-2.14341	0.0866914	0.205771	0.0523872	-1.97461
FBgn0010292	bys	by S6	-0.451434	-0.102058	-0.008779	0.0796119	-0.802862	0.196143	0.244742	-0.0526955	-0.187123
FBgn0010294	ng2	new glue 2	NA	NA	NA	0	-4.75365	NA	NA	NA	NA
FBgn0010295	ng3	new glue 3	NA	NA	NA	-0.38771	1.08861	NA	NA	NA	NA
FBgn0010296	ng4	new glue 4	NA	NA	NA	0	-20.5029	NA	NA	NA	NA
FBgn0010300	brat	brain tumor	-3.16385	-0.695732	0.72377	-0.263272	-1.25728	0.645985	0.413905	0.116602	-3.02214
FBgn0010303	hep	hemipterous	-1.12929	-0.0332585	0.150167	0.0132763	0.74183	0.528603	0.258445	-0.0897299	1.13051
FBgn0010309	pigeon	pigeon	-2.36935	0.439761	-0.232816	-0.0627937	-3.00772	0.639466	0.689757	-0.246435	-1.06997
FBgn0010313	corto	corto	-1.56389	0.224851	1.2976	0.179633	1.00941	0.417513	-0.903118	0.155003	0.113912
FBgn0010314	Cks30A	Cyclin-dependent kinase subunit 30A	-6.1176	0.784121	0.217734	-6.77876	-6.12126	NA	NA	NA	NA
FBgn0010315	CycD	Cyclin D	-1.3678	-0.319629	0.122774	0.155761	-0.526728	0.166117	0.0847549	-0.973344	-0.554636
FBgn0010316	dap	dacapo	-0.873103	-0.309893	-0.115526	-0.227319	-1.8259	-0.736264	-0.525009	-0.440291	-1.47746
FBgn0010317	CycJ	Cyclin J	-7.38297	-0.549436	0.642622	-4.9234	-7.11144	NA	NA	NA	NA
FBgn0010323	Gsc	Goosecoid	NA	NA	NA	3.17908	-1.21032	NA	NA	NA	NA
FBgn0010328	woc	without children	-1.84703	-0.0450963	-0.156785	0.00233265	-0.632541	-0.0794616	0.0711073	0.176929	-0.511864
FBgn0010329	Tbh	Tyramine beta hydroxylase	NA	NA	NA	-0.434471	-3.05732	NA	NA	NA	NA
FBgn0010333	Rac1	Rac1	0.368802	-0.145925	-0.374009	-0.110044	0.456199	0.414817	0.0693295	-0.366226	0.814893
FBgn0010339	128up	upstream of RpIII128	-0.986299	0.0102088	-0.00614878	0.0611966	-1.13688	0.552722	0.285317	-0.412333	-0.244296
FBgn0010340	140up	upstream of RpII140	0.700759	-0.269366	-0.152989	-0.379668	0.075533	-0.128923	0.208608	-0.114047	1.10822
FBgn0010341	Cdc42	Cdc42	1.50331	0.110599	0.081379	0.0075441	0.457472	0.358725	0.243533	1.31887	-1.2804
FBgn0010342	Map60	Microtubule-associated protein 60	-4.31828	0.290062	-0.242827	0.301749	-3.59998	0.226552	0.0949036	-0.235715	-2.94203
FBgn0010348	Arf79F	ADP ribosylation factor at 79F	3.41726	0.637357	0.366612	-0.215949	1.64751	0.408382	0.283316	-0.114682	-0.105137
FBgn0010350	Cds	CDP-diacylglycerol synthase	0.492021	0.0246984	0.146823	0.0917208	-0.40156	0.0118428	0.0911032	-0.333665	-0.619948
FBgn0010352	Ogdh	Oxoglutarate dehydrogenase	0.570772	-0.149357	-0.259632	0.386954	0.656396	-0.322774	-0.282779	0.329748	-0.0229451
FBgn0010355	Taf1	TBP-associated factor 1	-0.733828	0.210756	0.109041	-0.101184	-0.0653792	0.204645	0.137994	-0.879299	1.04038
FBgn0010356	Taf5	TBP-associated factor 5	-1.98094	0.0842384	-0.110164	-0.0409475	-0.798066	0.267131	0.554467	-0.160378	-0.000111347
FBgn0010357	betaTry	betaTrypsin	-3.02766	-6.3042	-5.27742	-0.491479	-9.8573	NA	NA	NA	NA
FBgn0010358	deltaTry	deltaTrypsin	-2.9364	-2.19421	-1.2706	-2.04983	-3.62706	NA	NA	NA	NA
FBgn0010359	gammaTry	gammaTrypsin	-2.89771	-2.26112	-1.3873	0	0	NA	NA	NA	NA
FBgn0010379	Akt	Akt kinase	-2.0904	0.223937	0.798601	-0.173145	1.27875	0.324697	-0.138931	0.834586	1.01775
FBgn0010380	AP-1-2beta	Adaptor Protein complex 1/2, beta subunit	-0.20735	0.0706195	-0.217975	0.0105002	-0.057345	0.358672	0.307477	0.170899	0.271055
FBgn0010381	Drs	Drosomycin	NA	NA	NA	-0.78513	5.56977	NA	NA	NA	NA
FBgn0010382	CycE	Cyclin E	-7.86573	1.06961	0.765983	0.0454882	-4.47196	0.076892	-0.0569864	-0.376054	-3.28246
FBgn0010383	Cyp18a1	Cytochrome P450 18a1	-0.858396	-1.81974	-1.26988	0.276352	0.365291	-1.28081	-1.03692	-0.672119	3.3297
FBgn0010385	Def	Defensin	1.76017	2.89309	4.11741	0.783054	2.69155	0.216035	0.92011	-1.35558	2.45102
FBgn0010387	Acbp2	Acyl-CoA binding protein 2	0.365166	-0.718216	-0.809643	-0.0910478	-1.99922	-0.614464	-1.06873	-0.378114	-0.430187
FBgn0010388	Dro	Drosocin	2.53237	-0.660398	-0.278374	-4.15267	3.72106	0.946703	0.695076	0.158165	1.61467
FBgn0010389	htl	heartless	-0.159319	0.244286	1.11055	-0.0409804	1.00493	-0.00706691	-0.577718	0.424587	0.144859
FBgn0010391	SrpRalpha	Signal recognition particle receptor alpha	0.918302	0.246895	-0.0247177	-0.171594	1.22044	0.638002	0.63174	-0.23968	0.595306
FBgn0010395	Itgbn	Integrin betanu subunit	2.21781	-0.805514	-0.0703946	0.19443	0.627527	0.0362856	0.201004	-0.758814	-0.272751
FBgn0010397	LamC	Lamin C	2.12642	-0.124617	-0.119686	-0.0926067	1.16046	0.527978	0.000430974	-0.0100751	0.869251
FBgn0010398	Lrr47	Leucine-rich repeat 47	-4.1958	0.217674	0.0128175	0.281991	-2.79627	0.299993	0.391059	-0.44639	-0.344403
FBgn0010399	Nmdar1	NMDA receptor 1	-5.88864	NA	NA	-0.616086	-3.76378	NA	NA	NA	NA
FBgn0010401	Os-C	Os-C	-1.35865	-0.189823	-0.305598	0.446172	-4.75672	NA	NA	NA	NA
FBgn0010403	Obp83b	Odorant-binding protein 83b	-5.53944	-2.38105	1.98224	-20.5751	-5.63478	NA	NA	NA	NA
FBgn0010406	RNaseX25	Ribonuclease X25	2.14844	-0.379719	-0.149675	-0.0333505	-0.447219	-0.475828	-0.161301	0.428464	-0.121862
FBgn0010407	Ror	Ror	6.18453	-0.929257	-1.10919	0.140032	-0.620573	-0.203003	-0.00644665	NA	NA
FBgn0010408	RpS9	Ribosomal protein S9	0.157216	-0.312259	-0.343322	0.150381	-0.923697	0.000812833	0.0737953	-0.49742	0.327626
FBgn0010409	RpL18A	Ribosomal protein L18A	1.55187	-0.497392	-0.259706	0.127335	0.441231	-0.0788298	-0.178939	-0.0113544	-0.302213
FBgn0010411	RpS18	Ribosomal protein S18	0.293019	-0.212918	-0.176848	0.0662558	0.228862	-0.0619043	-0.358889	0.244666	-0.665335
FBgn0010412	RpS19a	Ribosomal protein S19a	0.923954	-0.371348	-0.349227	0.147014	0.529938	0.0488015	-0.0697976	0.164615	-0.496186
FBgn0010414	SerT	Serotonin transporter	0.715871	0.0197239	-0.144094	-0.541309	0.514572	NA	NA	NA	NA
FBgn0010415	Sdc	Syndecan	-0.395563	-0.239831	0.935864	0.129807	2.43455	0.0459342	0.192782	-0.462911	1.83959
FBgn0010416	TH1	TH1	-0.211113	-0.189545	-0.369635	-0.102841	0.407229	0.217169	-0.144568	-0.423251	0.692575
FBgn0010417	Taf6	TBP-associated factor 6	-1.0016	-0.0983054	-0.11077	0.044353	-0.211808	-0.380311	-0.173803	-1.10539	1.22745
FBgn0010421	TfIIFbeta	Transcription factor TFIIFbeta	-0.59089	-0.116427	-0.197554	-0.586681	-0.456726	0.106197	0.0991977	0.136913	-1.0455
FBgn0010422	TfIIS	RNA polymerase II elongation factor	-0.751238	0.126251	-0.0323709	-0.314801	0.123135	0.316136	0.0230451	-0.352331	0.353597
FBgn0010423	TpnC47D	Troponin C at 47D	1.50314	-0.0469647	1.97549	0.20148	-0.398455	-1.79425	-1.91925	0.284435	-3.3402
FBgn0010424	TpnC73F	Troponin C at 73F	3.21181	1.18935	1.90438	0.253138	1.95863	-0.945526	-1.28562	-0.895734	-0.782969
FBgn0010425	epsilonTry	epsilonTrypsin	-3.43671	-4.92462	-5.0578	-2.3448	-7.36723	NA	NA	NA	NA
FBgn0010431	mtrm	matrimony	-6.59772	0.308548	-0.371995	-1.66025	-6.13565	NA	NA	NA	NA
FBgn0010433	ato	atonal	NA	NA	NA	3.88778	-3.015	NA	NA	NA	NA
FBgn0010434	cora	coracle	3.19787	0.265465	0.111641	-0.0256421	1.63119	0.487129	0.036531	1.47272	-0.638887
FBgn0010435	emp	epithelial membrane protein	1.80343	0.0635656	0.383969	-0.0318251	0.0961778	0.0660382	0.0192346	0.478924	-1.84345
FBgn0010438	mtSSB	mitochondrial single stranded DNA-binding protein	-2.8037	0.134201	0.249406	-0.333146	-2.58913	-0.0856069	0.0829279	-0.156301	-2.3008
FBgn0010441	pll	pelle	-1.52621	0.1723	-0.134798	-0.231038	-0.340294	0.142996	0.214371	0.163055	0.723452
FBgn0010452	trn	tartan	5.7461	0.250177	0.665879	0.00145008	-0.0085293	0.554911	-0.21462	-0.843646	-0.418167
FBgn0010453	Wnt4	Wnt oncogene analog 4	0	NA	NA	0.538405	0.718211	NA	NA	NA	NA
FBgn0010470	Fkbp14	FK506-binding protein 14	6.56064	-0.837885	-0.60371	-0.662303	4.75346	0.0625029	0.0328287	-1.28051	2.64608
FBgn0010473	tutl	turtle	-5.90977	NA	NA	0.938509	-3.57309	NA	NA	NA	NA
FBgn0010482	hlk	hulk	1.44446	0.374675	1.28006	-0.138897	1.4685	-0.266205	-0.696088	1.04818	-1.47802
FBgn0010488	NAT1	NAT1	-0.375934	0.369767	0.513841	-0.029791	-0.0985956	0.371944	0.228169	0.935117	-0.637717
FBgn0010497	dmGlut	Dietary and metabolic glutamate transporter	-1.02723	-0.482158	-0.162192	0.0838728	0.00952538	-0.409787	-0.663391	-0.644729	-3.23837
FBgn0010501	Dcp-1	Death caspase-1	-3.69691	-0.0935235	-0.544977	-0.477819	-1.66888	-0.112207	-0.324785	-0.771598	-2.238
FBgn0010504	kermit	kermit	-1.22183	0.000751896	-0.455385	0.2835	-1.44986	NA	NA	NA	NA
FBgn0010516	wal	walrus	-0.652576	0.125259	-0.131954	0.654084	0.641266	-0.340142	-0.247463	-0.561363	1.40032
FBgn0010520	Bka	Bekka	-1.06174	0.177427	0.0146052	0.243828	-1.11235	0.332088	0.287097	0.239247	-0.253008
FBgn0010531	Ccs	Copper chaperone for superoxide dismutase	-0.990494	0.00277501	0.0323704	-0.632419	-0.0674722	NA	NA	NA	NA
FBgn0010548	Aldh-III	Aldehyde dehydrogenase type III	-0.062522	-0.795097	-0.420133	0.44859	-0.273122	-0.0312409	-0.0529051	-0.796029	1.25684
FBgn0010549	l(2)03659	lethal (2) 03659	NA	NA	NA	-4.77036	-5.68139	NA	NA	-0.125137	-0.507835
FBgn0010551	Phb2	Prohibitin 2	-1.56753	-0.40704	-0.201527	0.45591	-1.50017	-0.138356	-0.0590486	-0.652579	-0.201615
FBgn0010575	sbb	scribbler	NA	NA	NA	-0.167107	1.28206	NA	NA	NA	NA
FBgn0010583	dock	dreadlocks	0.0424127	-0.139773	-0.163173	0.110014	-0.0622077	0.534204	0.513636	0.026352	0.573241
FBgn0010590	Prosbeta1	Proteasome beta1 subunit	-0.885472	0.0540229	0.0287554	0.0566715	-0.844016	0.147088	0.303959	-0.506502	-0.700347
FBgn0010591	Sply	Sphingosine-1-phosphate lyase	0.0920754	-0.0238659	-0.225806	0.449484	0.770823	0.393991	0.800906	-0.980545	1.52119
FBgn0010602	lwr	lesswright	-0.494697	-0.0296908	-0.147355	-0.2682	-0.716773	0.0264301	-0.102097	-0.294944	-0.278001
FBgn0010607	l(2)05714	lethal (2) 05714	-0.0177103	0.636743	0.379232	-0.283528	0.101833	0.378004	0.241998	-0.576144	-0.230997
FBgn0010611	Hmgs	HMG Coenzyme A synthase	0.0697348	0.170858	-0.446613	0.176914	0.238347	0.343614	0.332186	-0.0977293	0.973649
FBgn0010612	ATPsynG	ATP synthase, subunit G	0.0179393	0.216382	0.0523134	0.135149	-1.32293	-0.357324	-0.368225	0.421984	-0.0368312
FBgn0010620	CG10939	uncharacterized protein	3.05317	-0.0456312	0.211572	0.107444	2.31827	0.509547	-0.17954	0.454331	-0.454485
FBgn0010621	CCT5	Chaperonin containing TCP1 subunit 5	-2.39183	0.21337	0.082427	0.037544	-1.34887	0.676105	0.575283	-0.183082	-1.59994
FBgn0010622	DCTN3-p24	Dynactin 3, p24 subunit	0.709685	0.191676	0.00976108	-0.130429	0.414193	0.0653388	0.0336773	-0.148284	0.544323
FBgn0010638	Sec61beta	Sec61 beta subunit	1.85224	0.818013	-0.131803	-0.0304121	1.56513	0.394088	0.450046	-0.489051	0.539221
FBgn0010651	MFS14	Major Facilitator Superfamily Transporter 14	1.86013	0.159416	0.0339747	0.742508	0.708553	-0.109704	0.478436	0.326286	1.64477
FBgn0010660	Nup214	Nucleoporin 214kD	-0.801717	0.220991	0.193757	-0.211938	-0.955518	0.229518	0.465361	-0.346074	0.350124
FBgn0010741	Pfdn2	Prefoldin 2	-0.665637	0.342391	0.4996	0.0823997	-0.014219	0.362428	0.401697	0.235089	-1.00449
FBgn0010747	Srp54k	Signal recognition particle 54k	1.76585	0.251692	-0.0621535	-0.121827	0.481452	0.438358	0.631889	-0.0302372	0.92256
FBgn0010750	atms	antimeros	-2.58309	0.0822501	0.0717247	-0.17875	-0.515393	0.536687	0.405039	0.152298	-0.524814
FBgn0010762	simj	simjang	-1.79582	-0.582017	-0.360745	-0.0749615	0.421484	NA	NA	NA	NA
FBgn0010768	sqz	squeeze	0.129153	-0.186539	-0.348272	-0.427623	-1.80221	-0.202198	-0.480488	0.474081	-0.681286
FBgn0010770	ppan	peter pan	-2.20317	-0.1436	0.30322	-0.168895	-0.908343	0.265354	0.0284784	-0.501804	-0.750072
FBgn0010772	Xe7	Xe7	1.66377	-0.224383	-0.161645	0.0750029	1.40489	0.128099	0.116139	-0.389406	1.14127
FBgn0010774	Ref1	RNA and export factor binding protein 1	-2.06827	0.247115	-0.14002	-0.112898	0.155997	0.249489	0.206587	0.474681	-1.72604
FBgn0010786	l(3)02640	lethal (3) 02640	-3.03654	0.357945	-0.108999	0.0792173	-2.78899	0.164543	0.542891	-0.214728	-1.17867
FBgn0010803	TrpRS	Tryptophanyl-tRNA synthetase	-1.00207	0.376842	-0.134527	0.0716398	-0.577464	1.1188	0.661354	0.527364	-1.19333
FBgn0010808	Chchd3	Coiled-coil-helix-coiled-coil-helix domain containing 3	0.529262	-0.123229	-0.0828239	0.0277938	-0.453642	-0.0864277	-0.0441957	1.1754	0.133323
FBgn0010812	unc-45	uncoordinated 45	-0.150275	0.341658	0.00121329	0.134208	0.049359	0.916634	1.01435	1.28217	0.0693038
FBgn0010825	Gug	Grunge	-1.07976	-0.396171	0.403718	-0.128469	0.675916	0.275626	-0.184947	0.216529	1.59378
FBgn0010830	l(3)04053	lethal (3) 04053	-0.177034	-0.0616323	0.024292	-0.301864	-0.142784	-0.0365021	-0.0384051	-0.601325	0.182748
FBgn0010877	l(3)05822	lethal (3) 05822	-1.11821	-0.214212	-0.353207	-0.103935	-0.081558	0.0799888	0.128886	-0.10885	-0.256312
FBgn0010894	sinu	sinuous	3.05094	0.487206	0.228266	-0.0694635	1.46985	0.246036	-0.013808	-0.211337	0.65025
FBgn0010905	Spn	Spinophilin	-2.05753	-0.321262	0.0542186	-0.3867	-0.856621	-0.292235	-0.282282	-0.508219	0.248418
FBgn0010909	msn	misshapen	-1.33572	0.214095	0.857709	0.070496	0.259418	0.493389	0.440606	0.198884	-0.737623
FBgn0010926	l(3)07882	lethal (3) 07882	-1.17045	0.00385825	0.174569	0.234119	-1.40688	0.222493	0.248119	-0.309098	-0.110719
FBgn0011016	SsRbeta	Signal sequence receptor beta	1.38319	0.607867	-0.337184	0.0858419	-0.31097	0.977036	0.982272	-0.0402475	0.507616
FBgn0011020	Sas-4	Spindle assembly abnormal 4	-4.41814	0.27798	0.130209	-0.193543	-1.8594	-0.161251	0.533667	-0.239968	-1.25867
FBgn0011202	dia	diaphanous	0.841934	-0.381842	-0.411235	-0.0617769	1.12729	0.550039	0.2311	0.171246	-0.601608
FBgn0011204	cue	cueball	-1.33625	-0.530779	-0.443105	-0.113151	0.0113881	0.0218617	-0.0512224	0.894057	0.276023
FBgn0011205	fbl	fumble	0.447063	-0.121895	-0.139877	0.343003	0.736917	0.134167	0.221532	-0.419524	0.465459
FBgn0011206	bol	boule	-0.785503	0.0138673	0.0716623	-0.176255	1.80525	NA	NA	1.1022	-0.77271
FBgn0011207	pelo	pelota	-0.140047	-0.168387	-0.164643	0.115634	-0.993824	0.368305	0.161261	-0.178293	0.0853255
FBgn0011211	blw	bellwether	-0.193304	-0.390733	-0.383428	0.272127	-0.0821445	-0.19004	-0.178974	-0.281234	0.330163
FBgn0011217	eff	effete	1.26862	0.234063	0.258748	0.0994329	1.08138	0.524681	0.228677	0.474566	-0.681094
FBgn0011224	heph	hephaestus	-0.383216	-0.610282	0.371919	-0.141061	0.236131	0.5652	-0.318443	-0.760926	-1.01039
FBgn0011225	jar	jaguar	1.52674	-0.600873	-0.423723	-0.0495047	1.50825	-0.382619	0.0840293	-1.43331	1.90891
FBgn0011227	ox	oxen	1.22771	0.169801	0.134563	0.0261413	-1.71129	-0.370568	-0.2276	1.40105	-1.25455
FBgn0011230	poe	purity of essence	0.587151	0.284326	0.964877	-0.090061	0.760563	0.153057	-0.0176136	0.675871	-0.100855
FBgn0011232	scat	scattered	0.308123	-0.154117	-0.16912	-0.464921	1.7832	0.448172	0.318503	-0.651676	1.34337
FBgn0011236	ken	ken and barbie	-0.15315	0.27579	0.0804957	-0.175119	0.278767	-0.0151533	-0.310685	-1.24859	0.246828
FBgn0011239	ms(2)35Ci	male sterile (2) 35Ci	NA	NA	NA	0	-3.55198	NA	NA	NA	NA
FBgn0011241	CG46338	NA	NA	NA	NA	-0.179689	-0.724274	NA	NA	NA	NA
FBgn0011244	Hsp60B	Heat shock protein 60B	0	NA	NA	0.456314	1.02085	NA	NA	NA	NA
FBgn0011259	Sema1a	Semaphorin 1a	-2.28915	-0.00533776	1.37693	0.184651	-0.540185	NA	NA	0.0334522	-0.145377
FBgn0011260	Sema2a	Semaphorin 2a	-2.38747	-0.55514	0.850065	0.275952	-1.78154	-1.87672	-2.16609	0.204058	-3.70552
FBgn0011270	Pglym87	Phosphoglyceromutase 87	0	NA	NA	0	-4.79266	NA	NA	NA	NA
FBgn0011272	RpL13	Ribosomal protein L13	0.777321	-0.426734	-0.351675	0.117407	0.461652	-0.0576728	-0.059913	-0.135514	-0.167114
FBgn0011273	Acam	Androcam	NA	NA	NA	0	-4.90956	NA	NA	NA	NA
FBgn0011274	Dif	Dorsal-related immunity factor	3.25022	-0.115312	-0.0914211	0.294665	2.06679	NA	NA	NA	NA
FBgn0011276	HLH3B	Helix loop helix protein 3B	NA	NA	NA	3.43892	-2.81391	NA	NA	NA	NA
FBgn0011277	HLH4C	Helix loop helix protein 4C	NA	NA	NA	0	-4.3052	NA	NA	NA	NA
FBgn0011278	lbe	ladybird early	7.03908	0.191035	0.0547956	-0.0883997	5.88824	NA	NA	NA	NA
FBgn0011279	Obp69a	Odorant-binding protein 69a	1.56441	1.76129	1.12283	-0.744935	2.79186	-0.457641	-0.0639128	-0.389397	-2.86792
FBgn0011280	Obp19d	Odorant-binding protein 19d	-8.13977	NA	NA	-1.89106	-4.99483	NA	NA	0.101345	-6.43913
FBgn0011281	Obp83a	Odorant-binding protein 83a	-9.1913	NA	NA	-6.40722	-4.8042	NA	NA	0.361955	-2.89911
FBgn0011282	Obp84a	Odorant-binding protein 84a	NA	NA	NA	-2.72832	-0.756017	NA	NA	NA	NA
FBgn0011283	Obp28a	Odorant-binding protein 28a	-2.66998	-1.03772	-1.1659	-6.65315	-3.67829	NA	NA	NA	NA
FBgn0011284	RpS4	Ribosomal protein S4	1.50808	-0.415852	-0.220481	0.304716	0.0453382	0.041041	0.0881061	-0.301208	-0.0213354
FBgn0011286	RyR	Ryanodine receptor	1.04871	-0.000641508	0.235608	-0.163582	0.757249	0.529959	-0.191378	1.51456	-1.09217
FBgn0011288	Snap25	Synaptosomal-associated protein 25kDa	-4.88832	NA	NA	2.14368	-5.96787	NA	NA	0.456284	-5.05591
FBgn0011289	TfIIA-L	Transcription factor IIA L	-0.818513	0.0305724	-0.0723403	-0.0331919	-0.257333	0.107706	0.268059	-0.450477	0.119893
FBgn0011290	Taf12	TBP-associated factor 12	-0.195422	-0.114203	-0.00947264	-0.333787	0.345194	-0.0198967	0.0661248	1.03542	-0.661802
FBgn0011291	Taf11	TBP-associated factor 11	-1.31808	0.398847	-0.0381994	-0.0249215	-0.645435	0.0544033	-0.011832	0.627696	-0.368283
FBgn0011293	a10	antennal protein 10	-6.84774	NA	NA	0	-25.2793	NA	NA	NA	NA
FBgn0011294	a5	antennal protein 5	-5.3475	NA	NA	0	-9.13019	NA	NA	NA	NA
FBgn0011296	l(2)efl	lethal (2) essential for life	0.912703	2.65022	0.806618	0.244923	-0.69608	0.601449	0.136013	0.781038	-2.51016
FBgn0011297	Alg3	ALG3, alpha-1,3- mannosyltransferase	-0.523773	0.0489438	-0.292262	-0.171402	-0.774963	0.327467	0.441114	-0.217824	0.518876
FBgn0011300	babo	baboon	-0.44598	-0.0120942	0.677021	0.00864936	0.956667	0.105392	0.24616	0.983871	-0.824026
FBgn0011305	Rsf1	Repressor splicing factor 1	0.759842	-0.0604503	-0.0887209	-0.34431	1.09544	-0.136095	0.194778	-0.0592057	0.91214
FBgn0011327	Uch-L5	Ubiquitin carboxy-terminal hydrolase L5	-1.78635	0.239502	0.14331	0.116984	-2.22706	0.337002	0.62474	0.612652	-2.35002
FBgn0011335	vers	versatile	-0.114431	0.620826	0.48068	-0.308328	0.436606	0.246226	0.313625	-0.59319	0.573994
FBgn0011336	Stt3B	Catalytic subunit 3B of the oligosaccharyltransferase complex	3.61045	-0.102752	-0.323921	-0.198842	1.98651	0.256439	0.344731	-1.01	1.65726
FBgn0011361	ND-ACP	NADH dehydrogenase (ubiquinone) acyl carrier protein	-0.573316	0.188661	-0.079145	0.142646	-0.735312	-0.297286	-0.316902	1.13346	-0.374689
FBgn0011455	ND-SGDH	NADH dehydrogenase (ubiquinone) SGDH subunit	1.08228	-0.196437	-0.0207663	0.162159	-0.328102	-0.295357	-0.402283	0.593159	-0.400337
FBgn0011474	PR-Set7	PR/SET domain containing protein 7	-3.14751	0.365588	0.829779	-0.0610854	-1.20753	0.297135	0.13586	0.370463	-1.33331
FBgn0011476	l(3)neo43	lethal (3) neo43	0.393731	0.16318	0.202853	0.652363	-2.31137	0.174319	-0.23403	0.512156	0.794874
FBgn0011481	Ssdp	Sequence-specific single-stranded DNA-binding protein	-2.7659	0.174122	1.02368	-0.356252	0.925841	0.368718	0.118684	0.541955	0.0551366
FBgn0011509	SrpRbeta	Signal recognition particle receptor beta	2.09274	0.240163	-0.0657544	-0.40424	0.851433	0.73853	0.189187	0.87778	-0.199883
FBgn0011554	etaTry	etaTrypsin	-6.96369	NA	NA	-5.85816	-5.44843	NA	NA	NA	NA
FBgn0011555	thetaTry	thetaTrypsin	-7.94259	NA	NA	-0.553029	-8.56228	NA	NA	NA	NA
FBgn0011556	zetaTry	zetaTrypsin	-10.1608	NA	NA	6.05885	-11.6172	NA	NA	NA	NA
FBgn0011559	Acp36DE	Accessory gland protein 36DE	NA	NA	NA	0.0733656	0.197851	NA	NA	-0.183969	-8.34341
FBgn0011566	Smyd3	SET and MYND domain containing, class 3	-2.92067	-0.0565976	0.031659	0.337484	-1.68042	-0.101438	-0.305928	NA	NA
FBgn0011569	can	cannonball	NA	NA	NA	4.01371	-4.3047	NA	NA	NA	NA
FBgn0011570	cpb	capping protein beta	0.590319	0.2874	-0.024484	-0.271885	0.173319	0.426357	0.402525	0.598126	-0.858059
FBgn0011571	caz	cabeza	NA	NA	NA	-0.124522	-1.83452	NA	NA	NA	NA
FBgn0011573	Cdc37	Cdc37	-0.713072	0.181491	0.0983728	0.114799	-0.247214	0.417719	0.414533	-0.88696	0.252198
FBgn0011576	Cyp4d2	Cytochrome P450 4d2	1.18487	-0.481002	0.142998	0.587772	1.41837	-0.746705	-0.630891	-0.457211	2.05104
FBgn0011581	Ms	Myosuppressin	0.0449032	0.969678	0.795192	-0.406331	0.190302	-0.835056	-2.42859	1.50099	-2.59263
FBgn0011582	Dop1R1	Dopamine 1-like receptor 1	NA	NA	NA	-2.68695	-1.76514	NA	NA	NA	NA
FBgn0011584	Trp1	Translocation protein 1	3.77672	0.375253	-0.0801344	-0.25084	2.05608	0.747708	0.586032	-0.517765	1.67908
FBgn0011586	e(r)	enhancer of rudimentary	0.381955	-0.00784563	0.0515949	-0.194334	0.319816	0.14519	-0.10269	1.35217	-1.83614
FBgn0011589	Elk	Eag-like K[+] channel	0.717323	0.534586	0.370636	0.0245046	-0.979357	NA	NA	NA	NA
FBgn0011591	fng	fringe	-0.164795	-0.314727	0.408436	-0.0236337	0.0859053	0.037413	-0.274568	-0.0641863	-0.194258
FBgn0011592	fra	frazzled	3.02535	-0.3009	-0.0264604	-0.0776231	0.200166	-0.129855	-0.176306	-1.45081	0.0300506
FBgn0011596	fzo	fuzzy onions	NA	NA	NA	0.346629	2.73784	NA	NA	NA	NA
FBgn0011603	ine	inebriated	1.25251	-0.0585486	0.352193	-0.162855	0.970996	-0.6603	-1.37144	0.734136	-0.645674
FBgn0011604	Iswi	Imitation SWI	-1.22882	-0.0223933	0.310779	0.00286187	-1.23397	0.170672	0.212872	0.25853	-1.79766
FBgn0011606	Klp3A	Kinesin-like protein at 3A	-5.23764	0.172987	0.0740495	-0.610574	-3.17175	-0.104878	0.09132	-0.40191	-3.81265
FBgn0011638	La	La autoantigen-like	-2.02594	0.253875	0.0808888	-0.140017	-1.22547	0.61754	0.396069	0.163873	-0.973761
FBgn0011640	lark	lark	-0.551921	-0.0959456	-0.342849	-0.160747	0.286558	0.529511	0.200166	0.291486	-0.637835
FBgn0011642	Zyx	Zyxin	3.33289	0.0880183	0.602345	-0.0641056	1.23265	-0.118016	-0.0676006	-0.733088	1.192
FBgn0011648	Mad	Mothers against dpp	-0.199611	-0.256255	-0.475403	-0.0158412	-0.273863	0.568857	0.202264	0.532563	-0.0507429
FBgn0011653	mas	masquerade	NA	NA	NA	5.94747	-5.91216	NA	NA	NA	NA
FBgn0011655	Med	Medea	-1.00948	-0.154506	-0.231478	0.173626	-0.313583	NA	NA	NA	NA
FBgn0011656	Mef2	Myocyte enhancer factor 2	3.87364	-0.0678878	-0.0795184	-0.265554	3.42843	0.596346	0.566495	0.600834	1.33208
FBgn0011659	Mlh1	Mlh1	-4.49981	0.67817	0.134618	-0.668723	-2.479	-0.0254079	0.251719	-0.218107	-0.99247
FBgn0011660	Pms2	Pms2	-3.18033	0.571536	0.048563	-0.149908	-2.62375	0.089618	0.235512	NA	NA
FBgn0011661	Moe	Moesin	0.738389	0.0905879	0.626506	0.0786031	0.807273	0.537139	0.13508	-0.0493061	-0.592751
FBgn0011666	msi	musashi	-2.68178	0.0383776	1.04464	-0.218477	-0.948848	-0.305795	-0.248592	-0.0105132	-0.787534
FBgn0011668	Mst57Da	Male-specific RNA 57Da	NA	NA	NA	21.425	-22.2084	NA	NA	NA	NA
FBgn0011669	Mst57Db	Male-specific RNA 57Db	NA	NA	NA	24.5097	-26.7227	NA	NA	NA	NA
FBgn0011670	Mst57Dc	Male-specific transcript 57Dc	NA	NA	NA	0	-21.2578	NA	NA	NA	NA
FBgn0011672	Mvl	Malvolio	1.88161	-0.257753	-0.971353	-0.00891638	0.977034	1.28984	0.131895	0.130852	0.971972
FBgn0011674	insc	inscuteable	0.312786	-0.283509	-0.19855	-0.0293586	-0.408152	-0.123759	0.224905	0.0470693	0.2832
FBgn0011676	Nos	Nitric oxide synthase	-1.83542	1.14687	-0.417879	-0.406496	-1.95893	NA	NA	NA	NA
FBgn0011692	pav	pavarotti	-6.47845	-0.312704	-0.619641	0.343485	-6.67962	0.762785	0.583754	NA	NA
FBgn0011693	Pdh	Photoreceptor dehydrogenase	-2.1779	-0.0326293	0.0824508	-1.44458	-4.7222	0.242148	0.489512	0.266932	-4.22705
FBgn0011694	EbpII	Ejaculatory bulb protein II	NA	NA	NA	0	-23.4205	NA	NA	NA	NA
FBgn0011695	EbpIII	Ejaculatory bulb protein III	0.854825	1.04322	1.07586	0.774124	-3.53066	-0.716284	-0.776071	0.959585	-4.46851
FBgn0011701	repo	reversed polarity	-0.381423	0.251772	0.520787	-0.021408	0.0472567	-0.483802	-0.628459	0.285356	-0.441354
FBgn0011703	RnrL	Ribonucleoside diphosphate reductase large subunit	-6.27206	0.583815	0.339112	-0.687807	-3.57871	0.203005	0.52163	-0.398122	-4.27969
FBgn0011704	RnrS	Ribonucleoside diphosphate reductase small subunit	-3.32501	-0.172774	-0.194038	-0.864898	-3.32986	-0.435471	-0.200635	-0.82408	-3.10518
FBgn0011705	rost	rolling stone	-0.982485	0.0870098	-0.310002	0.125097	-0.246686	0.536962	0.556916	-0.787299	0.84954
FBgn0011706	rpr	reaper	6.36674	0.533738	1.31861	2.66481	-0.826181	0.325551	0.292472	0.323427	0.172157
FBgn0011708	Syx5	Syntaxin 5	1.6652	0.315141	-0.204491	-0.143934	1.34603	0.4847	0.466364	-0.245401	0.720136
FBgn0011710	Septin1	Septin 1	-0.376734	-0.372314	-0.437119	-0.221387	-1.22162	0.0980158	0.0385813	-0.338878	-1.4067
FBgn0011715	Snr1	Snf5-related 1	-2.2189	0.0316397	-0.0560568	-0.0922794	-0.761059	0.12915	0.0933079	-0.34131	-1.24795
FBgn0011722	Tig	Tiggrin	1.64571	1.94356	0.999569	0.914284	1.51069	0.875484	1.0205	-0.892806	3.17947
FBgn0011723	byn	brachyenteron	-4.37298	NA	NA	-0.0805271	1.47822	NA	NA	NA	NA
FBgn0011725	twin	twin	-2.39396	-0.0484847	-0.131677	-0.111277	-0.752347	0.271734	0.00563027	-0.0234233	-1.73483
FBgn0011726	tsr	twinstar	0.798753	0.560753	0.301407	-0.169552	-1.45873	0.289851	0.167228	-0.160318	-1.17313
FBgn0011737	Wee1	Wee1 kinase	-0.787896	0.109033	-0.18366	0.138115	-1.56125	0.390921	0.145631	-0.483615	-1.36132
FBgn0011739	wts	warts	-0.133789	-0.0396478	0.680944	-0.131887	1.02696	0.0519379	0.0534834	0.0707347	0.893934
FBgn0011740	alpha-Man-IIa	alpha-Mannosidase class II a	0.327074	0.166346	0.00731472	-0.301922	-0.334681	0.353922	0.675012	0.491907	-0.189104
FBgn0011741	Arp6	Actin-related protein 6	-0.758837	-0.121023	-0.164533	0.0421327	-0.193497	0.0896629	0.193705	0.439313	0.139347
FBgn0011742	Arp2	Actin-related protein 2	-0.00549068	0.261905	-0.0114773	-0.0274894	-0.697798	0.64071	0.733287	-0.541886	-0.798137
FBgn0011743	Arp53D	Actin-related protein 53D	NA	NA	NA	-6.17968	3.16759	NA	NA	NA	NA
FBgn0011745	Arp1	Actin-related protein 1	-0.127412	0.445039	-0.0200457	0.130641	-0.0425259	0.449721	0.413007	-0.11246	0.206705
FBgn0011746	ana	anachronism	-1.93533	1.73939	1.59102	1.45368	-0.526896	-0.244083	-0.659216	-0.0130521	-2.08297
FBgn0011747	Ank	Ankyrin	2.06066	0.0496911	0.963358	-0.173731	1.34862	0.161198	-0.13991	-0.367599	0.81297
FBgn0011754	PhKgamma	Phosphorylase kinase gamma	0.637347	-0.392567	-0.241929	0.21065	-0.456154	-0.913992	-0.580579	-0.0372795	1.29588
FBgn0011758	B-H1	BarH1	-5.52078	NA	NA	0.575243	-2.68391	NA	NA	NA	NA
FBgn0011760	ctp	cut up	1.35829	1.16879	1.14132	-0.174921	1.11055	0.636242	0.426328	0.191744	-0.743301
FBgn0011761	dhd	deadhead	-8.18299	0.615462	-0.326472	-0.799918	-5.3099	-0.138845	0.912103	-0.989163	-6.50351
FBgn0011762	Prim1	DNA primase subunit 1	-2.7345	0.420027	0.37291	-0.327074	-1.28955	-0.76707	-0.104302	-0.0115087	-1.15019
FBgn0011763	Dp	DP transcription factor	-0.0685615	0.121437	0.231255	-0.197504	-0.543688	0.610918	0.459487	0.366995	-1.00665
FBgn0011764	Dsp1	Dorsal switch protein 1	NA	NA	NA	0.0722377	-0.974046	NA	NA	NA	NA
FBgn0011766	E2f1	E2F transcription factor 1	0.51664	-0.531825	0.476875	-0.261152	2.22861	0.0650692	-0.277489	-0.617304	2.40843
FBgn0011768	Fdh	Formaldehyde dehydrogenase	0.898574	0.22956	0.0256912	-0.171189	0.830096	-0.179195	0.00849926	-1.01771	0.951474
FBgn0011769	Fdx1	Ferredoxin 1	0.131254	-0.122067	-0.167358	-0.368672	-1.55029	-0.136844	0.137831	0.705037	0.11758
FBgn0011770	Gip	GIP-like	-0.504811	-0.652375	-0.507204	0.289895	0.367062	-0.884296	-0.439621	-1.19567	1.69706
FBgn0011771	Hem	HEM-protein	1.20598	0.270995	0.15453	-0.00615123	0.365173	0.474933	0.149414	-0.722426	0.725274
FBgn0011774	Irbp	Inverted repeat-binding protein	-1.77108	0.0727216	-0.0905047	0.591509	-2.46756	0.152104	0.403029	-0.232565	-1.25001
FBgn0011785	BRWD3	BRWD3	-0.644929	-0.0576776	0.103772	-0.3004	-0.0809609	-0.048468	-0.363502	0.035341	-0.564834
FBgn0011787	mRpL12	mitochondrial ribosomal protein L12	-1.65739	0.223672	-0.0787374	0.371984	-2.26421	0.412316	0.352978	0.499944	-0.906989
FBgn0011802	Gem3	Gemin 3	-2.39768	0.0420162	1.21104	-0.140073	-1.08065	0.335179	0.331199	-0.627129	-1.60085
FBgn0011812	Lcp1Psi	Larval cuticle protein 1 pseudogene	NA	NA	NA	0	0	NA	NA	NA	NA
FBgn0011817	nmo	nemo	-3.79639	0.118141	0.476316	0.383382	-0.56682	0.048958	-0.200679	-0.483989	-1.35174
FBgn0011818	oaf	out at first	-1.9027	-0.165115	-0.106288	0.406493	-2.08936	0.0634518	-0.0136077	0.21492	-0.535797
FBgn0011822	Pgcl	Pepsinogen C-like	-1.67178	-1.49327	4.38869	-0.325581	5.15208	NA	NA	NA	NA
FBgn0011824	CG4038	uncharacterized protein	-0.797276	-0.70847	0.0615341	-0.0156044	-2.91682	0.628148	0.2367	1.12651	-2.25092
FBgn0011826	Pp2B-14D	Protein phosphatase 2B at 14D	-1.42805	-0.166011	-0.210704	-0.145892	0.558301	0.0624569	0.181091	0.36805	-0.316717
FBgn0011828	Pxn	Peroxidasin	-0.403869	-0.577063	0.222963	0.184091	1.9507	-0.488891	-0.838684	0.225478	0.341433
FBgn0011829	Ret	Ret oncogene	9.50963	0.967757	1.01924	-0.335871	1.94514	-0.557387	-0.190701	-1.03142	1.34838
FBgn0011832	Ser12	Serine protease 12	16.6031	-0.474929	-0.0991704	-0.81705	8.49422	NA	NA	NA	NA
FBgn0011834	Ser6	Serine protease 6	-5.57244	-2.79418	-3.57677	0	-9.59214	NA	NA	NA	NA
FBgn0011836	Taf2	TBP-associated factor 2	-1.3087	-0.000548908	0.13666	-0.25941	-0.20784	0.373093	0.134194	-0.103046	0.361189
FBgn0011837	Tis11	Tis11 zinc finger protein	-0.313592	-0.367151	1.07589	0.259275	0.813272	-0.197367	-0.361502	-1.03613	1.57302
FBgn0011902	tRNA:Lys-TTT-1-1	transfer RNA:Lysine-TTT 1-1	NA	NA	NA	30.0023	0	NA	NA	NA	NA
FBgn0011910	tRNA:Leu-CAA-1-1	transfer RNA:Leucine-CAA 1-1	NA	NA	NA	33.1619	0	NA	NA	NA	NA
FBgn0011944	tRNA:Pro-TGG-1-1	transfer RNA:Proline-TGG 1-1	4.62076	0.698055	0.470778	NA	NA	NA	NA	NA	NA
FBgn0011945	tRNA:Pro-TGG-1-2	transfer RNA:Proline-TGG 1-2	4.94235	0.376319	0.248077	NA	NA	NA	NA	NA	NA
FBgn0011987	tRNA:SeC-TCA-1-1	transfer RNA:Selenocysteine-TCA 1-1	NA	NA	NA	0.383554	32.7302	NA	NA	NA	NA
FBgn0012034	AcCoAS	Acetyl Coenzyme A synthase	0.588205	-0.554119	-0.567641	0.574974	1.51938	0.0786978	0.206819	-0.850895	1.72836
FBgn0012036	Aldh	Aldehyde dehydrogenase	0.371999	-0.870826	-0.344778	0.759792	0.895451	-0.314847	0.059604	-0.6573	0.841344
FBgn0012037	Ance	Angiotensin converting enzyme	1.03038	-0.5013	-0.0134022	0.480368	-0.855398	-0.817115	-1.03678	-0.658672	-0.340747
FBgn0012042	AttA	Attacin-A	0.743972	1.61126	0.298128	-1.66133	3.56145	3.1604	3.56906	-0.227554	2.73256
FBgn0012051	CalpA	Calpain-A	1.29085	0.145934	0.369745	-0.0172355	0.545337	-0.079885	-0.0609046	-0.274722	0.587436
FBgn0012058	Cdc27	Cell division cycle 27	-1.77153	-0.174417	-0.222122	-0.0750108	-0.562741	0.873869	-0.190301	0.818685	-0.259441
FBgn0012344	Dh44	Diuretic hormone 44	-1.42953	NA	NA	0.567985	-3.13134	NA	NA	NA	NA
FBgn0013263	Trl	Trithorax-like	0.975298	0.322025	-0.0471755	-0.035492	0.221503	NA	NA	NA	NA
FBgn0013269	Fkbp39	FK506-binding protein 39kD	-2.27512	-0.347222	0.0400883	-0.0188813	-2.46149	0.387385	0.526778	0.134748	-2.23239
FBgn0013272	Gp150	Gp150	3.27828	0.00763427	0.611219	0.00570218	2.38258	-0.316337	-0.27888	-0.869156	0.964357
FBgn0013275	Hsp70Aa	Heat-shock-protein-70Aa	2.49692	0.294459	-0.828886	-2.12029	4.89993	NA	NA	NA	NA
FBgn0013276	Hsp70Ab	Heat-shock-protein-70Ab	2.50457	0.291783	-0.835445	2.25539	-2.25816	NA	NA	NA	NA
FBgn0013277	Hsp70Ba	Heat-shock-protein-70Ba	3.56476	-0.0253517	-0.972501	-1.32088	5.26456	NA	NA	NA	NA
FBgn0013278	Hsp70Bb	Heat-shock-protein-70Bb	3.94596	-0.0782655	-1.00294	-2.76748	2.31798	NA	NA	NA	NA
FBgn0013279	Hsp70Bc	Heat-shock-protein-70Bc	3.65879	-0.104088	-0.994007	-2.42989	1.23959	NA	NA	NA	NA
FBgn0013300	ProtA	Protamine A	NA	NA	NA	0	-4.31752	NA	NA	NA	NA
FBgn0013301	ProtB	Protamine B	NA	NA	NA	6.15618	-5.45545	NA	NA	NA	NA
FBgn0013303	Nca	Neurocalcin	1.03838	0.226664	0.314591	-0.25139	-0.158982	-0.0107791	-0.211553	1.09591	-1.41576
FBgn0013305	Nmda1	N-methyl-D-aspartate receptor-associated protein	2.35588	-0.0569824	-0.278429	-0.194582	1.26335	0.259307	-0.0790288	-0.363347	1.46122
FBgn0013307	Odc1	Ornithine decarboxylase 1	1.48332	-0.143773	0.061613	1.04727	1.43472	-0.410144	0.252319	-0.325392	2.54669
FBgn0013308	Odc2	Ornithine decarboxylase 2	1.19095	-2.15851	-0.903381	1.42045	0.886457	-0.203304	0.895594	NA	NA
FBgn0013323	Ptth	Prothoracicotropic hormone	NA	NA	NA	-0.619904	-2.6084	NA	NA	0.371502	0.701663
FBgn0013325	RpL11	Ribosomal protein L11	0.291472	-0.181935	-0.237709	0.111136	0.486592	0.0115505	-0.159019	0.133938	-0.136924
FBgn0013334	Sap47	Synapse-associated protein 47kD	0.284722	-0.0264678	-0.199424	-0.258234	1.56397	0.188072	0.304327	0.35987	0.00253402
FBgn0013342	nSyb	neuronal Synaptobrevin	-2.20429	-0.805522	0.663377	0.560868	-2.23289	NA	NA	NA	NA
FBgn0013343	Syx1A	Syntaxin 1A	-0.797802	1.32183	2.09633	-0.23469	2.34148	NA	NA	NA	NA
FBgn0013347	TfIIA-S	Transcription-factor-IIA-S	0.650916	0.159764	0.1798	-0.104815	-0.915508	-0.236505	-0.379324	0.758552	-0.534126
FBgn0013348	TpnC41C	Troponin C at 41C	-4.72274	-0.590732	0.047928	7.87827	-12.5879	NA	NA	NA	NA
FBgn0013432	bcn92	bcn92	0.197936	0.219346	0.21092	-0.125495	-0.379225	0.613071	0.358265	1.14246	-0.863244
FBgn0013433	beat-Ia	beaten path Ia	NA	NA	NA	2.90824	-6.78348	NA	NA	NA	NA
FBgn0013435	Cdc2rk	Cdc2-related kinase	0.0931906	0.171119	-0.0343868	0.593117	-1.07015	0.397865	0.505617	0.282492	0.375221
FBgn0013467	igl	igloo	-3.33922	0.45458	2.10447	5.04367	-9.92709	NA	NA	NA	NA
FBgn0013469	klu	klumpfuss	1.20012	-0.345034	-0.0883397	0.111689	0.834231	NA	NA	NA	NA
FBgn0013531	MED20	Mediator complex subunit 20	-0.690793	0.111945	-0.0521505	1.33369	-2.71763	-0.0150868	0.00270979	0.136351	-0.580491
FBgn0013548	l(2)dtl	lethal-(2)-denticleless	-4.95615	0.331816	0.000602574	-0.0233601	-2.64286	NA	NA	NA	NA
FBgn0013563	Pex1	Peroxin 1	-1.63552	0.0919948	-0.0443586	0.275001	-0.500012	0.316567	0.518039	0.0584926	0.958637
FBgn0013576	mtd	mustard	0.793793	-0.49944	-0.123726	0.0640856	2.01518	0.607331	-0.152683	-0.256835	0.673542
FBgn0013672	mt:ATPase6	mitochondrial ATPase subunit 6	0.00330606	-0.0944245	1.0986	0.246744	0.414236	NA	NA	NA	NA
FBgn0013673	mt:ATPase8	mitochondrial ATPase subunit 8	0.740529	0.820818	-0.576494	0.258123	-2.83556	NA	NA	NA	NA
FBgn0013674	mt:CoI	mitochondrial Cytochrome c oxidase subunit I	0.946158	-0.127613	0.0404334	-0.0898952	1.27253	NA	NA	NA	NA
FBgn0013675	mt:CoII	mitochondrial Cytochrome c oxidase subunit II	0.370736	0.279372	0.205496	0.0820753	0.752087	NA	NA	NA	NA
FBgn0013676	mt:CoIII	mitochondrial Cytochrome c oxidase subunit III	1.77808	0.146934	0.313031	0.217449	0.318085	NA	NA	NA	NA
FBgn0013678	mt:Cyt-b	mitochondrial Cytochrome b	0.633444	0.175078	0.35986	0.209635	1.36862	NA	NA	NA	NA
FBgn0013679	mt:ND1	mitochondrial NADH-ubiquinone oxidoreductase chain 1	0.651683	-0.199588	0.32497	0.223009	1.15518	NA	NA	NA	NA
FBgn0013680	mt:ND2	mitochondrial NADH-ubiquinone oxidoreductase chain 2	0.785704	0.958769	0.365481	0.164651	1.96647	NA	NA	NA	NA
FBgn0013681	mt:ND3	mitochondrial NADH-ubiquinone oxidoreductase chain 3	0.429973	0.192571	0.374349	0.164991	-1.20461	NA	NA	NA	NA
FBgn0013683	mt:ND4L	mitochondrial NADH-ubiquinone oxidoreductase chain 4L	0.623423	0.911959	0.993391	0.319003	4.71195	NA	NA	NA	NA
FBgn0013684	mt:ND5	mitochondrial NADH-ubiquinone oxidoreductase chain 5	0.401951	0.182522	0.216209	0.139494	3.47877	NA	NA	NA	NA
FBgn0013685	mt:ND6	mitochondrial NADH-ubiquinone oxidoreductase chain 6	0.337514	-0.0593923	0.849607	0.418915	5.80044	NA	NA	NA	NA
FBgn0013686	mt:lrRNA	mitochondrial large ribosomal RNA	-0.143843	-0.0571059	0.137761	-0.00604417	2.35942	NA	NA	NA	NA
FBgn0013688	mt:srRNA	mitochondrial small ribosomal RNA	0.571335	0.306267	0.573686	0.050999	5.12918	NA	NA	NA	NA
FBgn0013689	mt:tRNA:Ala-TGC	mitochondrial transfer RNA:Alanine-TGC	-0.952922	0.468287	-0.115338	NA	NA	NA	NA	NA	NA
FBgn0013690	mt:tRNA:Cys-GCA	mitochondrial transfer RNA:Cysteine-GCA	-0.190388	0.125571	0.00380016	NA	NA	NA	NA	NA	NA
FBgn0013691	mt:tRNA:Asp-GTC	mitochondrial transfer RNA:Aspartic acid-GTC	0.451797	-0.155709	0.753204	NA	NA	NA	NA	NA	NA
FBgn0013693	mt:tRNA:Phe-GAA	mitochondrial transfer RNA:Phenylalanine-GAA	0.151188	NA	NA	NA	NA	NA	NA	NA	NA
FBgn0013694	mt:tRNA:Gly-TCC	mitochondrial transfer RNA:Glycine-TCC	1.72425	0.381336	0.105206	0	0	NA	NA	NA	NA
FBgn0013695	mt:tRNA:His-GTG	mitochondrial transfer RNA:Histidine-GTG	1.17658	NA	NA	NA	NA	NA	NA	NA	NA
FBgn0013696	mt:tRNA:Ile-GAT	mitochondrial transfer RNA:Isoleucine-GAT	-0.0359487	-0.136372	0.393755	NA	NA	NA	NA	NA	NA
FBgn0013697	mt:tRNA:Lys-CTT	mitochondrial transfer RNA:Lysine-CTT	-0.702711	0.230092	0.282845	34.4352	0	NA	NA	NA	NA
FBgn0013698	mt:tRNA:Leu-TAG	mitochondrial transfer RNA:Leucine-TAG	-0.144566	0.353278	0.344348	-1.46157	34.1251	NA	NA	NA	NA
FBgn0013699	mt:tRNA:Leu-TAA	mitochondrial transfer RNA:Leucine-TAA	-0.537021	0.20232	0.441091	NA	NA	NA	NA	NA	NA
FBgn0013700	mt:tRNA:Met-CAT	mitochondrial transfer RNA:Methionine-CAT	-0.075545	-0.223666	-0.13056	NA	NA	NA	NA	NA	NA
FBgn0013701	mt:tRNA:Asn-GTT	mitochondrial transfer RNA:Asparagine-GTT	-0.714474	0.558533	0.747318	NA	NA	NA	NA	NA	NA
FBgn0013703	mt:tRNA:Gln-TTG	mitochondrial transfer RNA:Glutamine-TTG	-1.63888	0.976724	1.18346	NA	NA	NA	NA	NA	NA
FBgn0013704	mt:tRNA:Arg-TCG	mitochondrial transfer RNA:Arginine-TCG	-0.869674	0.645898	0.426444	-35.5896	36.6447	NA	NA	NA	NA
FBgn0013705	mt:tRNA:Ser-GCT	mitochondrial transfer RNA:Serine-GCT	-1.30766	1.08248	1.50861	NA	NA	NA	NA	NA	NA
FBgn0013706	mt:tRNA:Ser-TGA	mitochondrial transfer RNA:Serine-TGA	1.27327	0.53734	0.27618	NA	NA	NA	NA	NA	NA
FBgn0013708	mt:tRNA:Val-TAC	mitochondrial transfer RNA:Valine-TAC	0.153116	NA	NA	NA	NA	NA	NA	NA	NA
FBgn0013709	mt:tRNA:Trp-TCA	mitochondrial transfer RNA:Tryptophan-TCA	-0.608604	0.499113	0.401693	NA	NA	NA	NA	NA	NA
FBgn0013710	mt:tRNA:Tyr-GTA	mitochondrial transfer RNA:Tyrosine-GTA	-0.0511375	-0.284614	0.150747	-34.0442	34.5576	NA	NA	NA	NA
FBgn0013717	not	non-stop	-2.1842	0.0360104	-0.139187	0.0162	-1.04057	0.465038	0.260901	-0.991431	0.557613
FBgn0013718	nuf	nuclear fallout	0.0310604	-0.0257799	0.994087	-0.0453208	0.457149	-0.133146	-0.447401	0.304351	0.368718
FBgn0013720	pck	pickel	1.06992	0.532345	0.0776908	0.045907	-0.067835	0.167748	-0.146768	-0.488921	0.37209
FBgn0013725	phyl	phyllopod	NA	NA	NA	1.7713	-3.21855	NA	NA	-0.53646	0.240779
FBgn0013726	pnut	peanut	-2.20229	-0.275543	0.0399676	-0.2446	-1.27825	0.46435	-0.107441	0.0597822	-2.45567
FBgn0013732	sced	scrambled	-6.01878	1.01384	1.08865	-1.33706	-4.29725	-0.213545	-0.292164	-0.0882683	-2.38322
FBgn0013733	shot	short stop	2.13343	0.483825	0.955252	0.0743544	2.15771	0.443109	-0.204246	1.04655	0.197909
FBgn0013746	alien	alien	0.679607	0.13004	0.215187	-0.32548	-0.0588441	0.398551	0.202602	-0.173457	-0.0191859
FBgn0013749	Arf102F	ADP ribosylation factor at 102F	1.93078	0.660826	0.126836	-0.273813	0.18712	0.576914	0.595057	0.602237	-0.352118
FBgn0013750	Arf51F	ADP ribosylation factor at 51F	1.10715	0.223533	0.516366	-0.128041	1.07811	0.328159	0.0322787	0.117643	-0.126892
FBgn0013751	Awh	Arrowhead	2.75935	-1.07327	-0.073328	1.69244	-1.889	NA	NA	NA	NA
FBgn0013753	Bgb	Big brother	-4.54444	0.200639	0.443904	0.381323	-2.55335	-0.0369819	-0.19287	0.391201	-1.60263
FBgn0013755	Bro	Brother	NA	NA	NA	0	-5.73747	NA	NA	NA	NA
FBgn0013756	Mtor	Megator	-1.29037	0.0866717	0.569991	-0.178514	0.0254108	0.279039	0.711691	-0.142826	-0.408568
FBgn0013759	CASK	CASK	-0.361475	0.058766	0.22278	-0.37923	1.86878	0.261588	0.109822	-0.374019	-0.0887884
FBgn0013762	Cdk5	Cyclin-dependent kinase 5	-1.20859	0.302658	-0.119921	0.618622	-0.603321	0.140347	-0.0766245	-0.144017	0.741123
FBgn0013763	Idgf6	Imaginal disc growth factor 6	1.68691	-0.796911	-0.0364467	0.243207	1.64589	-0.433402	0.00433354	-0.632765	1.46661
FBgn0013764	Chi	Chip	-1.37478	0.143781	-0.064929	-0.204819	-0.224619	0.036673	0.0767325	-0.492727	-0.00181073
FBgn0013765	cnn	centrosomin	-3.19416	0.468163	0.826528	0.143235	-1.63657	-0.921898	-0.651217	-0.750879	-0.0153431
FBgn0013767	Crz	Corazonin	-5.43504	NA	NA	0	-9.04248	NA	NA	NA	NA
FBgn0013770	Cp1	Cysteine proteinase-1	0.697003	0.129483	-0.0255798	0.048251	0.214268	-0.429425	-0.238309	-0.351332	0.545364
FBgn0013771	Cyp6a9	Cytochrome P450 6a9	1.84285	-0.148354	0.176416	-0.0338515	1.71241	-0.81991	-0.859443	-1.11798	2.55354
FBgn0013772	Cyp6a8	Cytochrome P450 6a8	-0.615194	1.33787	0.980695	-1.14995	-0.987658	-1.421	-1.64453	-1.31363	1.4105
FBgn0013773	Cyp6a22	Cytochrome P450 6a22	-2.75002	-1.04134	-0.352457	0.529697	-1.09755	-1.98689	-0.808251	-1.16027	1.05222
FBgn0013799	Deaf1	Deformed epidermal autoregulatory factor-1	-0.445078	-0.0252875	0.0340491	-0.138246	0.520645	0.426997	0.371799	-0.333681	-0.239958
FBgn0013809	Dhc16F	Dynein heavy chain at 16F	NA	NA	NA	0.49769	-0.355781	NA	NA	NA	NA
FBgn0013810	Dhc36C	Dynein heavy chain at 36C	-5.59389	NA	NA	0.584006	-3.42085	NA	NA	NA	NA
FBgn0013811	Dhc62B	Dynein heavy chain at 62B	2.78727	-0.1053	0.0119347	0.164918	1.6792	NA	NA	NA	NA
FBgn0013812	Dhc93AB	Dynein heavy chain at 93AB	-1.79874	NA	NA	-0.91197	-3.10284	NA	NA	NA	NA
FBgn0013813	Dhc98D	Dynein heavy chain at 89D	-5.2371	NA	NA	-1.68681	-2.97458	NA	NA	NA	NA
FBgn0013949	Elal	Elastin-like	0.395158	0.229903	0.0829428	0.323368	2.57871	0.371308	0.84725	0.221183	3.02512
FBgn0013953	Esp	Epidermal stripes and patches	1.94826	0.139103	-0.070802	0.410832	1.79237	-0.351283	-0.382452	-1.40637	1.55156
FBgn0013954	Fkbp12	FK506-binding protein 12kD	-1.1179	-0.188024	-0.144463	0.297905	-0.174795	0.0900144	-0.12908	-0.49158	-0.352682
FBgn0013972	Gycalpha99B	Guanylyl cyclase alpha-subunit at 99B	-1.66777	-0.529548	-0.768341	0.905135	-0.00613222	NA	NA	NA	NA
FBgn0013973	Gycbeta100B	Guanylyl cyclase beta-subunit at 100B	1.76989	-2.95789	0.0645269	0.218352	-1.90416	NA	NA	NA	NA
FBgn0013981	His4r	Histone H4 replacement	0.819615	0.189706	0.0429421	-0.00991371	0.0368906	0.022252	-0.156258	0.543087	-0.532645
FBgn0013983	imd	immune deficiency	2.38769	0.0424866	0.0486227	0.213541	0.123613	-0.496073	-0.314538	-0.667151	2.23763
FBgn0013984	InR	Insulin-like receptor	NA	NA	NA	-0.15191	1.43104	NA	NA	NA	NA
FBgn0013987	MAPk-Ak2	MAP kinase activated protein-kinase-2	0.851175	0.0585125	-0.0572401	-0.0334859	0.591761	0.0793983	0.0655179	0.0820091	0.15741
FBgn0013995	Calx	Na/Ca-exchange protein	-3.2233	0.130748	0.0561518	0.0369319	-0.744444	0.50395	-0.157469	-0.0267464	-1.15555
FBgn0013997	Nrx-IV	Neurexin IV	2.92412	0.643572	0.678776	-0.0590552	1.48767	0.494516	0.0690094	0.289278	0.615257
FBgn0014000	Hf	Helical Factor	0.374828	-0.201619	-0.0796648	0.502721	1.91225	-0.852191	0.0374391	0.0294051	2.86825
FBgn0014002	Pdi	Protein disulfide isomerase	3.09931	-0.395735	-0.579245	-0.323354	2.94796	NA	NA	NA	NA
FBgn0014006	Ask1	Apoptotic signal-regulating kinase 1	-1.05658	-0.0562753	0.0368181	0.0276704	-0.0261841	-0.0294909	-0.101737	-0.162167	0.708991
FBgn0014007	Ptp69D	Protein tyrosine phosphatase 69D	-0.37587	0.24381	1.36183	-0.129317	-0.181452	0.261038	0.185749	-0.634899	0.496742
FBgn0014009	Rab2	Rab2	2.09579	-0.0461605	0.0120897	0.00394428	1.0459	NA	NA	NA	NA
FBgn0014010	Rab5	Rab5	1.71035	0.177882	0.349927	0.0155171	0.992781	-0.098438	-0.127528	-0.300005	0.611598
FBgn0014011	Rac2	Rac2	2.00999	0.522996	1.06081	-0.628528	1.3308	0.112477	-0.802802	0.548669	0.850392
FBgn0014018	Rel	Relish	3.08185	0.18736	0.1655	-0.521896	1.85182	NA	NA	NA	NA
FBgn0014019	Rh5	Rhodopsin 5	-5.10426	-0.381295	0.0790656	5.57199	-11.25	NA	NA	NA	NA
FBgn0014020	Rho1	Rho1	2.82019	0.117517	0.417209	-0.00785213	2.36169	0.348331	0.134698	-0.306169	0.90823
FBgn0014022	Rlb1	Rlb1	-0.300277	0.403326	0.733187	-0.133675	0.524898	0.480073	0.675321	0.241579	-0.266416
FBgn0014023	mRpL47	mitochondrial ribosomal protein L47	-1.93188	0.281117	0.0788544	0.100969	-1.15505	-0.0429533	0.0835814	0.30664	-0.0803029
FBgn0014024	Rnp4F	RNA-binding protein 4F	-0.523776	-0.0650815	-0.176884	-0.00942277	0.0385338	0.30709	0.561349	-0.555565	1.05374
FBgn0014026	RpL7A	Ribosomal protein L7A	0.920858	-0.360328	-0.276735	0.0879241	-0.0240817	-0.0115318	0.0310892	-0.474233	0.0923713
FBgn0014028	SdhB	Succinate dehydrogenase, subunit B (iron-sulfur)	0.070335	-0.201097	-0.247266	0.109701	-0.263096	-0.108362	-0.516585	0.923548	-1.28861
FBgn0014029	Septin2	Septin 2	-0.681979	0.326085	-0.0370374	0.156533	-0.183754	0.564474	0.581864	0.166751	-0.406629
FBgn0014031	Agxt	Alanine-glyoxylate aminotransferase	0.765605	-1.11624	-0.81087	0.585906	1.91368	-1.08484	-0.396573	-1.39164	3.84901
FBgn0014032	Sptr	Sepiapterin reductase	0.0308332	-0.0990434	-0.121902	0.145442	-0.0597132	-0.200292	-0.191311	-0.795203	0.841589
FBgn0014033	Sr-CI	Scavenger receptor class C, type I	0.0396813	-0.178297	1.6649	-0.164725	2.04145	-1.59355	-1.39688	0.128164	0.113277
FBgn0014037	Su(Tpl)	Suppressor of Triplolethal	-0.886784	-0.188869	0.567328	-0.158111	1.27303	NA	NA	NA	NA
FBgn0014073	Tie	Tie-like receptor tyrosine kinase	3.59915	-0.0692729	0.402705	-0.141698	3.69342	-0.139439	-0.713281	-0.28049	2.19902
FBgn0014075	Uggt	UDP-glucose-glycoprotein glucosyltransferase	1.69355	0.395449	0.40677	-0.223267	1.0992	0.792061	0.788669	-0.411292	0.846331
FBgn0014076	Vm32E	Vitelline membrane 32E	-9.3538	-2.66022	0.908296	-8.5304	-8.96676	NA	NA	NA	NA
FBgn0014092	CG4278	uncharacterized protein	-0.112463	0.0501315	-0.053436	0.0707313	0.00812111	-0.0112283	0.0717676	-1.1547	0.314958
FBgn0014127	barr	barren	-2.02458	-0.0430181	0.30729	-0.202205	-1.64196	-0.169149	-0.0533472	-0.139115	-2.5886
FBgn0014133	bif	bifocal	-5.95767	0.254032	0.403931	-0.151925	-2.34661	-0.421545	-0.335619	-0.336583	-1.78422
FBgn0014135	bnl	branchless	1.38002	0.532569	2.26808	0.577065	1.49808	-0.227877	-0.291825	-0.45737	1.12798
FBgn0014141	cher	cheerio	0.578414	0.354903	0.100221	0.036954	0.687864	0.614397	0.919082	1.35015	-0.508697
FBgn0014143	croc	crocodile	0.314643	-0.63061	-0.45948	-1.25123	-1.14894	NA	NA	NA	NA
FBgn0014163	fax	failed axon connections	-2.30894	0.30128	1.61868	0.317742	-0.35688	-0.775975	-0.801193	0.836026	-2.71195
FBgn0014179	gcm	glial cells missing	NA	NA	NA	5.6762	-5.38063	NA	NA	NA	NA
FBgn0014184	Oda	Ornithine decarboxylase antizyme	0.944747	-0.166929	-0.609859	-0.0797314	0.700196	0.138365	-0.202431	0.209902	0.0356842
FBgn0014189	Hel25E	Helicase at 25E	-0.879733	-0.168047	-0.183474	-0.0718492	-1.332	0.433561	-0.0911372	-1.3096	-0.734902
FBgn0014269	prod	proliferation disrupter	-1.00955	-0.138908	-0.191178	-0.239204	-0.204158	0.257718	0.300952	0.82978	-0.915312
FBgn0014340	mof	males absent on the first	-1.66136	0.188719	0.401196	-0.398993	-0.260941	-0.0690798	0.181024	0.547788	-0.774637
FBgn0014342	mia	meiosis I arrest	1.30655	0.529742	0.189485	-0.4264	0.999092	0.339751	0.151375	0.210366	0.19596
FBgn0014343	mirr	mirror	-6.19883	NA	NA	1.53454	-2.66208	NA	NA	0.283478	0.143668
FBgn0014366	noi	noisette	-1.40197	-0.103771	-0.10906	-0.0464496	-0.462925	0.11572	0.369006	-0.812931	0.367072
FBgn0014368	nol	no optic lobe	NA	NA	NA	0	-4.47757	NA	NA	NA	NA
FBgn0014380	RhoL	Rho-like	1.219	0.557545	0.0588215	-0.725357	-0.833302	0.445152	0.32143	0.804872	-1.73326
FBgn0014388	sty	sprouty	1.53768	0.234482	1.22473	0.366695	1.20897	0.6272	0.131453	0.614071	0.48715
FBgn0014391	sun	stunted	-1.0209	0.271361	0.0765109	0.44381	-1.30394	-0.538666	-0.423164	0.0562559	0.105695
FBgn0014395	tilB	touch insensitive larva B	-0.870675	-0.579761	-0.184868	0.997986	-1.80129	NA	NA	NA	NA
FBgn0014396	tim	timeless	4.39717	-0.23545	-0.285312	0.228129	2.29875	-1.00935	-0.0757914	-0.167071	1.17539
FBgn0014411	Vps26	Vacuolar protein sorting 26	0.252414	-0.0384539	-0.201458	0.0422044	1.10793	0.390111	0.256507	-0.194162	0.329972
FBgn0014417	CG13397	uncharacterized protein	-3.9078	-0.421082	-0.154345	0.220282	-0.0879145	-1.25876	-0.855563	-1.22057	1.22916
FBgn0014427	CG11899	uncharacterized protein	-2.47077	-0.160558	-0.145055	0.979729	-0.986791	-0.886579	0.00515239	-0.584604	1.52977
FBgn0014454	Acp1	Adult cuticle protein 1	NA	NA	NA	0	-7.67629	NA	NA	NA	NA
FBgn0014455	Ahcy	Adenosylhomocysteinase	-2.15676	-0.206681	0.0932151	0.25504	-0.873132	0.464328	0.589644	-0.554619	-0.0566033
FBgn0014464	Cp7Fa	Chorion protein a at 7F	-7.71328	-1.8111	-0.690679	-1.53339	-5.05097	NA	NA	NA	NA
FBgn0014465	Cp7Fb	Chorion protein b at 7F	-10.7449	NA	NA	-1.42143	-5.88236	NA	NA	NA	NA
FBgn0014466	Cp7Fc	Chorion protein c at 7F	-9.13739	-2.19732	1.07421	-0.967189	-5.81839	NA	NA	NA	NA
FBgn0014469	Cyp4e2	Cytochrome P450 4e2	2.47523	-0.45392	-0.0982392	0.653045	0.54153	-0.954478	-0.91719	-1.14202	1.41409
FBgn0014857	His3.3A	Histone H3.3A	-0.0888063	0.169758	-0.0190049	0.342802	-1.37677	-0.178932	-0.126507	1.63117	-1.49961
FBgn0014859	Hr38	Hormone receptor-like in 38	2.25115	-0.0441658	1.55833	-0.577374	-1.24762	NA	NA	0.348039	0.288347
FBgn0014861	Mcm2	Minichromosome maintenance 2	-6.61765	0.726552	0.48691	-0.539296	-4.07388	0.106049	0.431899	-0.723249	-4.42361
FBgn0014863	Mlp84B	Muscle LIM protein at 84B	-0.0588732	0.675529	0.737991	0.224888	-0.245511	NA	NA	NA	NA
FBgn0014865	Mtk	Metchnikowin	1.95026	0.14837	0.119022	-2.96818	1.62854	NA	NA	NA	NA
FBgn0014868	Ost48	Oligosaccharyltransferase 48kD subunit	1.28448	0.107303	-0.281666	-0.0968729	1.28379	0.584852	0.687026	-1.14552	1.37943
FBgn0014869	Pglym78	Phosphoglyceromutase 78	-0.428601	-0.075391	-0.374213	0.278122	0.0730832	-0.705609	-0.188841	-0.221102	0.0853105
FBgn0014870	Psi	P-element somatic inhibitor	0.256824	-0.376041	0.0173439	-0.288137	0.472363	0.905559	0.311619	0.900997	1.28597
FBgn0014877	Roe1	Roe1	-1.88003	0.0884164	-0.00082476	-0.209344	-1.02371	0.0537739	0.074695	0.0314984	0.517618
FBgn0014879	Set	Set	-1.25239	-0.00345146	-0.00222852	-0.473403	-1.36798	0.500228	0.400141	0.199242	-2.08669
FBgn0014903	CG14630	uncharacterized protein	0.12126	-1.12575	-1.22342	1.07037	-1.48819	NA	NA	NA	NA
FBgn0014906	Hydr2	alpha/beta hydrolase2	2.31769	-0.263705	-0.0190469	-0.348367	1.71721	-0.0690095	-0.00541211	0.0292387	-0.164096
FBgn0014930	CG2846	uncharacterized protein	1.33472	-0.148454	-0.171542	0.120381	0.937138	0.229543	0.0839386	-0.323933	1.514
FBgn0014931	CG2678	uncharacterized protein	-2.41673	-1.10579	-0.766534	0.533036	-2.00962	-0.604392	-0.0879598	-0.945871	0.54619
FBgn0014949	btn	buttonless	-0.0450794	0.0458082	-1.32227	-7.0279	0.956895	NA	NA	NA	NA
FBgn0015000	betaggt-I	beta subunit of type I geranylgeranyl transferase	-0.4274	0.368186	-0.0246108	0.0446846	0.143431	0.536643	0.888741	0.0983064	-0.517272
FBgn0015001	iotaTry	iotaTrypsin	-3.23106	0.404134	0.0616316	6.03396	-11.7748	NA	NA	NA	NA
FBgn0015008	Actn3	alpha actinin 3	NA	NA	NA	0	-3.38842	NA	NA	NA	NA
FBgn0015010	Ag5r	Antigen 5-related	-9.60555	0.0104456	-0.320824	-0.616439	-5.55003	NA	NA	0.0816525	-6.9746
FBgn0015011	AhcyL2	Adenosylhomocysteinase like 2	-1.86942	-1.2504	0.084184	0.883261	-2.28314	NA	NA	-0.190043	0.0687567
FBgn0015019	CCT3	Chaperonin containing TCP1 subunit 3	-2.98924	0.296732	0.123601	0.220817	-1.28609	0.737945	0.479466	-0.0532107	-1.70118
FBgn0015024	CkIalpha	Casein kinase Ialpha	0.628229	0.351415	1.31191	-0.0855088	1.66031	0.397525	-0.403111	0.423757	1.04841
FBgn0015025	CkIIalpha-i1	CKII-alpha subunit interactor-1	-0.776805	0.364397	0.576336	-0.756736	-0.524267	0.104227	-0.113985	-0.063812	0.2416
FBgn0015031	cype	cyclope	1.25845	-0.154305	-0.169558	0.121752	-2.11851	-0.33935	-0.236019	0.639624	-0.299591
FBgn0015032	Cyp4c3	Cytochrome P450 4c3	NA	NA	NA	-0.834451	0.185966	NA	NA	NA	NA
FBgn0015033	Cyp4d8	Cytochrome P450 4d8	-2.89968	-1.7347	-0.267675	0.00393294	-1.3649	-0.903295	0.104504	-0.196981	0.484787
FBgn0015034	Cyp4e1	Cytochrome P450 4e1	1.41333	-0.783684	-0.393065	2.46773	-3.01282	-1.22457	-1.50695	-0.233537	-0.671375
FBgn0015035	Cyp4e3	Cytochrome P450 4e3	1.04379	0.77557	0.720751	0.889623	-1.06008	NA	NA	-0.619764	1.85264
FBgn0015036	Cyp4ae1	Cytochrome P450 4ae1	-0.980213	-0.517685	-0.385645	0.655012	-1.12965	-0.326894	-0.224387	0.555724	0.231468
FBgn0015037	Cyp4p1	Cytochrome P450 4p1	2.47456	0.123909	0.421752	0.276975	1.89808	-0.709803	-0.735576	-0.157162	0.795936
FBgn0015038	Cyp9b1	Cytochrome P450 9b1	2.47659	-0.139927	0.212099	-0.00688138	1.14916	-1.2258	-0.435167	0.305436	2.05291
FBgn0015039	Cyp9b2	Cytochrome P450 9b2	2.10838	-0.216383	-0.0404265	0.225898	0.210259	-0.449201	0.0311335	-0.491414	0.445942
FBgn0015040	Cyp9c1	Cytochrome P450 9c1	4.42245	-0.528884	0.148693	-0.191713	3.02444	0.262103	0.234904	-1.34141	2.616
FBgn0015075	Ddx1	Dead-box-1	-1.46519	-0.0315797	-0.168768	0.223343	-0.74286	0.224704	0.463717	-0.482377	0.455292
FBgn0015218	eIF4E1	eukaryotic translation initiation factor 4E1	0.157447	-0.0550678	0.0297876	0.0604689	-0.777892	0.171374	-0.0935612	-0.307209	-0.161529
FBgn0015221	Fer2LCH	Ferritin 2 light chain homologue	2.09782	-0.206718	0.122483	0.129725	1.05982	-0.266046	-0.265686	0.0163361	0.385361
FBgn0015222	Fer1HCH	Ferritin 1 heavy chain homologue	1.59709	-0.381165	-0.24149	0.086955	0.420007	-0.250411	-0.0729296	-0.390909	0.701041
FBgn0015229	glec	gliolectin	-0.443377	0.0823685	1.29794	-0.379939	1.06797	0.211463	-0.39393	1.81124	-2.40866
FBgn0015230	Glut3	Glucose transporter type 3	NA	NA	NA	0	-4.02468	NA	NA	NA	NA
FBgn0015239	Hr78	Hormone-receptor-like in 78	0.313861	-0.213651	-0.265952	-0.0180199	-0.00591689	0.384809	0.482688	-0.536494	0.953753
FBgn0015240	Hr96	Hormone receptor-like in 96	-1.38951	-0.0741581	-0.116412	-0.0474556	-0.612998	0.0033938	0.00297531	-0.769394	0.840944
FBgn0015245	Hsp60A	Heat shock protein 60A	-2.94651	-0.337506	-0.0808822	0.250579	-1.45387	0.167691	0.286021	-0.250382	-1.11862
FBgn0015247	Diap2	Death-associated inhibitor of apoptosis 2	-0.185917	0.0172812	-0.0294643	-0.167672	-0.198016	-0.120488	-0.232512	0.872178	-0.399194
FBgn0015268	Nap1	Nucleosome assembly protein 1	-0.92976	-0.54878	0.153142	0.245151	-1.20938	0.0783345	-0.290716	0.629311	-1.52015
FBgn0015269	Nf1	Neurofibromin 1	1.42856	0.119766	1.21958	-0.0134866	0.334716	0.046124	0.0566152	-0.0365576	0.696989
FBgn0015270	Orc2	Origin recognition complex subunit 2	-7.54423	1.13848	0.686233	2.18092	-5.84334	NA	NA	NA	NA
FBgn0015271	Orc5	Origin recognition complex subunit 5	-3.48046	0.673872	-0.262592	0.231895	-3.17096	0.0723786	0.251038	-0.367487	-1.47196
FBgn0015277	Pi3K59F	Phosphatidylinositol 3-kinase 59F	-0.225368	0.10471	-0.19464	-0.215296	0.313298	-0.0468522	0.234775	-0.339332	1.63589
FBgn0015278	Pi3K68D	Phosphatidylinositol 3-kinase 68D	0.0263841	0.119555	0.244834	-0.197697	-0.074623	-0.0934832	-0.145362	-0.404772	1.09105
FBgn0015279	Pi3K92E	Phosphatidylinositol 3-kinase 92E	0.189626	0.194202	0.286226	-0.067059	-0.0222965	0.130268	-0.147934	0.02026	-0.0769273
FBgn0015282	Rpt2	Regulatory particle triple-A ATPase 2	-0.970557	-0.149218	-0.0887999	0.0994629	-0.566449	0.280483	0.616082	-0.206799	-0.548517
FBgn0015283	Rpn10	Regulatory particle non-ATPase 10	-0.789535	0.03433	-0.0130039	0.242331	-1.54484	0.454089	0.460337	0.0806094	-1.1383
FBgn0015286	Rala	Ras-like protein A	0.302841	-0.305797	0.699112	-0.00717347	0.39257	0.144043	-0.35857	-0.567498	-0.192211
FBgn0015288	RpL22	Ribosomal protein L22	1.99901	-0.279297	0.245305	-0.0324214	0.489187	NA	NA	NA	NA
FBgn0015295	Shark	SH2 ankyrin repeat kinase	-0.933388	-0.0276579	-0.070196	-0.132494	-0.905833	0.0844949	-0.0186896	-0.732682	0.348532
FBgn0015296	Shc	SHC-adaptor protein	-0.805449	0.123923	0.0880859	-0.393408	-0.161404	0.259067	0.23644	0.393537	-0.540631
FBgn0015298	Srp19	Signal recognition particle 19	1.61173	0.24873	0.0761324	-0.0419302	-0.0726719	0.515863	0.250621	-0.234183	0.848909
FBgn0015299	Ssb-c31a	Single stranded-binding protein c31A	-1.12046	0.432328	0.205387	0.642004	-2.48932	-0.166369	-0.301383	0.227967	-0.828689
FBgn0015300	Ssl	Suppressor of Stellate-like	NA	NA	NA	0	-3.39997	NA	NA	NA	NA
FBgn0015316	Try29F	Trypsin 29F	-1.34417	-0.529493	-0.354437	5.44458	-6.9378	NA	NA	NA	NA
FBgn0015320	Ubc2	Ubiquitin conjugating enzyme 2	-1.74682	0.0566168	0.131532	-0.131689	0.12431	0.10961	-0.184714	0.266595	-1.08706
FBgn0015321	Ubc4	Ubiquitin conjugating enzyme 4	-1.57036	0.188127	-0.0857342	-0.340829	-1.0279	0.0896093	0.201044	-0.371206	0.205573
FBgn0015323	VAChT	Vesicular acetylcholine transporter	NA	NA	NA	1.16125	-4.40676	NA	NA	NA	NA
FBgn0015324	Vha26	Vacuolar H[+]-ATPase 26kD subunit	NA	NA	NA	-0.127676	0.806364	NA	NA	NA	NA
FBgn0015331	abs	abstrakt	-0.850239	-0.270851	-0.186234	0.333749	0.859097	-0.0408167	0.182621	-0.670906	0.675957
FBgn0015336	CG15865	uncharacterized protein	-6.71989	NA	NA	0.41495	-2.0265	NA	NA	NA	NA
FBgn0015338	CG5861	uncharacterized protein	-2.48473	0.604342	-0.0373146	-0.458906	-1.10794	0.398642	0.348138	-0.466052	-0.0647995
FBgn0015351	Mettl4	Methyltransferase like 4	-0.145333	-0.362634	-0.0585338	-0.0526293	-0.0633095	NA	NA	NA	NA
FBgn0015359	CG2034	uncharacterized protein	-1.41741	0.203222	-0.156532	-0.0930825	-1.38116	0.620787	0.392095	1.12802	-1.41362
FBgn0015360	oxt	peptide O-xylosyltransferase	-1.90569	-0.0950615	-0.0012092	0.0698547	-1.03155	0.0892354	0.181925	-0.616991	0.192847
FBgn0015371	chn	charlatan	-6.91853	0.704869	0.733015	0.0634475	-2.51059	-0.173717	-0.285842	-0.690133	-1.30189
FBgn0015372	RabX1	RabX1	-1.04481	0.260851	-0.0545907	-0.21798	0.502996	0.00298279	-0.0799334	-0.252678	0.440392
FBgn0015376	cutlet	cutlet	-5.54201	0.0752158	0.0988851	1.34406	-4.453	0.248743	0.267519	-0.381805	-2.35466
FBgn0015379	dod	dodo	-1.16869	-0.00659037	-0.102115	-0.187219	-0.119157	0.194485	-0.37967	0.723494	0.0450066
FBgn0015380	drl	derailed	7.57622	0.510153	0.374089	-0.15355	1.40502	-0.0440331	-0.237116	-0.63502	0.0456619
FBgn0015381	dsf	dissatisfaction	NA	NA	NA	0	0	NA	NA	NA	NA
FBgn0015391	glu	gluon	-3.18975	0.251861	0.609397	-0.39474	-2.01449	0.181273	0.461141	-0.813382	-0.499851
FBgn0015393	hoip	hoi-polloi	-2.92803	-0.0928076	0.188101	0.168138	-3.41693	NA	NA	NA	NA
FBgn0015396	jumu	jumeau	-2.96491	-0.0586913	0.891657	-0.616151	-1.84506	-1.02015	-0.0646078	-1.21991	0.710628
FBgn0015399	kek1	kekkon 1	1.86986	-0.725971	0.0881564	-0.0958187	0.924537	0.949386	0.385639	0.129446	0.761095
FBgn0015400	kek2	kekkon 2	-3.01315	NA	NA	0.171291	-1.53218	NA	NA	NA	NA
FBgn0015402	ksr	kinase suppressor of ras	-0.071916	-0.129486	-0.170091	-0.0778148	0.276452	0.515355	0.287638	-0.331048	0.580467
FBgn0015477	Rme-8	Receptor mediated endocytosis 8	0.266016	0.267564	0.501944	-0.048188	-0.196396	0.456747	0.244813	-0.064293	-0.0221375
FBgn0015509	Cul1	Cullin 1	-2.51103	-0.0964037	-0.143772	0.0868696	-0.951759	0.00218191	-0.185306	-0.580683	-0.3976
FBgn0015513	mbc	myoblast city	2.02786	0.188473	0.844377	-0.0318754	1.27342	-0.208627	-0.370309	-1.04771	1.48728
FBgn0015519	nAChRalpha3	nicotinic Acetylcholine Receptor alpha3	NA	NA	NA	0.601193	-1.49831	NA	NA	NA	NA
FBgn0015520	nonA-l	nonA-like	-0.14935	-0.228857	-0.0527846	-0.416256	-0.512841	0.463099	0.226984	-0.88334	-1.21039
FBgn0015521	RpS21	Ribosomal protein S21	0.879162	-0.0339115	-0.070881	0.0888369	-0.683094	-0.153467	-0.169257	-0.391669	0.146916
FBgn0015522	olf186-M	olf186-M	1.0563	-0.361334	-0.249918	0.17564	0.905211	NA	NA	NA	NA
FBgn0015524	otp	orthopedia	NA	NA	NA	-0.375039	0.747289	NA	NA	NA	NA
FBgn0015527	peng	penguin	-2.17033	0.00427705	-0.0174909	0.168922	-0.956276	0.129029	0.635454	0.00275122	-0.528049
FBgn0015541	CG46339	NA	NA	NA	NA	-0.00283498	3.34069	NA	NA	NA	NA
FBgn0015543	snoRNA:Me28S-A1322	ncRNA	0.793423	-0.113965	0.315967	1.53579	30.3554	NA	NA	NA	NA
FBgn0015544	spag	spaghetti	-1.85835	0.670932	0.698129	0.149277	-1.36736	0.0423559	0.0528485	0.254755	-1.3304
FBgn0015546	spel1	spellchecker1	-2.50124	-0.434396	0.0880947	-0.799912	-0.824289	-1.19485	-0.771671	-0.946741	-0.919073
FBgn0015550	tap	target of Poxn	NA	NA	NA	7.17256	-5.67539	NA	NA	NA	NA
FBgn0015553	tos	tosca	-3.72718	0.182997	0.157481	-0.419041	-2.36657	NA	NA	NA	NA
FBgn0015558	tty	tweety	0.659079	0.291381	0.412565	0.439134	0.944422	-0.146763	0.238254	NA	NA
FBgn0015561	unpg	unplugged	3.27143	-0.274998	0.171608	-0.661219	3.43488	NA	NA	NA	NA
FBgn0015568	alpha-Est1	alpha-Esterase-1	-2.17853	-0.84747	-0.527712	0.482533	0.44977	-0.569218	0.134666	-0.239041	0.927944
FBgn0015569	alpha-Est10	alpha-Esterase-10	-0.121176	-0.0690393	-0.40721	1.59069	-2.06809	0.00658259	0.84987	0.257807	-0.625835
FBgn0015570	alpha-Est2	alpha-Esterase-2	0.796541	-1.00491	-0.682427	0.613893	1.61493	-1.4116	-0.736955	-1.0606	4.58388
FBgn0015571	alpha-Est3	alpha-Esterase-3	0.196022	-0.524887	0.0851165	-0.105877	0.520389	-0.774597	-0.288389	0.276225	-0.00120153
FBgn0015572	alpha-Est4	alpha-Esterase-4	0.30969	-0.575073	-0.149042	-0.254245	-0.9592	-0.526788	-0.634011	-0.338357	1.3727
FBgn0015574	alpha-Est6	alpha-Esterase-6	NA	NA	NA	4.01801	-5.71245	NA	NA	NA	NA
FBgn0015575	alpha-Est7	alpha-Esterase-7	0.664693	-1.01617	-0.496372	0.764503	1.57726	-1.14355	-0.707596	-0.441206	2.19086
FBgn0015576	alpha-Est8	alpha-Esterase-8	1.92467	-0.526335	-0.257367	0.815941	0.738412	-0.842166	-0.981634	-0.805465	1.76578
FBgn0015577	alpha-Est9	alpha-Esterase-9	2.32702	-0.158903	0.00447992	0.467646	1.25143	0.0880395	0.264282	0.1963	-0.440117
FBgn0015582	dare	defective in the avoidance of repellents	-0.971614	0.332649	-0.155219	-0.138883	-0.806438	0.534793	0.74799	0.558276	0.538041
FBgn0015583	Acp29AB	Accessory gland protein 29AB	NA	NA	NA	0	0	NA	NA	NA	NA
FBgn0015584	Acp53Ea	Accessory gland protein 53Ea	3.68355	NA	NA	9.66543	-6.45724	NA	NA	NA	NA
FBgn0015585	Acp63F	Accessory gland protein 63F	0	NA	NA	0.780461	2.38999	NA	NA	-0.916643	-5.83404
FBgn0015586	Acp76A	Accessory gland protein 76A	NA	NA	NA	0	-5.76847	NA	NA	NA	NA
FBgn0015589	Apc	APC-like	0.425214	0.332695	0.466974	-0.0924323	-0.394208	0.204338	-0.129561	-0.666807	0.63776
FBgn0015591	AstA	Allatostatin A	-1.51849	-0.0882515	0.153628	1.84746	-3.04733	-0.619663	-0.513	-0.701021	-0.220403
FBgn0015600	toc	toucan	-1.16373	0.129194	0.34439	-0.0740393	-0.249804	-0.284641	-0.787798	0.340865	-1.07569
FBgn0015602	BEAF-32	Boundary element-associated factor of 32kD	-0.458087	-0.0480248	-0.106515	-0.184355	-0.643278	0.097375	0.00660296	0.503338	-1.09832
FBgn0015609	CadN	Cadherin-N	-4.36338	NA	NA	0.824647	-1.86083	NA	NA	NA	NA
FBgn0015614	CanB2	Calcineurin B2	0.882887	0.212303	0.188396	-0.159141	0.855052	-0.058416	0.00102001	-0.056874	-0.145784
FBgn0015615	SMC3	Structural maintenance of chromosomes 3	-1.22764	0.179552	0.0936321	-0.18133	-0.786992	0.558237	0.422113	0.121232	-0.574211
FBgn0015618	Cdk8	Cyclin-dependent kinase 8	-1.26785	-0.244437	-0.22833	0.141886	-2.16988	-0.126121	-0.215622	-1.07401	0.473809
FBgn0015621	Clp	Clipper	-2.83344	0.134132	0.023125	-0.378855	-1.42385	-0.133612	0.20069	-0.914634	-0.309683
FBgn0015622	Cnx99A	Calnexin 99A	2.10552	0.43567	-0.27324	0.0276142	1.00794	0.755211	0.833926	-0.463491	0.369162
FBgn0015623	Cpr	Cytochrome P450 reductase	-1.11711	0.128223	-0.0934769	0.268895	-0.768171	-0.165358	0.107788	-0.304622	-1.23493
FBgn0015625	CycB3	Cyclin B3	-7.24836	0.820782	0.696057	-0.884014	-3.9011	0.417354	0.0107243	-0.482076	-6.21597
FBgn0015663	Ugt36A1	UDP-glycosyltransferase family 36 member A1	1.29363	-0.195863	0.353391	0.589557	0.0857144	-0.460046	0.0278927	-0.983211	2.31409
FBgn0015664	Dref	DNA replication-related element factor	-0.908959	0.288464	-0.0842697	0.101362	-0.587746	0.433716	0.203052	0.159079	-0.718096
FBgn0015714	Cyp6a17	Cytochrome P450 6a17	2.41536	0.48575	0.868046	-0.235054	2.94663	-1.77298	-0.629065	-2.39679	0.774419
FBgn0015721	ktub	king tubby	-0.261854	0.274558	0.672363	0.617568	-2.12792	NA	NA	NA	NA
FBgn0015737	Hmu	Hemomucin	1.48692	-0.0681025	-0.118413	-0.00803579	0.568973	0.502203	0.453234	-0.549097	0.216292
FBgn0015754	Lis-1	Lissencephaly-1	-0.605904	0.163193	0.193465	-0.0354517	0.651362	-0.422783	-0.506686	-0.574681	0.786529
FBgn0015756	RpL9	Ribosomal protein L9	1.00828	-0.351047	-0.318955	0.0362259	-0.244571	-0.0384974	-0.146676	-0.393038	0.035616
FBgn0015765	p38a	p38a MAP kinase	0.492237	0.595078	0.701466	0.0563056	-0.175383	0.115279	-0.0578173	1.07972	-0.684654
FBgn0015766	Msr-110	Msr-110	4.3455	-0.817714	0.307967	-0.226644	3.3226	-0.130482	-0.481034	-0.609236	0.147101
FBgn0015770	MstProx	MstProx	NA	NA	NA	0	0	NA	NA	NA	NA
FBgn0015772	Nak	Numb-associated kinase	0.353418	-0.186108	0.400121	0.00350123	0.576143	0.038808	0.313739	0.339658	0.0740939
FBgn0015773	NetA	Netrin-A	-6.3295	NA	NA	0.866226	-3.13336	NA	NA	NA	NA
FBgn0015774	NetB	Netrin-B	5.07612	-0.683833	1.7535	0.0543126	2.60641	-0.104883	-0.291072	-0.453326	1.20094
FBgn0015776	nrv1	nervana 1	1.90685	0.168871	0.0921656	-0.126583	1.06182	-0.160607	0.0130889	0.191226	0.0415352
FBgn0015777	nrv2	nervana 2	3.37096	0.123917	0.19039	0.468949	1.91502	-0.257536	-0.862682	0.894346	-0.279773
FBgn0015778	rin	rasputin	-0.261222	-1.71684	-0.227191	0.0431821	-0.175365	0.700557	0.517174	0.935109	-0.185916
FBgn0015781	P5cr	Pyrroline 5-carboyxlate reductase	-0.890208	0.2613	-0.104079	-0.128258	-0.435851	-0.212055	0.00902187	0.616126	0.584962
FBgn0015789	Rab10	Rab10	-0.214612	0.0196784	-0.160519	0.103281	0.422036	0.11445	0.11658	0.896129	-0.144099
FBgn0015790	Rab11	Rab11	0.695417	-0.0854025	-0.228298	-0.0562653	1.19227	0.366075	0.0300424	0.117946	0.0330516
FBgn0015791	Rab14	Rab14	1.9885	0.000934693	-0.0263836	0.0779971	1.54862	-0.119288	-0.199488	0.798487	-0.254746
FBgn0015793	Rab19	Rab19	0.502402	0.188656	0.135828	-0.352718	0.678092	-0.0404275	-0.0602794	0.217247	0.942076
FBgn0015794	Rab18	Rab18	0.458699	0.193707	0.101738	0.184017	0.359549	-0.386503	-0.235516	0.615209	0.557797
FBgn0015795	Rab7	Rab7	2.83371	0.139712	0.343891	-0.264717	1.55408	-0.296861	-0.358469	-0.106365	0.828575
FBgn0015797	Rab6	Rab6	1.05553	0.355833	-0.261247	-0.157799	0.947874	0.749013	0.722815	0.182082	0.855775
FBgn0015799	Rbf	Retinoblastoma-family protein	-2.58252	0.160997	-0.180091	-0.332126	-0.87129	0.657662	0.265058	0.315417	-1.71101
FBgn0015801	Reg-5	Rhythmically expressed gene 5	2.39094	0.172486	0.377152	-0.0192292	2.13122	-0.448996	-0.44773	-0.289994	0.989535
FBgn0015803	RtGEF	Rho-type guanine nucleotide exchange factor	0.678654	-0.097718	-0.0904262	-0.0845983	0.564357	0.218708	0.0868801	0.749881	-0.0358297
FBgn0015805	HDAC1	Histone deacetylase 1	-1.41867	0.292689	-0.362256	0.141393	-1.41911	0.806685	0.785311	-0.370276	-1.14611
FBgn0015806	S6k	Ribosomal protein S6 kinase	NA	NA	NA	0.349022	1.09157	NA	NA	NA	NA
FBgn0015808	ScpX	Sterol carrier protein X-related thiolase	-0.221921	-0.195437	-0.214695	0.387168	0.528533	-0.426288	-0.161218	-1.53329	2.9604
FBgn0015818	Spx	Spliceosomal protein on the X	-1.10916	-0.0623196	-0.0157931	-0.0154798	0.434551	0.00850597	-0.00511082	-1.06289	-0.0507637
FBgn0015828	TfIIEalpha	Transcription factor IIEalpha	-2.85714	0.1064	-0.137434	0.0715489	-1.35579	0.312235	0.524745	-0.137859	-0.693274
FBgn0015829	TfIIEbeta	Transcription factor IIEbeta	0.751975	0.0357609	-0.0729885	0.603712	-0.972167	0.0886977	0.00652738	-0.130297	1.17691
FBgn0015831	Rtnl2	Rtnl2	NA	NA	NA	0	-4.90904	NA	NA	NA	NA
FBgn0015834	eIF3i	eukaryotic translation initiation factor 3 subunit i	0.606306	-0.64702	-0.26707	-0.0548351	-0.042376	-0.0128372	0.0524128	-0.204424	-0.0823523
FBgn0015838	Vang	Van Gogh	0.566221	0.239143	0.108427	-0.030189	-0.375538	0.263355	-0.234797	-0.439012	0.385512
FBgn0015872	Drip	Drip	6.98818	-0.650969	-0.401154	-0.343266	3.55156	-0.380954	0.00766006	-0.86285	1.94393
FBgn0015903	apt	apontic	-0.860426	0.0902299	0.426858	-0.384934	-1.1912	0.249712	-0.0912383	-0.818491	-0.295554
FBgn0015904	ara	araucan	-6.8495	NA	NA	3.98543	-7.40493	NA	NA	NA	NA
FBgn0015905	ast	asteroid	-0.827442	-0.0382562	0.0514764	-0.405301	-0.0172254	0.302185	0.777709	-0.113955	-0.0919195
FBgn0015919	caup	caupolican	-6.19095	NA	NA	4.79556	-7.07364	NA	NA	-0.158761	0.196939
FBgn0015924	crq	croquemort	-0.634485	0.211057	0.152574	-0.133012	-0.386432	-0.523706	-0.517579	-0.75244	1.04138
FBgn0015925	csul	capsuleen	-1.27352	-0.216147	-0.0272542	-0.0268314	-1.34737	-0.193368	0.0383665	-0.429158	-1.13488
FBgn0015926	dah	discontinuous actin hexagon	-9.8168	2.2062	1.64203	-0.955288	-4.43679	NA	NA	NA	NA
FBgn0015929	dpa	disc proliferation abnormal	-6.40338	0.632133	-0.124373	-0.569138	-3.76008	NA	NA	NA	NA
FBgn0015946	grim	grim	NA	NA	NA	0	-4.54026	NA	NA	NA	NA
FBgn0015949	hrg	hiiragi	1.6029	0.0208547	0.276311	-0.0549227	0.616517	-0.0734084	-0.20853	-0.494515	1.24047
FBgn0016013	Faa	Fumarylacetoacetase	-0.194087	-0.379608	-0.215564	0.226544	-0.424783	-0.155211	-0.0454589	0.0123086	0.263357
FBgn0016031	lama	lamina ancestor	1.36855	-0.1973	-0.67391	-0.00151489	-0.0792032	1.96617	0.862021	0.68955	1.09883
FBgn0016032	lbm	late bloomer	1.94042	0.366163	0.264036	-0.13128	0.549996	0.113729	-0.127745	-0.016739	0.956789
FBgn0016034	mael	maelstrom	-5.84832	0.272362	-0.126609	-5.75174	-6.06387	NA	NA	NA	NA
FBgn0016036	mei-P22	meiotic P22	-1.10256	0.206985	-0.279543	-0.501308	-1.34806	NA	NA	NA	NA
FBgn0016038	Vsp37A	Vacuolar protein sorting 37A	-0.82705	-0.0189975	-0.0539526	-0.196554	0.0556438	0.116355	0.20303	0.749146	-0.874663
FBgn0016041	Tom40	Translocase of outer membrane 40	-1.54129	-0.0607767	-0.0957485	0.254706	-1.58611	0.343434	0.21549	0.233022	-0.861663
FBgn0016047	nompA	no mechanoreceptor potential A	0.542627	-2.18429	-0.277214	-0.0951353	0.313469	NA	NA	NA	NA
FBgn0016053	pgc	polar granule component	-6.84135	0.643096	-0.680996	-0.167619	-5.61413	NA	NA	NA	NA
FBgn0016054	phr6-4	(6-4)-photolyase	-3.86792	0.214287	-0.0420879	0.215223	-3.24683	0.140236	0.438412	NA	NA
FBgn0016059	Sema1b	Semaphorin 1b	-0.240243	0.372317	0.334718	-0.0793519	-1.00121	0.0972576	-0.0546964	0.0393034	0.698036
FBgn0016061	side	sidestep	0.781922	1.49295	1.96129	0.524761	1.1662	NA	NA	NA	NA
FBgn0016070	smg	smaug	-4.97341	0.310708	0.786738	-0.139326	-2.87949	0.00393999	0.0207739	-0.855227	-2.4759
FBgn0016075	vkg	viking	0.134951	-0.0512833	0.266207	0.392374	1.8534	-0.495145	-0.372644	-0.138186	1.0684
FBgn0016076	vri	vrille	4.12401	-0.282652	-0.26647	-0.0867966	2.89351	-0.27945	-0.280708	-0.139043	2.10417
FBgn0016078	wun	wunen	1.32399	-0.788963	-0.381041	0.166385	0.562495	-0.0657044	-0.332016	0.361569	0.285016
FBgn0016080	xmas	xmas	0.773397	0.143923	0.158325	-0.126781	0.76829	NA	NA	NA	NA
FBgn0016081	fry	furry	1.37887	-0.0513674	0.172925	-0.152739	0.0561655	0.339654	0.0706812	0.299307	-0.0196986
FBgn0016119	ATPsynCF6	ATP synthase, coupling factor 6	0.334238	-0.0245898	-0.0623581	0.264972	-0.798728	-0.313966	-0.231224	0.537111	-0.240728
FBgn0016120	ATPsynD	ATP synthase, subunit D	-0.259939	-0.127451	-0.261445	0.296995	-0.13645	-0.263849	-0.0804318	1.65574	-1.06121
FBgn0016122	Acer	Angiotensin-converting enzyme-related	-0.242329	-0.57424	-0.140642	0.75145	1.17708	-0.869909	-0.305404	-0.87983	1.22593
FBgn0016123	Alp4	Alkaline phosphatase 4	-0.427951	-0.506253	0.174673	0.710633	-0.828533	-1.13465	-1.6852	-1.01402	-2.70847
FBgn0016126	CaMKI	Calcium/calmodulin-dependent protein kinase I	1.93649	-0.215591	0.368126	0.312729	2.02647	-0.493074	-0.272357	-0.945374	2.01573
FBgn0016131	Cdk4	Cyclin-dependent kinase 4	-3.38245	-0.477671	-0.163563	0.387975	-2.43307	-1.02019	-0.827148	-0.10292	-1.27351
FBgn0016641	PTP-ER	Protein tyrosine phosphatase-ERK/Enhancer of Ras1	-0.573902	-0.00832908	0.151454	0.0867446	-0.0494963	-0.0782908	0.119596	0.844478	0.0868409
FBgn0016650	Lgr1	Leucine-rich repeat-containing G protein-coupled receptor 1	-3.62301	NA	NA	-0.803116	1.1846	-2.76454	-2.19246	-0.393209	0.0598668
FBgn0016660	H15	H15	-3.52054	NA	NA	-0.657891	0.540051	NA	NA	NA	NA
FBgn0016672	Ipp	Inositol polyphosphate 1-phosphatase	-2.81993	-0.0126163	0.248261	0.300998	-1.77748	-0.472762	-0.44671	-0.776713	-0.795422
FBgn0016675	Lectin-galC1	Galactose-specific C-type lectin	1.19412	-1.93149	-0.852862	-2.17419	-2.69528	-1.46101	-0.851161	NA	NA
FBgn0016684	NaPi-T	Na[+]-dependent inorganic phosphate cotransporter	-3.72931	-0.218675	0.573087	6.52533	-11.3383	NA	NA	NA	NA
FBgn0016685	Nlp	Nucleoplasmin	-0.531455	-0.498859	0.0193615	0.0708628	-2.62773	0.318908	0.137025	-0.445073	-1.06171
FBgn0016687	Nurf-38	Nucleosome remodeling factor - 38kD	-0.64474	-0.216434	-0.187043	0.0199014	0.42789	0.00659376	-0.108184	0.0429264	0.24301
FBgn0016691	ATPsynO	ATP synthase, oligomycin sensitivity conferring protein	-0.421373	-0.155351	-0.25442	0.379124	-2.13529	-0.385	-0.294469	0.245521	-0.205351
FBgn0016693	Past1	Putative Achaete Scute Target 1	0.460486	-0.126611	-0.414255	-0.0272568	0.942078	0.562306	0.256539	-0.172889	0.0555185
FBgn0016694	Pdp1	PAR-domain protein 1	3.24762	-0.239269	0.663586	0.20877	2.8949	0.0118873	-0.747547	-0.296571	1.4673
FBgn0016696	Pitslre	Pitslre	0.346049	-0.0640687	0.30244	0.00191459	0.214714	-0.033659	-0.0600998	0.267994	0.115294
FBgn0016697	Prosalpha5	Proteasome alpha5 subunit	-1.78596	0.363943	0.118553	0.0969314	0.218917	0.212916	0.173516	0.394861	-1.25607
FBgn0016698	Ptpa	Phosphotyrosyl phosphatase activator	-0.705705	0.196271	0.150629	-0.075826	-0.990786	0.168848	0.196799	0.179016	-0.185521
FBgn0016700	Rab1	Rab1	NA	NA	NA	-0.223487	1.93353	NA	NA	NA	NA
FBgn0016701	Rab4	Rab4	2.05676	0.0245486	0.0978967	-0.183968	0.953838	-0.240014	-0.0216755	-0.0952227	0.506428
FBgn0016715	Reg-2	Rhythmically expressed gene 2	0.874174	-1.25655	-0.903607	0.644261	1.12144	-1.71954	-1.39946	-1.24533	3.25831
FBgn0016726	RpL29	Ribosomal protein L29	1.45012	-0.0157825	0.0236881	0.121853	-1.93885	0.0400347	-0.0788611	-0.0854921	-0.25193
FBgn0016754	sba	six-banded	-0.0917995	0.178647	0.0344083	-0.0653035	0.452102	0.320096	-0.12546	-0.679983	0.772917
FBgn0016756	Usp47	Ubiquitin specific protease 47	0.507527	-0.138897	0.0325286	-0.0929017	0.861385	-0.0300221	-0.208552	-0.0994615	-0.313772
FBgn0016762	angel	angel	-1.07257	0.464061	0.0565787	-0.408086	-1.76994	-0.0247173	-0.200277	-0.518241	0.312906
FBgn0016792	dmt	dalmatian	NA	NA	NA	-0.346285	-1.05062	NA	NA	NA	NA
FBgn0016794	dos	daughter of sevenless	-2.60657	-0.140035	-0.0638649	-0.438845	-0.920931	-0.151702	-0.488495	-0.835054	-0.0433852
FBgn0016797	fz2	frizzled 2	2.9287	-0.349257	0.151644	-0.0186966	2.15608	0.0296455	-0.393066	-0.377062	1.14233
FBgn0016917	Stat92E	Signal-transducer and activator of transcription protein at 92E	2.42132	0.0417296	0.508331	0.204924	1.35942	-0.0446531	0.121584	-1.15992	1.95373
FBgn0016919	nompB	no mechanoreceptor potential B	NA	NA	NA	-4.11875	-0.876409	NA	NA	NA	NA
FBgn0016920	nompC	no mechanoreceptor potential C	-1.47084	NA	NA	4.96228	-5.8305	NA	NA	NA	NA
FBgn0016926	Pino	Pinocchio	0.759234	-0.0201068	0.219519	0.0168296	0.911202	0.101908	-0.0616692	0.728795	-0.460443
FBgn0016930	Dyrk2	Dual-specificity tyrosine phosphorylation-regulated kinase 2	-0.705455	0.482458	0.869713	-0.379172	0.196587	-0.338472	-0.306314	-0.373865	0.184791
FBgn0016970	l(2)k10201	lethal (2) k10201	-2.81112	0.604352	0.282779	0.162423	-1.76187	0.37709	0.0423933	0.715455	-1.45939
FBgn0016974	swaPsi	swallow pseudogene	-8.26722	NA	NA	-1.80503	-2.13228	NA	NA	NA	NA
FBgn0016975	stnB	stoned B	-5.03578	NA	NA	0	-4.6016	NA	NA	NA	NA
FBgn0016976	stnA	stoned A	NA	NA	NA	1.91544	-4.77904	NA	NA	NA	NA
FBgn0016977	spen	split ends	-1.24295	-0.213959	0.953547	-0.205946	1.76089	0.212472	-0.167885	0.126561	1.44383
FBgn0016978	snRNP-U1-70K	small ribonucleoprotein particle U1 subunit 70K	-1.80565	0.0484211	-0.204504	-0.151625	0.231677	0.758737	0.47431	-0.524886	-0.613505
FBgn0016983	smid	smallminded	-1.12757	-0.0763322	-0.156673	0.0296526	-0.895741	0.125369	0.215014	0.201023	-1.00085
FBgn0016984	sktl	skittles	0.163652	-0.149544	-0.164634	-0.076285	1.09006	NA	NA	NA	NA
FBgn0017414	cag	cag	1.33131	0.520329	0.160912	0.543554	-0.697023	0.142128	0.154033	-0.0744433	0.90811
FBgn0017418	ari-1	ariadne 1	-0.403699	0.0846738	0.911962	-0.00564442	0.91165	0.524107	-0.0624913	0.841084	-0.935726
FBgn0017429	CG5989	uncharacterized protein	-0.823511	-0.0148369	-0.0661597	-0.173384	-0.0578751	-0.157108	-0.0146731	-0.196818	0.976837
FBgn0017430	Nelf-E	Negative elongation factor E	-0.880404	0.214135	-0.0831209	-0.302649	-1.64579	0.286985	0.454791	0.290581	-0.759803
FBgn0017448	CG2187	uncharacterized protein	-6.42497	0.497383	0.359349	0.434923	-2.00521	-0.367328	-0.155697	-0.210837	-1.40254
FBgn0017456	Ubc84D	Ubiquitin conjugating enzyme 84D	0.562629	-1.40923	-0.551947	0.892235	3.04921	NA	NA	NA	NA
FBgn0017457	U2af38	U2 small nuclear riboprotein auxiliary factor 38	-1.87652	0.0792494	-0.146439	-0.234761	-1.1599	0.210341	0.302344	0.352939	-1.13304
FBgn0017482	T3dh	Type III alcohol dehydrogenase	0.518323	-0.0740294	-0.522445	-0.0550918	0.945104	-0.24779	0.25085	-0.674018	2.75573
FBgn0017545	RpS3A	Ribosomal protein S3A	1.39674	-0.42316	-0.35505	0.0759413	-0.00501982	-0.0381316	0.00912593	-0.130152	-0.189632
FBgn0017550	Rga	Regena	-0.711552	-0.0416915	-0.00140556	-0.182432	0.527639	0.0676322	0.440815	0.102377	0.121414
FBgn0017551	Rca1	Regulator of cyclin A1	-4.38833	-0.105733	-0.119555	-0.575157	-3.28204	0.00710719	-0.362061	-0.507693	-2.69478
FBgn0017556	Prosalpha4T2	Proteasome alpha4 subunit, Testis-specific 2	NA	NA	NA	0	-3.23002	NA	NA	NA	NA
FBgn0017558	Pdk	Pyruvate dehydrogenase kinase	1.05957	-0.374817	0.0288854	0.118479	1.83899	-0.540307	-0.366015	-0.0517359	1.86295
FBgn0017561	Ork1	Open rectifier K[+] channel 1	-2.6167	-0.685308	-0.0890088	0.5384	-1.07062	-0.734942	-0.438707	-1.63724	0.599768
FBgn0017566	ND-75	NADH dehydrogenase (ubiquinone) 75 kDa subunit	-0.912243	-0.21813	-0.429151	0.205236	0.457695	0.186508	0.174074	1.13552	-0.28577
FBgn0017567	ND-23	NADH dehydrogenase (ubiquinone) 23 kDa subunit	0.0662018	-0.228871	-0.134415	0.165689	-0.388635	-0.429785	-0.447963	0.892977	-0.808153
FBgn0017572	Mo25	Mo25	0.638125	0.0671107	0.27953	-0.0292803	0.634605	0.493155	0.325773	0.496888	0.564647
FBgn0017577	Mcm5	Minichromosome maintenance 5	-8.98316	1.98286	1.31219	-0.295498	-4.70376	NA	NA	-0.347348	-5.12229
FBgn0017578	Max	Max	2.14105	0.370071	0.371969	0.14476	1.13508	0.120363	-0.0898157	-0.391254	1.63994
FBgn0017579	RpL14	Ribosomal protein L14	0.703843	-0.31551	-0.290337	0.187119	-1.13572	-0.0356082	-0.183665	0.0116836	-0.447196
FBgn0017581	Lk6	Lk6 kinase	1.51908	-0.1902	0.786895	-0.10299	1.85665	0.105451	-0.0993165	0.42507	-0.290589
FBgn0017590	klg	klingon	-1.26503	0.71814	-0.367986	2.72862	-3.23284	NA	NA	NA	NA
FBgn0019624	COX5A	Cytochrome c oxidase subunit 5A	-0.99865	0.217727	0.12302	0.322291	0.078394	-0.275943	-0.421207	0.550889	-0.37294
FBgn0019637	Atu	Another transcription unit	-2.14251	0.154534	-0.00293588	0.0756763	-0.661536	0.354175	0.519241	-0.141207	-0.308478
FBgn0019643	speck	speck	1.52504	-0.718833	0.233729	0.000286656	0.151354	-0.410929	-0.116355	0.772675	-1.60003
FBgn0019644	ATPsynB	ATP synthase, subunit B	-0.519175	0.0345116	-0.0600501	0.317029	0.346434	-0.359787	-0.267546	0.483281	-0.222293
FBgn0019650	toy	twin of eyeless	0.476049	-1.41629	-0.0814955	-0.533151	-1.52481	NA	NA	NA	NA
FBgn0019660	lncRNA:roX2	long non-coding RNA on the X 2	5.23381	0.677478	0.908691	2.21737	-2.99551	NA	NA	NA	NA
FBgn0019661	lncRNA:roX1	long non-coding RNA on the X 1	2.0414	0.16207	0.937725	2.33604	-1.74909	NA	NA	NA	NA
FBgn0019662	qm	quemao	0.282655	0.000669858	0.0659404	-0.160756	-0.0418175	0.369966	0.0917055	0.00748369	-0.117192
FBgn0019686	lok	loki	-5.04167	0.186494	0.0919771	-0.804387	-3.35188	-0.590735	-0.275864	-0.681131	-4.4347
FBgn0019809	gcm2	gcm2	NA	NA	NA	4.48916	-2.20944	NA	NA	NA	NA
FBgn0019828	dj	don juan	NA	NA	NA	7.22713	-5.74618	NA	NA	NA	NA
FBgn0019830	colt	congested-like trachea	-0.30079	-0.130679	-0.34944	0.466932	0.754814	-0.169124	-0.0947348	-0.452017	1.57129
FBgn0019886	Letm1	Leucine zipper and EF-hand containing transmembrane protein 1	NA	NA	NA	-0.0274027	1.04432	NA	NA	NA	NA
FBgn0019890	Smg5	Smg5 nonsense mediated mRNA decay factor	1.39297	0.0418547	0.0214357	-0.154928	0.743847	-0.153802	-0.561578	0.244319	1.3504
FBgn0019925	Surf4	Surfeit 4	1.92355	-0.0311263	-0.380635	-0.0712731	1.45098	0.512031	0.502019	0.0151808	0.492181
FBgn0019928	Ser8	Ser8	-1.30253	1.27278	0.0122534	-0.229831	-0.328327	1.23882	1.81057	NA	NA
FBgn0019929	Ser7	Ser7	0.829771	0.323421	-0.300578	0.229494	1.77152	-0.269578	0.238795	-0.610638	2.77782
FBgn0019932	SamDC	S-adenosylmethionine decarboxylase	1.24017	-0.0626217	-0.0654516	0.0117793	1.57487	-0.0993639	0.0749654	0.586624	1.06275
FBgn0019936	RpS20	Ribosomal protein S20	1.79488	-0.277528	-0.20789	0.0126402	0.770868	-0.0887715	-0.00669061	-0.0850147	-0.331352
FBgn0019938	Polr1A	RNA polymerase I subunit A	-0.0914853	-0.129166	0.0796379	0.118583	-0.609239	0.493507	0.409002	-0.296928	-0.81782
FBgn0019940	Rh6	Rhodopsin 6	-9.72042	NA	NA	-6.54264	-0.46735	NA	NA	NA	NA
FBgn0019947	Psn	Presenilin	NA	NA	NA	-0.122294	0.698929	NA	NA	NA	NA
FBgn0019948	Phm	Peptidylglycine-alpha-hydroxylating monooxygenase	NA	NA	NA	-0.289717	1.94506	NA	NA	NA	NA
FBgn0019949	Cdk9	Cyclin-dependent kinase 9	-0.0872888	0.159005	0.0553702	-0.462669	-0.76297	-0.137633	0.0603361	0.510701	0.00375161
FBgn0019952	Orct	Organic cation transporter	3.33547	-1.10507	-0.407754	0.584392	0.217639	-0.137235	-0.0253568	-1.11039	2.39848
FBgn0019957	ND-42	NADH dehydrogenase (ubiquinone) 42 kDa subunit	-0.0088156	-0.0570713	-0.209752	0.380587	-0.656471	-0.313093	-0.303305	0.269162	0.0799615
FBgn0019960	Mitofilin	Mitofilin	-0.857738	-0.325814	-0.250529	0.189033	0.452122	-0.114146	-0.0634173	0.194854	0.36619
FBgn0019968	Khc-73	Kinesin heavy chain 73	1.50175	0.479037	0.40003	-0.109611	0.249256	0.171451	-0.0676047	-0.0538732	0.647412
FBgn0019972	Drice	Death related ICE-like caspase	-2.37782	-0.0261518	0.082101	-0.367605	-1.81612	-0.213697	-0.348323	-0.236324	-0.0045592
FBgn0019982	Gs1l	GS1-like	-0.566063	0.181642	-0.342097	0.273258	-0.00271076	-0.360755	-0.214799	1.16966	0.910245
FBgn0019985	mGluR	metabotropic Glutamate Receptor	-0.901848	-0.744704	0.953237	-0.414581	-1.83219	NA	NA	NA	NA
FBgn0019990	Gcn2	Gcn2	-0.811384	-0.200359	0.289113	0.301013	-0.601822	-0.357031	-0.0854903	-0.818106	1.06921
FBgn0020018	Ppox	Protoporphyrinogen oxidase	-0.850939	-0.168111	-0.15108	0.591891	-0.850236	0.149932	0.332998	-0.675969	0.707521
FBgn0020224	Cbl	Cbl proto-oncogene	-1.6817	-0.147323	-0.37514	0.000171812	-0.725845	-0.0894986	-0.00566598	-0.317904	0.681608
FBgn0020235	ATPsyngamma	ATP synthase, gamma subunit	-0.496121	-0.0769639	-0.189534	0.261074	-0.165437	-0.262603	-0.334018	0.378398	0.083256
FBgn0020236	ATPCL	ATP citrate lyase	1.82404	-0.517079	-0.662069	-0.0459346	1.62182	NA	NA	NA	NA
FBgn0020238	14-3-3epsilon	14-3-3epsilon	-0.27891	0.0286868	0.208468	0.000774628	0.467868	0.129836	0.00531104	-0.144829	-0.791927
FBgn0020248	stet	stem cell tumor	-8.24725	0.745382	0.53984	-0.718977	-6.32244	0.208835	0.454765	NA	NA
FBgn0020249	stck	steamer duck	-0.0993436	0.00660351	0.0790689	0.25288	0.208287	0.0449115	0.0634412	0.051707	0.245138
FBgn0020251	sfl	sulfateless	0.735554	0.939911	0.882666	0.367685	1.59565	1.0986	0.909776	-0.693626	3.21022
FBgn0020255	Ran	Ran	-0.570721	0.118335	0.14045	0.241636	-0.683502	0.385658	0.161837	0.00433738	-0.767933
FBgn0020257	Ppa	Partner of paired	6.27228	-0.419775	-0.0358964	-0.439324	4.15501	0.503732	0.549459	0.272124	2.70496
FBgn0020258	ppk	pickpocket	0	NA	NA	1.49336	-0.561089	NA	NA	NA	NA
FBgn0020261	pcm	pacman	-2.22227	0.128683	-0.0833463	0.0899772	-0.64637	0.11149	0.0822141	-0.364091	-0.511341
FBgn0020269	mspo	M-spondin	5.13331	-0.108836	-0.259857	0.00546676	1.63726	0.0226892	-0.413546	NA	NA
FBgn0020270	mre11	meiotic recombination 11	-0.883993	0.0328762	-0.00659781	0.154315	-0.398673	-0.57671	-0.295134	-0.753608	0.547172
FBgn0020272	mst	misato	-2.85741	0.0604621	-0.0446447	-0.575286	-2.07926	0.534337	0.94316	0.219658	-1.49937
FBgn0020277	lush	lush	0.43443	-2.15919	-1.57261	-1.73853	-1.2268	-0.260778	-0.272467	NA	NA
FBgn0020278	loco	locomotion defects	1.31546	-0.192099	-0.0656345	-0.434505	0.607285	0.430851	0.159368	-1.16299	1.31037
FBgn0020279	lig	lingerer	-1.41168	-0.120872	-0.269782	-0.130989	0.334743	0.230142	-0.113421	0.249761	-0.89759
FBgn0020294	ko	knockout	6.00803	-0.459285	0.453676	-0.086374	3.54371	-0.232197	-0.886455	-0.987266	2.50284
FBgn0020299	stumps	stumps	2.04644	0.0138413	0.957388	0.0960644	1.08454	-0.768199	-0.783353	0.81614	-0.197783
FBgn0020300	geko	geko	4.48687	1.07997	0.358731	-0.164673	1.32622	0.743511	0.825739	0.639585	-1.26154
FBgn0020304	drongo	drongo	0.71288	-0.689335	-0.164804	0.266293	0.507341	-0.892836	-0.667554	-0.204983	1.10935
FBgn0020305	dbe	dribble	-2.03394	0.265773	0.049241	-0.0113408	-0.637088	0.292926	0.45076	0.586192	-0.327721
FBgn0020306	dom	domino	0.214204	0.0164	0.509015	-0.0318185	0.116531	0.230067	0.0789537	0.00130923	-0.347314
FBgn0020307	dve	defective proventriculus	0.240706	1.03053	0.639542	-0.115371	1.56296	-0.0657185	-0.147469	-0.0262453	0.214543
FBgn0020309	crol	crooked legs	0.369908	0.12983	0.611789	-0.0274837	1.50724	0.524298	-0.0751382	0.563501	0.720072
FBgn0020312	Tmtc3	Transmembrane O-mannosyltransferase targeting cadherins 3	-1.32966	0.0913831	-0.00512611	-0.193752	-0.48104	0.63979	0.266059	-0.441753	0.824494
FBgn0020369	Rpt6	Regulatory particle triple-A ATPase 6	-1.62681	0.138649	-0.0552301	-0.310396	-0.404538	0.453181	0.634897	0.015367	-0.789705
FBgn0020370	TppII	Tripeptidyl-peptidase II	-1.46478	0.172224	-0.0980467	0.000641474	-1.0029	0.427207	0.22379	-0.436658	-0.919599
FBgn0020371	Tim17b2	Translocase inner membrane 17	NA	NA	NA	0	-4.53108	NA	NA	NA	NA
FBgn0020372	TM4SF	Transmembrane 4 superfamily	-3.30366	-1.8818	0.759667	2.56189	-5.67624	-0.29011	-0.110397	0.588254	-1.05694
FBgn0020376	Sr-CIII	Scavenger receptor class C, type III	NA	NA	NA	0	-4.60784	NA	NA	NA	NA
FBgn0020377	Sr-CII	Scavenger receptor class C, type II	NA	NA	NA	0	-5.42946	NA	NA	NA	NA
FBgn0020378	Sp1	Sp1	2.79554	-0.357553	0.417353	-0.436182	1.43922	NA	NA	NA	NA
FBgn0020379	Rfx	Rfx	-0.398438	0.463151	0.257754	0.358796	0.235243	NA	NA	NA	NA
FBgn0020381	Dredd	Death related ced-3/Nedd2-like caspase	1.56923	0.00668762	-0.156512	0.116682	1.39535	-0.00173025	0.126654	-0.21112	1.51789
FBgn0020385	pug	pugilist	0.333542	-1.0993	-1.31684	0.439806	2.4285	-1.0474	-0.327885	-1.65246	3.43039
FBgn0020386	Pdk1	Phosphoinositide-dependent kinase 1	-1.19197	-0.121296	0.324484	-0.0128679	0.644731	0.590904	0.278332	0.489262	0.729802
FBgn0020388	Gcn5	Gcn5 acetyltransferase	-1.22092	0.116195	-0.0726715	0.165316	0.0506763	0.0498818	0.134148	-0.981663	1.35289
FBgn0020389	Papss	PAPS synthetase	2.84824	0.403441	-1.03774	0.761973	-0.158581	1.93436	1.63154	-0.7121	2.07016
FBgn0020391	Nrk	Neurospecific receptor kinase	0.925437	-0.508104	-0.362669	0.544995	1.00519	NA	NA	NA	NA
FBgn0020392	Nmt	N-myristoyl transferase	-2.11462	0.113173	-0.0755792	0.496747	-2.35852	0.312668	0.292508	-1.20698	-1.29211
FBgn0020399	Mst89B	Mst89B	NA	NA	NA	5.58492	-3.53139	NA	NA	NA	NA
FBgn0020407	asun	asunder	-1.78986	0.235114	-0.00981133	-0.0343962	-1.35954	0.0614857	0.402945	0.198188	-0.240151
FBgn0020412	JIL-1	JIL-1 kinase	0.96314	-0.227687	0.127763	-0.0329183	0.840875	-0.152096	0.0767608	-1.95053	2.58914
FBgn0020414	Idgf3	Imaginal disc growth factor 3	3.77815	0.310213	0.305983	0.0999091	3.06607	-0.0184217	0.152324	-0.913709	1.90777
FBgn0020415	Idgf2	Imaginal disc growth factor 2	4.0298	0.317394	0.410616	0.200609	1.51482	0.0441424	0.273621	-0.0123174	1.38466
FBgn0020416	Idgf1	Imaginal disc growth factor 1	5.08967	1.06395	0.764974	-0.129535	3.34742	0.378526	0.551289	-0.54286	3.63566
FBgn0020429	GluRIIB	Glutamate receptor IIB	0	NA	NA	-0.812394	2.08121	-0.257328	-0.203877	NA	NA
FBgn0020440	Fak	Focal adhesion kinase	1.6227	-0.1419	0.247238	-0.0295805	0.54713	0.378551	0.24945	-0.482721	1.07055
FBgn0020443	eRF3	eukaryotic translation release factor 3	1.36318	0.206114	0.178131	-0.160754	0.595518	0.621567	0.534069	-0.0289718	-0.569605
FBgn0020445	E23	Early gene at 23	-1.8169	0.727941	0.211618	0.239068	-1.67809	0.305921	0.263542	-0.447555	-1.57263
FBgn0020493	Dad	Daughters against dpp	1.73991	0.0174562	0.790841	-0.0281668	2.42754	-0.135022	-0.156905	-0.131441	1.50611
FBgn0020496	CtBP	C-terminal Binding Protein	-0.540046	-0.162403	-0.112537	0.106641	0.545485	0.213547	-0.251207	0.740809	-0.40815
FBgn0020497	emb	embargoed	-1.3413	0.325341	1.11686	-0.264629	-0.174128	0.319844	0.102076	-0.226249	0.947027
FBgn0020503	CLIP-190	Cytoplasmic linker protein 190	5.49015	-0.183048	0.0708589	-0.108061	3.3178	0.143623	0.183985	0.426076	0.16951
FBgn0020506	Amyrel	Amyrel	-10.006	NA	NA	-2.48481	0.25765	NA	NA	NA	NA
FBgn0020508	Ag5r2	Antigen 5-related 2	-7.91804	NA	NA	-0.0571539	-7.43118	NA	NA	NA	NA
FBgn0020509	Acp62F	Accessory gland protein 62F	-0.24962	NA	NA	-1.43782	1.8713	NA	NA	NA	NA
FBgn0020510	Abi	Abelson interacting protein	0.322254	0.0965869	-0.0942155	0.0239843	0.632916	-0.175861	-0.0452686	-0.435721	0.364609
FBgn0020513	Paics	PAICS bifunctional enzyme	1.22818	-0.683623	-0.617404	0.502873	0.673678	-0.587597	-0.281825	-0.961202	1.61463
FBgn0020518	snoRNA:Me28S-G764	ncRNA	3.51447	0.00667663	-0.541931	-0.129223	22.3476	NA	NA	NA	NA
FBgn0020521	pio	piopio	2.89676	0.135513	0.412307	0.418967	2.02577	0.0706438	-0.249583	0.272457	-0.120413
FBgn0020545	kraken	kraken	-1.28716	0.426242	0.316719	0.1004	0.251892	0.260101	-0.232832	1.48541	-0.646765
FBgn0020546	lncRNA:iab4	long non-coding RNA:iab4	7.27886	-0.534079	0.301387	0.0323512	3.64205	NA	NA	NA	NA
FBgn0020556	lncRNA:bxd	bithoraxoid	NA	NA	NA	5.67805	-3.81502	NA	NA	NA	NA
FBgn0020616	SA	Stromalin	-0.0235587	0.367118	0.389298	-0.271354	-0.229925	0.228352	0.478357	0.414802	-0.67532
FBgn0020617	Rx	Retinal Homeobox	NA	NA	NA	0	-4.1159	NA	NA	NA	NA
FBgn0020618	Rack1	Receptor of activated protein kinase C 1	0.879732	-0.497926	-0.345694	0.144578	0.747534	0.0595422	0.0467231	0.240049	-0.636196
FBgn0020620	RN-tre	Related to the N terminus of tre oncogene	-0.0847693	-0.140236	-0.162939	-0.067498	-0.0657142	0.167205	0.0701318	-0.30037	0.332923
FBgn0020621	Pkn	Protein kinase N	1.1795	-0.130877	-0.0114872	0.13729	0.934863	0.136419	0.446784	0.988434	-0.316308
FBgn0020622	Pi3K21B	Pi3K21B	-0.945166	-0.0835278	0.780961	0.0127616	-0.236182	0.123157	-0.370393	0.182671	0.0185874
FBgn0020626	Osbp	Oxysterol binding protein	0.614184	0.136097	-0.111208	-0.174976	1.06948	0.369524	0.486051	0.349517	0.819266
FBgn0020633	Mcm7	Minichromosome maintenance 7	-8.33302	1.41167	0.0987052	0.201687	-5.30729	-0.419995	-0.15482	-0.400703	-4.76526
FBgn0020637	Lcp65Ag2	Lcp65Ag2	5.41184	-4.26419	-2.21377	-21.7702	-2.00811	NA	NA	NA	NA
FBgn0020638	Lcp65Ag1	Lcp65Ag1	NA	NA	NA	0	-7.51561	NA	NA	NA	NA
FBgn0020639	Lcp65Af	Lcp65Af	NA	NA	NA	0	-4.20915	NA	NA	NA	NA
FBgn0020642	Lcp65Ac	Lcp65Ac	-2.03633	NA	NA	0.469562	-0.757291	NA	NA	NA	NA
FBgn0020647	KrT95D	Krueppel target at 95D	0.783169	-1.22343	-0.635191	-0.394772	1.2158	-0.354072	0.206785	0.747247	-0.672737
FBgn0020653	Trxr-1	Thioredoxin reductase-1	-1.0612	0.173355	-0.0905688	0.0439106	-1.28049	0.345237	0.367052	1.08641	-1.9564
FBgn0020655	ArfGAP1	ADP-ribosylation factor GTPase activating protein 1	0.434444	0.118724	-0.27545	-0.154564	0.410238	0.82842	0.771192	-0.637381	0.876274
FBgn0020660	eIF4B	eukaryotic translation initiation factor 4B	2.04193	0.203221	0.860002	-0.321483	2.06708	NA	NA	NA	NA
FBgn0020762	Atet	ABC transporter expressed in trachea	0.921891	0.703385	0.355384	0.298927	1.29257	0.62796	-0.15075	0.170634	1.13274
FBgn0020764	Alas	Aminolevulinate synthase	-0.639532	-0.342369	-0.514888	0.857311	-0.622254	-0.401475	-0.0343707	0.918174	-1.89805
FBgn0020765	Acp65Aa	Adult cuticle protein 65Aa	-3.43486	NA	NA	0	-4.60184	NA	NA	NA	NA
FBgn0020766	PheRS-m	Phenylalanyl-tRNA synthetase, mitochondrial	NA	NA	NA	0.401284	0.103277	NA	NA	NA	NA
FBgn0020767	Spred	Sprouty-related protein with EVH-1 domain	-1.35733	-0.0719666	0.045854	-0.205138	0.664699	0.247474	0.340319	-0.0346309	0.121722
FBgn0020880	CG7179	uncharacterized protein	NA	NA	NA	0.558541	0.384372	NA	NA	NA	NA
FBgn0020887	Su(z)12	Su(z)12	-2.21815	-0.014172	-0.134537	-0.375269	-0.132356	0.306279	0.306778	-0.406291	-0.35913
FBgn0020906	Jon25Bi	Jonah 25Bi	-7.17688	-2.04028	-2.28502	-1.59893	-8.77608	NA	NA	NA	NA
FBgn0020907	Scp2	Sarcoplasmic calcium-binding protein 2	-9.93307	NA	NA	4.53819	-11.2201	NA	NA	0.328308	-4.16652
FBgn0020908	Scp1	Sarcoplasmic calcium-binding protein 1	-7.52742	-0.814737	0.0296591	1.47205	-8.298	-0.829435	-0.296318	1.84597	-7.91257
FBgn0020909	Rtc1	Rtc1	-1.54535	0.327654	0.137283	0.449023	-1.46022	0.162121	0.513915	0.366879	-0.938253
FBgn0020910	RpL3	Ribosomal protein L3	1.65579	-0.660298	-0.385408	0.0440806	-0.37803	0.204667	0.0891592	-0.0420933	-0.17183
FBgn0020912	Ptx1	Ptx1	-4.46773	NA	NA	1.99384	-4.72253	NA	NA	NA	NA
FBgn0020930	Dgkepsilon	Diacyl glycerol kinase epsilon	0.436389	0.190945	-0.130652	-0.31011	0.916065	0.116918	0.23209	0.205008	0.318714
FBgn0021738	Crg-1	Circadianly Regulated Gene	1.14527	-0.326541	0.317246	1.22416	0.650173	NA	NA	NA	NA
FBgn0021742	C901	C901	NA	NA	NA	-3.37395	-0.844167	NA	NA	NA	NA
FBgn0021750	SerRS-m	Seryl-tRNA synthetase, mitochondrial	-1.1638	-0.295333	-0.146406	0.0959966	-0.574295	-0.0578416	0.199394	-0.890334	1.23633
FBgn0021760	chb	chromosome bows	0.523603	0.199183	0.205844	-0.0384405	0.319054	0.641305	0.314582	-0.366141	-0.12298
FBgn0021761	Nup154	Nucleoporin 154kD	-2.13459	0.444879	0.486715	-0.188547	-1.21749	0.135057	0.718936	-0.0116686	-1.616
FBgn0021764	sdk	sidekick	-1.08531	-0.199306	0.209029	-0.0210271	-0.235866	0.21321	0.347889	1.0589	-1.6072
FBgn0021765	scu	scully	-1.79199	0.0327357	-0.172724	0.543061	0.249366	-0.519461	-0.557036	-0.267172	0.2315
FBgn0021767	org-1	optomotor-blind-related-gene-1	3.53783	-0.421986	1.16492	0.124893	1.89776	NA	NA	NA	NA
FBgn0021768	nudC	nudC	-1.60862	-0.354036	0.106374	-0.255162	-1.35106	0.474063	0.181139	-0.744094	-0.559532
FBgn0021776	mira	miranda	-3.11587	0.31158	0.731291	0.445348	-0.242651	NA	NA	NA	NA
FBgn0021795	Tapdelta	Translocon-associated protein delta	1.93367	0.593323	-0.0233545	-0.161856	1.03648	0.566868	0.838899	0.00533676	0.515123
FBgn0021796	Tor	Target of rapamycin	-0.0564772	0.262415	0.284573	0.0187304	0.134049	0.580238	0.204697	-0.673235	0.882506
FBgn0021800	Reph	Regulator of eph expression	-2.51602	1.74471	2.08313	-0.355888	2.09948	0.63758	0.649677	-0.227343	0.233742
FBgn0021814	Vps28	Vacuolar protein sorting 28	0.749012	0.325446	-0.0867931	0.704814	-1.07873	0.238316	0.0639722	1.36931	-0.603288
FBgn0021818	cnk	connector enhancer of ksr	NA	NA	NA	-0.182508	-0.384516	NA	NA	NA	NA
FBgn0021825	DCTN2-p50	Dynactin 2, p50 subunit	0.269752	0.264428	-0.119942	-0.00428121	0.590157	0.588651	0.537652	0.501553	-0.12927
FBgn0021847	Ttc7	Tetratricopeptide repeat domain 7	-1.03434	0.042598	-0.144419	0.426522	-0.566918	0.0293595	0.0509508	-0.514733	0.377174
FBgn0021856	l(2)k14505	lethal (2) k14505	-0.28787	0.0606848	-0.284603	0.131293	-0.676155	0.202097	-0.0495917	0.390188	0.201753
FBgn0021872	Xbp1	X box binding protein-1	1.89845	-0.334225	-0.26343	-0.289159	1.77392	0.348331	0.395792	-0.525482	1.53159
FBgn0021874	Nle	Notchless	-0.990095	0.281111	0.119529	0.0137504	-0.83813	0.227792	0.507798	-0.352133	0.340628
FBgn0021875	Zfrp8	Zinc finger protein RP-8	-1.09925	0.0887674	0.00245696	0.74465	-0.547172	0.26955	-0.0583506	0.33817	0.523433
FBgn0021895	ytr	yantar	1.18207	-0.306783	-0.106432	-0.161809	0.554586	0.2643	-0.0148742	-0.603424	0.0111647
FBgn0021906	RFeSP	Rieske iron-sulfur protein	-0.650959	-0.0660603	-0.203995	0.269262	0.382423	-0.418166	-0.383632	0.832313	-0.710986
FBgn0021944	Coprox	Coproporphyrinogen oxidase	-1.05644	-0.235175	-0.0513665	-0.143719	0.370462	-0.053298	0.32395	-0.360491	-0.36402
FBgn0021953	Fatp1	Fatty acid transport protein 1	NA	NA	NA	-0.0633795	1.48004	NA	NA	NA	NA
FBgn0021967	ND-PDSW	NADH dehydrogenase (ubiquinone) PDSW subunit	-0.765522	0.0350021	-0.0617386	0.103159	-0.249222	-0.374078	-0.561433	0.638236	0.284904
FBgn0021979	l(2)k09913	lethal (2) k09913	-0.316769	0.00730583	-0.172159	0.304402	0.116345	-0.364837	-0.183852	-0.366117	0.952386
FBgn0021995	Rs1	Rs1	-1.44336	0.0271001	0.0996777	0.00539586	-0.130905	0.313689	0.409475	0.161863	-0.191117
FBgn0022023	eIF3h	eukaryotic translation initiation factor 3 subunit h	0.804261	-0.481093	-0.212894	0.0461555	0.273916	0.168788	-0.175402	0.39867	-0.474003
FBgn0022027	Vps25	Vacuolar protein sorting 25	-0.784468	0.514513	0.120672	-0.343046	-0.683758	-0.0466382	-0.0372756	1.21043	-0.704212
FBgn0022029	l(2)k01209	lethal (2) k01209	-0.630544	0.0765208	-0.0717291	0.247492	-0.326251	0.0517564	0.0663922	-0.780038	0.331308
FBgn0022069	Nnp-1	Nnp-1	-2.32043	0.399594	0.398303	0.304697	-1.37563	0.577492	0.390716	-0.470464	-1.04983
FBgn0022097	Vha36-1	Vacuolar H[+] ATPase 36kD subunit 1	-0.357915	-0.170191	0.117229	-0.254544	-0.704374	-0.301173	-0.29124	0.644058	-1.08657
FBgn0022153	l(2)k05819	lethal (2) k05819	0.0914929	-0.0561663	-0.0766552	-0.00743036	0.0506713	0.0929376	0.0954232	-0.478506	0.612915
FBgn0022160	Gpo1	Glycerophosphate oxidase 1	-0.0381763	0.545063	-0.094108	0.779753	0.780032	0.328538	0.731322	1.04944	1.24285
FBgn0022213	Cse1	Chromosome segregation 1	-2.13676	-0.346527	0.0231507	0.00431782	-1.71153	-0.182512	0.301225	-1.00114	-1.73503
FBgn0022224	ubl	ubiquitin like	0.614043	0.416736	0.226976	0.61732	-2.72697	0.315559	0.0409406	0.452564	0.0294044
FBgn0022238	lolal	lola like	-1.18064	0.385735	1.22682	0.051107	0.783719	0.248889	-0.0613658	-0.132494	-0.443848
FBgn0022246	Rpp30	RNaseP protein p30	NA	NA	NA	0.198841	0.145959	NA	NA	NA	NA
FBgn0022288	l(2)09851	lethal (2) 09851	-2.14472	0.0498714	0.046438	0.237273	-1.17388	0.335094	0.281486	-0.00716795	-0.910862
FBgn0022338	dnk	deoxyribonucleoside kinase	-4.71311	0.410883	-0.0455921	0.212117	-3.88764	0.0826157	0.0747652	-0.629041	-3.05394
FBgn0022343	CG3760	uncharacterized protein	-0.737081	0.063543	-0.16188	-0.355421	-0.23389	0.582582	0.405542	0.0861288	-0.614336
FBgn0022344	CG10340	uncharacterized protein	-0.636966	0.162429	-0.0190768	0.191856	-0.281907	0.143739	-0.12295	0.882089	-0.0680043
FBgn0022349	CG1910	uncharacterized protein	1.72311	-0.0341203	0.138726	-0.338514	0.853537	0.138301	-0.386766	-0.166601	0.471844
FBgn0022355	Tsf1	Transferrin 1	0.978582	-0.378739	-1.19311	-1.2022	2.8072	-0.0922369	0.276038	0.831014	0.429552
FBgn0022359	Sodh-2	Sorbitol dehydrogenase-2	1.30283	-0.551632	-1.05541	-0.012356	2.11064	-0.534167	-0.657433	-1.50254	3.48211
FBgn0022361	Pur-alpha	Purine-rich binding protein-alpha	2.69099	0.010185	0.429992	-0.606899	2.5145	0.454831	0.330607	-0.0842625	0.518481
FBgn0022382	Pka-R2	Protein kinase, cAMP-dependent, regulatory subunit type 2	-3.38581	0.38959	1.30049	0.228366	0.918769	0.546555	0.199911	0.00603619	-2.05031
FBgn0022699	D19B	D19B	-0.184758	-0.168546	-0.135659	0.00292769	-0.347117	0.200414	0.490967	-0.347508	0.561797
FBgn0022700	Cht4	Chitinase 4	-7.53947	NA	NA	0	-9.25852	NA	NA	NA	NA
FBgn0022702	Cht2	Chitinase 2	-6.43541	0.18802	-0.169185	0.723837	-5.30538	NA	NA	-0.0581741	-3.25734
FBgn0022708	Ak2	Adenylate kinase 2	NA	NA	NA	0.430255	-0.329225	NA	NA	NA	NA
FBgn0022709	Ak1	Adenylate kinase 1	0.694853	-0.141097	-0.355688	-0.15289	0.967272	0.131844	-0.870063	0.932797	0.11066
FBgn0022710	Ac13E	Adenylyl cyclase 13E	2.26104	-0.0573699	0.174511	0.111836	1.7918	0.0569739	-0.196418	-0.0371188	1.41954
FBgn0022720	zf30C	zinc finger protein 30C	NA	NA	NA	-0.274665	-0.676546	NA	NA	NA	NA
FBgn0022724	Taf8	TBP-associated factor 8	-1.83865	0.102598	-0.0323399	-0.138297	-1.1188	0.01838	0.205345	-0.12861	-0.400493
FBgn0022740	HLH54F	HLH54F	-2.078	NA	NA	0	-6.1451	NA	NA	NA	NA
FBgn0022764	Sin3A	Sin3A	-0.350553	0.171939	0.48484	-0.0629207	0.296319	0.272624	-0.00287023	0.443951	-0.40578
FBgn0022768	Pp2C1	Protein phosphatase 2C	-0.905286	0.0795405	-0.0151904	-0.138072	-0.091013	NA	NA	NA	NA
FBgn0022770	Peritrophin-A	Peritrophin A	-1.36211	0.407482	0.740458	-0.978453	1.58238	NA	NA	NA	NA
FBgn0022772	Orc1	Origin recognition complex subunit 1	-5.37281	-0.0512998	-0.225539	-0.302472	-3.32184	NA	NA	NA	NA
FBgn0022774	Oat	Ornithine aminotransferase precursor	-1.14687	-0.372307	-0.835478	0.65639	0.0489774	-1.0142	0.0354101	-0.523593	2.24986
FBgn0022786	Hira	Hira	-3.24967	0.0381285	-0.050538	0.0763361	-1.3466	0.0436668	-0.0605101	-0.922212	-0.38117
FBgn0022787	Hel89B	Helicase 89B	0.587569	0.457845	0.276535	-0.0694144	0.519389	0.697809	0.295369	0.14338	0.657353
FBgn0022800	Cad96Ca	Cadherin 96Ca	2.8304	0.351799	0.204718	0.397372	0.549261	-0.0306271	-0.474689	0.170721	0.181929
FBgn0022893	Df31	Decondensation factor 31	-3.40618	-0.31742	0.155936	-0.422898	-2.03647	-0.433546	-0.463685	-0.410063	-3.63727
FBgn0022935	D19A	D19A	-0.769695	-0.0391477	-0.0256947	0.0094936	-0.0229512	-0.0327204	0.0367405	0.0385938	0.420483
FBgn0022936	CycH	Cyclin H	-1.90019	0.153818	-0.0894559	-0.0384535	-1.18314	0.10055	0.263818	0.0406493	-1.00945
FBgn0022942	Cbp80	cap binding protein 80	0.212242	-0.0894835	-0.124202	0.0520985	-0.44737	0.336818	0.329923	0.0962553	-0.0142285
FBgn0022943	Cbp20	cap binding protein 20	-0.821121	0.418302	-0.0575359	0.326961	-1.69103	0.188558	0.318893	0.759512	-0.74771
FBgn0022959	yps	ypsilon schachtel	-0.639517	-0.273738	0.264039	-0.0603592	0.985254	0.451105	-0.21708	0.179456	-1.18116
FBgn0022960	vimar	visceral mesodermal armadillo-repeats	-1.13377	0.526753	0.469793	-0.104628	-0.804913	0.409455	-0.0173943	-1.00175	1.94144
FBgn0022981	rpk	ripped pocket	-8.62658	0.56738	-0.373709	-2.31393	-4.96485	NA	NA	NA	NA
FBgn0022984	qkr58E-3	quaking related 58E-3	1.68913	-0.445166	-0.0336611	0.0698461	0.687102	-0.59441	-0.460516	-0.0940396	0.0656262
FBgn0022985	qkr58E-2	quaking related 58E-2	-0.818565	-0.168697	-0.0707053	0.119309	-0.411121	0.027066	0.0681931	0.408046	-0.26484
FBgn0022986	qkr58E-1	quaking related 58E-1	-0.238179	-0.352829	0.391308	-0.0929862	0.571293	-0.408439	0.215052	-0.274108	0.245814
FBgn0022987	qkr54B	quaking related 54B	-2.75082	0.450055	1.22029	0.257577	-0.273787	0.236654	0.269909	0.890927	-0.370136
FBgn0023000	mth	methuselah	1.70147	0.00921455	-0.113952	-0.230791	1.66409	-0.22817	-0.225857	-0.118902	1.09895
FBgn0023001	melt	melted	3.2901	-0.0895467	-0.18247	-0.278109	2.28501	0.265532	0.0316319	NA	NA
FBgn0023023	CRMP	Collapsin Response Mediator Protein	1.29883	0.0200157	-0.193448	0.369115	1.68322	-0.160918	-0.0387675	-0.00857373	1.03186
FBgn0023076	Clk	Clock	4.82489	0.340686	1.3104	-0.0120965	2.0752	0.16212	0.0637028	-0.0704948	1.39443
FBgn0023081	gek	genghis khan	0.173731	0.147171	0.276727	0.0449872	-0.327767	0.15239	-0.0109387	0.166937	0.364915
FBgn0023083	fray	frayed	1.46586	0.178066	0.48158	-0.0228801	0.75152	NA	NA	NA	NA
FBgn0023090	dtr	defective transmitter release	NA	NA	NA	-0.751397	2.45498	NA	NA	NA	NA
FBgn0023091	dimm	dimmed	NA	NA	NA	0	-4.67005	NA	NA	NA	NA
FBgn0023094	cyc	cycle	-0.375602	-0.0527356	-0.145932	0.00594115	-1.00205	0.171126	-0.0330998	-1.36108	0.290981
FBgn0023095	caps	capricious	3.51328	-0.154619	-0.0946653	0.0711643	2.61072	0.563097	0.296779	0.610053	0.138392
FBgn0023096	btv	beethoven	-0.377708	0.73559	1.95046	-0.410689	0.945036	NA	NA	NA	NA
FBgn0023097	bon	bonus	-1.17508	-0.320199	-0.0174964	-0.110386	-0.303535	0.10132	-0.0650372	-0.241491	0.48748
FBgn0023129	aay	astray	0.277067	0.185741	0.184332	0.421361	1.76399	0.67797	0.661909	-0.119822	1.4246
FBgn0023130	a6	a6	-0.546829	0.0120832	-0.112426	-0.477574	0.283219	0.198371	-0.00282022	-0.532039	0.347963
FBgn0023143	Uba1	Ubiquitin activating enzyme 1	-1.62621	0.0455628	-0.0996118	0.0673264	-0.471937	0.470758	0.373208	-0.377373	-0.650083
FBgn0023167	SmD3	Small ribonucleoprotein particle protein SmD3	-1.99916	-0.177222	0.0687742	-0.292488	-0.396031	0.403037	0.239025	0.226255	-2.27152
FBgn0023169	AMPKalpha	AMP-activated protein kinase alpha subunit	0.0395714	0.0799447	-0.128078	0.0495993	0.7226	-0.24127	-0.219636	-0.135572	0.694159
FBgn0023170	RpL39	Ribosomal protein L39	1.49865	0.0675151	0.0412441	-0.309973	-3.22468	0.0805788	-0.0663726	-0.224208	0.109322
FBgn0023171	rnh1	ribonuclease H1	0.453997	0.202157	-0.00659319	-0.728813	-0.266177	0.442113	0.625395	0.449992	-0.758078
FBgn0023172	RhoGEF2	Rho guanine nucleotide exchange factor 2	1.31015	0.137949	0.726111	-0.00967434	0.764451	-0.0847095	-0.133886	-0.410818	0.701874
FBgn0023174	Prosbeta2	Proteasome beta2 subunit	-0.656181	0.0150984	0.046093	0.13906	-0.676274	0.14966	0.113448	0.230994	-1.27163
FBgn0023175	Prosalpha7	Proteasome alpha7 subunit	-1.38746	0.151391	0.0957099	0.202495	-1.07085	0.193142	0.13658	-0.359151	-0.795283
FBgn0023177	Pp4-19C	Protein phosphatase 19C	-2.20839	0.0538342	-0.0989596	-0.179368	-0.773382	-0.0308797	0.14171	-0.263592	-1.00082
FBgn0023178	Pdf	Pigment-dispersing factor	-6.1461	NA	NA	5.03286	-8.57853	NA	NA	NA	NA
FBgn0023179	amon	amontillado	-7.23527	NA	NA	1.00679	-2.5597	NA	NA	NA	NA
FBgn0023180	Orc6	Origin recognition complex subunit 6	-3.74898	0.42809	-0.0712224	-0.0210278	-2.52007	NA	NA	NA	NA
FBgn0023181	Orc4	Origin recognition complex subunit 4	-3.15365	0.562244	-0.145638	-0.0702673	-2.26521	0.758874	0.577985	-0.54602	-1.70899
FBgn0023197	Jon74E	Jonah 74E	-4.10631	-4.03669	-4.97247	-1.80316	-6.05403	NA	NA	NA	NA
FBgn0023212	EloB	Elongin B	0.37357	-0.0837839	-0.311119	0.287001	0.92162	-0.0106806	-0.0107589	-0.659291	1.45127
FBgn0023213	eIF4G1	eukaryotic translation initiation factor 4G1	1.29952	-0.0812394	1.22622	-0.0767184	1.42094	0.50452	0.177677	0.0179362	0.6318
FBgn0023214	edl	ETS-domain lacking	4.61798	-0.0409791	0.0994812	0.0843134	2.70868	0.170687	-0.243004	-0.281355	1.74184
FBgn0023215	Mnt	Mnt	-2.22213	-0.145519	1.72448	0.0128296	1.02662	0.988272	0.214402	1.15026	0.947644
FBgn0023216	Parg	Poly(ADP-ribose) glycohydrolase	-0.725064	-0.186212	-0.0748794	-0.124571	-0.46027	0.169235	0.333635	-0.0287857	0.114989
FBgn0023388	Dap160	Dynamin associated protein 160	0.987116	-0.0287431	-0.153377	-0.0909674	0.389077	0.227551	0.175596	-0.16649	0.394986
FBgn0023395	Chd3	Chd3	-6.75565	0.711074	0.0872842	-0.227625	-4.98547	NA	NA	NA	NA
FBgn0023407	B4	B4	-0.34397	0.0557726	-0.110355	-0.178791	0.910148	0.684339	0.138661	-0.0102103	1.67027
FBgn0023415	Acp32CD	Accessory gland protein 32CD	NA	NA	NA	1.0118	3.89493	NA	NA	NA	NA
FBgn0023416	Ac3	Adenylate cyclase 3	-2.68128	NA	NA	-0.601135	-1.90408	NA	NA	NA	NA
FBgn0023423	slmb	supernumerary limbs	NA	NA	NA	0.104144	-0.372891	NA	NA	NA	NA
FBgn0023441	fus	fusilli	0.487809	-0.776847	-0.371716	0.082495	1.00228	0.0734935	-0.132847	-0.694256	1.27617
FBgn0023458	Rbcn-3A	Rabconnectin-3A	-0.0147624	-0.106545	-0.303324	0.072379	-0.193158	0.544755	0.375013	1.16728	-1.16977
FBgn0023477	Taldo	Transaldolase	-0.382668	-0.174278	-0.342925	0.438037	0.216044	-0.546663	-0.331346	-1.05422	1.11622
FBgn0023479	teq	Tequila	1.81195	-0.151182	0.320485	0.363032	2.33125	-0.289736	-0.0555398	-1.3979	4.30622
FBgn0023489	Pph13	PvuII-PstI homology 13	-7.07706	NA	NA	-5.75131	-0.592687	NA	NA	NA	NA
FBgn0023495	Lip3	Lipase 3	-1.02238	NA	NA	-2.13422	1.14503	NA	NA	NA	NA
FBgn0023496	Lip1	Lipase 1	-2.65911	NA	NA	2.19017	-1.29119	NA	NA	NA	NA
FBgn0023506	Es2	Es2	-1.68188	-0.0174698	-0.0391887	-0.188147	-0.635518	0.20995	-0.0535898	-0.389303	-0.241374
FBgn0023507	D2hgdh	D-2-hydroxyglutaric acid dehydrogenase	0.117875	-0.471323	-0.680531	0.585058	1.02961	-0.447189	0.0133932	-0.489094	1.9835
FBgn0023508	Ocrl	Oculocerebrorenal syndrome of Lowe	-0.109229	-0.273704	-0.132127	-0.134273	0.647773	0.0718914	0.288404	-0.275111	0.060939
FBgn0023509	mip130	Myb-interacting protein 130	-0.732646	-0.0484736	-0.315235	-0.276726	-0.180551	0.500018	0.367978	0.492914	0.0178056
FBgn0023510	Rbcn-3B	Rabconnectin-3B	0.331114	0.0811239	0.253134	-0.137563	0.370639	NA	NA	NA	NA
FBgn0023511	Edem1	ER degradation enhancer, mannosidase alpha-like 1	1.43548	-0.236669	-0.21011	-0.207662	1.26084	0.664625	0.673794	-0.375488	1.30247
FBgn0023512	eIF2Bepsilon	eukaryotic translation initiation factor 2B subunit epsilon	-1.01354	0.0685503	-0.0275129	0.101034	-0.428343	0.306102	0.164277	-0.515211	0.734105
FBgn0023513	CG14803	uncharacterized protein	-2.84931	0.773163	-0.425075	-0.428479	-2.01882	-0.0633301	0.51447	0.604536	-0.95902
FBgn0023514	CG14805	uncharacterized protein	-1.50309	0.0820987	-0.0411778	0.145155	-0.345034	0.1534	0.285511	-0.249701	0.499993
FBgn0023515	Gcna	Germ cell nuclear acidic peptidase	-5.66618	0.0666704	0.314972	-0.746559	-4.23533	0.264011	0.198215	-0.350659	-3.43113
FBgn0023516	Pex5	Peroxin 5	-1.01451	-0.0245031	-0.17121	0.291457	-0.244582	-0.266145	-0.0962238	-0.335821	1.26618
FBgn0023517	Pgam5	Phosphoglycerate mutase 5	-2.1653	0.323577	0.0538555	-0.13334	-0.61831	0.400416	0.228818	-0.198479	-0.876748
FBgn0023518	trr	trithorax-related	-0.449205	0.0940354	0.131211	-0.217896	0.433427	0.386243	0.368396	0.311186	0.0546097
FBgn0023519	mRpL16	mitochondrial ribosomal protein L16	-1.829	0.072461	-0.0508474	0.326957	-1.80828	0.123487	0.00974386	0.470811	-0.368861
FBgn0023520	CG3857	uncharacterized protein	-1.47342	0.189106	-0.0277626	-0.0611382	0.411055	NA	NA	NA	NA
FBgn0023521	CG3587	uncharacterized protein	-1.6391	0.294718	0.127976	0.0424219	-1.05217	0.330933	0.502148	0.436386	0.0108657
FBgn0023522	CG11596	uncharacterized protein	-2.25563	-0.0982215	-0.139901	0.0544808	-1.76853	0.12302	0.220991	0.304387	-1.15412
FBgn0023523	Or2a	Odorant receptor 2a	-0.534041	1.72209	2.32353	-0.072021	2.82795	NA	NA	NA	NA
FBgn0023524	CG3078	uncharacterized protein	-6.95063	NA	NA	-1.24752	-3.57932	NA	NA	NA	NA
FBgn0023525	CG3191	uncharacterized protein	1.7935	0.0414536	-0.00509406	0.361988	1.55101	-0.651881	-0.0889518	0.356895	1.86906
FBgn0023526	CG2865	uncharacterized protein	-1.2558	-0.175508	0.756804	0.0408964	0.587255	0.864514	0.492412	-0.432887	0.323639
FBgn0023527	CG3071	uncharacterized protein	-2.67776	0.262672	0.0862112	0.548686	-1.7278	0.331427	0.412918	0.366627	-0.840652
FBgn0023528	CG2924	uncharacterized protein	-1.09677	0.225454	1.02105	-0.325408	-0.976412	0.464949	0.322736	0.613925	-2.01842
FBgn0023529	CG2918	uncharacterized protein	2.56865	0.350103	-0.227979	-0.359917	2.26673	0.972496	0.830152	0.598105	0.383796
FBgn0023530	CG3740	uncharacterized protein	-1.11595	0.699681	0.182464	0.288304	-0.374586	NA	NA	NA	NA
FBgn0023531	CG32809	uncharacterized protein	-0.133273	0.0282509	0.221966	-0.167791	-0.970891	NA	NA	NA	NA
FBgn0023534	CG17778	uncharacterized protein	-0.909882	0.311675	-0.366254	4.03221	-8.89629	NA	NA	0.208074	-0.257391
[truncated: 13,989 more rows]

## Sheet: gene names
FlybaseID	Symbol	GeneName	#SUBMITTED ID	ANNOTATION_SYMBOL	GENE_MODEL_STATUS	NAME	Symbol	order	GeneName2
FBgn0000003	7SLRNA:CR32864	Signal recognition particle 7SL RNA CR32864	FBgn0000003	CR32864	Current	Signal recognition particle 7SL RNA CR32864	7SLRNA:CR32864	1	Signal recognition particle 7SL RNA CR32864
FBgn0000008	a	arc	FBgn0000008	CG6741	Current	arc	a	2	arc
FBgn0000014	abd-A	abdominal A	FBgn0000014	CG10325	Current	abdominal A	abd-A	3	abdominal A
FBgn0000015	Abd-B	Abdominal B	FBgn0000015	CG11648	Current	Abdominal B	Abd-B	4	Abdominal B
FBgn0000017	Abl	Abl tyrosine kinase	FBgn0000017	CG4032	Current	Abl tyrosine kinase	Abl	5	Abl tyrosine kinase
FBgn0000018	abo	abnormal oocyte	FBgn0000018	CG6093	Current	abnormal oocyte	abo	6	abnormal oocyte
FBgn0000022	ac	achaete	FBgn0000022	CG3796	Current	achaete	ac	7	achaete
FBgn0000024	Ace	Acetylcholine esterase	FBgn0000024	CG17907	Current	Acetylcholine esterase	Ace	8	Acetylcholine esterase
FBgn0000028	acj6	abnormal chemosensory jump 6	FBgn0000028	CG9151	Current	abnormal chemosensory jump 6	acj6	9	abnormal chemosensory jump 6
FBgn0000032	Acph-1	Acid phosphatase 1	FBgn0000032	CG7899	Current	Acid phosphatase 1	Acph-1	10	Acid phosphatase 1
FBgn0000036	nAChRalpha1	nicotinic Acetylcholine Receptor alpha1	FBgn0000036	CG5610	Current	nicotinic Acetylcholine Receptor alpha1	nAChRalpha1	11	nicotinic Acetylcholine Receptor alpha1
FBgn0000037	mAChR-A	muscarinic Acetylcholine Receptor, A-type	FBgn0000037	CG4356	Current	muscarinic Acetylcholine Receptor, A-type	mAChR-A	12	muscarinic Acetylcholine Receptor, A-type
FBgn0000038	nAChRbeta1	nicotinic Acetylcholine Receptor beta1	FBgn0000038	CG11348	Current	nicotinic Acetylcholine Receptor beta1	nAChRbeta1	13	nicotinic Acetylcholine Receptor beta1
FBgn0000039	nAChRalpha2	nicotinic Acetylcholine Receptor alpha2	FBgn0000039	CG6844	Current	nicotinic Acetylcholine Receptor alpha2	nAChRalpha2	14	nicotinic Acetylcholine Receptor alpha2
FBgn0000042	Act5C	Actin 5C	FBgn0000042	CG4027	Current	Actin 5C	Act5C	15	Actin 5C
FBgn0000043	Act42A	Actin 42A	FBgn0000043	CG12051	Current	Actin 42A	Act42A	16	Actin 42A
FBgn0000044	Act57B	Actin 57B	FBgn0000044	CG10067	Current	Actin 57B	Act57B	17	Actin 57B
FBgn0000045	Act79B	Actin 79B	FBgn0000045	CG7478	Current	Actin 79B	Act79B	18	Actin 79B
FBgn0000046	Act87E	Actin 87E	FBgn0000046	CG18290	Current	Actin 87E	Act87E	19	Actin 87E
FBgn0000047	Act88F	Actin 88F	FBgn0000047	CG5178	Current	Actin 88F	Act88F	20	Actin 88F
FBgn0000052	Pfas	Phosphoribosylformylglycinamidine synthase	FBgn0000052	CG9127	Current	Phosphoribosylformylglycinamidine synthase	Pfas	21	Phosphoribosylformylglycinamidine synthase
FBgn0000053	Gart	GART trifunctional enzyme	FBgn0000053	CG31628	Current	GART trifunctional enzyme	Gart	22	GART trifunctional enzyme
FBgn0000054	Adf1	Adh transcription factor 1	FBgn0284249	CG15845	Current	Adh transcription factor 1	Adf1	23	Adh transcription factor 1
FBgn0000055	Adh	Alcohol dehydrogenase	FBgn0000055	CG3481	Current	Alcohol dehydrogenase	Adh	24	Alcohol dehydrogenase
FBgn0000056	Adhr	Adh-related	FBgn0000056	CG3484	Current	Adh-related	Adhr	25	Adh-related
FBgn0000057	adp	adipose	FBgn0000057	CG5124	Current	adipose	adp	26	adipose
FBgn0000061	al	aristaless	FBgn0000061	CG3935	Current	aristaless	al	27	aristaless
FBgn0000063	Mps1	Monopolar spindle 1	FBgn0000063	CG7643	Current	Monopolar spindle 1	Mps1	28	Monopolar spindle 1
FBgn0000064	Ald1	Aldolase 1	FBgn0000064	CG6058	Current	Aldolase 1	Ald1	29	Aldolase 1
FBgn0000071	Ama	Amalgam	FBgn0000071	CG2198	Current	Amalgam	Ama	30	Amalgam
FBgn0000075	amd	alpha methyl dopa-resistant	FBgn0000075	CG10501	Current	alpha methyl dopa-resistant	amd	31	alpha methyl dopa-resistant
FBgn0000077	amx	almondex	FBgn0000077	CG12127	Current	almondex	amx	32	almondex
FBgn0000078	Amy-d	Amylase distal	FBgn0000078	CG17876	Current	Amylase distal	Amy-d	33	Amylase distal
FBgn0000079	Amy-p	Amylase proximal	FBgn0000079	CG18730	Current	Amylase proximal	Amy-p	34	Amylase proximal
FBgn0000083	AnxB9	Annexin B9	FBgn0000083	CG5730	Current	Annexin B9	AnxB9	35	Annexin B9
FBgn0000084	AnxB10	Annexin B10	FBgn0000084	CG9579	Current	Annexin B10	AnxB10	36	Annexin B10
FBgn0000092	dyw	daywake	FBgn0000092	CG2650	Current	daywake	dyw	37	daywake
FBgn0000094	Anp	Andropin	FBgn0000094	CG1361	Current	Andropin	Anp	38	Andropin
FBgn0000097	aop	anterior open	FBgn0000097	CG3166	Current	anterior open	aop	39	anterior open
FBgn0000099	ap	apterous	FBgn0267978	CG8376	Current	apterous	ap	40	apterous
FBgn0000100	RpLP0	Ribosomal protein LP0	FBgn0000100	CG7490	Current	Ribosomal protein LP0	RpLP0	41	Ribosomal protein LP0
FBgn0000108	Appl	beta amyloid protein precursor-like	FBgn0000108	CG7727	Current	beta amyloid protein precursor-like	Appl	42	beta amyloid protein precursor-like
FBgn0000109	Aprt	Adenine phosphoribosyltransferase	FBgn0000109	CG18315	Current	Adenine phosphoribosyltransferase	Aprt	43	Adenine phosphoribosyltransferase
FBgn0000114	bru1	bruno 1	FBgn0000114	CG31762	Current	bruno 1	bru1	44	bruno 1
FBgn0000115	Arl1	ADP ribosylation factor-like 1	FBgn0000115	CG6025	Current	ADP ribosylation factor-like 1	Arl1	45	ADP ribosylation factor-like 1
FBgn0000116	Argk	Arginine kinase	FBgn0000116	CG32031	Current	Arginine kinase 1	Argk1	46	Arginine kinase 1
FBgn0000117	arm	armadillo	FBgn0000117	CG11579	Current	armadillo	arm	47	armadillo
FBgn0000119	arr	arrow	FBgn0000119	CG5912	Current	arrow	arr	48	arrow
FBgn0000120	Arr1	Arrestin 1	FBgn0000120	CG5711	Current	Arrestin 1	Arr1	49	Arrestin 1
FBgn0000121	Arr2	Arrestin 2	FBgn0000121	CG5962	Current	Arrestin 2	Arr2	50	Arrestin 2
FBgn0000137	ase	asense	FBgn0000137	CG3258	Current	asense	ase	51	asense
FBgn0000139	ash2	absent, small, or homeotic discs 2	FBgn0000139	CG6677	Current	absent, small, or homeotic discs 2	ash2	52	absent, small, or homeotic discs 2
FBgn0000140	asp	abnormal spindle	FBgn0000140	CG6875	Current	abnormal spindle	asp	53	abnormal spindle
FBgn0000146	aub	aubergine	FBgn0000146	CG6137	Current	aubergine	aub	54	aubergine
FBgn0000147	aurA	aurora A	FBgn0000147	CG3068	Current	aurora A	aurA	55	aurora A
FBgn0000150	awd	abnormal wing discs	FBgn0000150	CG2210	Current	abnormal wing discs	awd	56	abnormal wing discs
FBgn0000152	Axs	Abnormal X segregation	FBgn0000152	CG9703	Current	Abnormal X segregation	Axs	57	Abnormal X segregation
FBgn0000153	b	black	FBgn0000153	CG7811	Current	black	b	58	black
FBgn0000157	Dll	Distal-less	FBgn0000157	CG3629	Current	Distal-less	Dll	59	Distal-less
FBgn0000158	bam	bag of marbles	FBgn0000158	CG10422	Current	bag of marbles	bam	60	bag of marbles
FBgn0000163	baz	bazooka	FBgn0000163	CG5055	Current	bazooka	baz	61	bazooka
FBgn0000166	bcd	bicoid	FBgn0000166	CG1034	Current	bicoid	bcd	62	bicoid
FBgn0000173	ben	bendless	FBgn0000173	CG18319	Current	bendless	ben	63	bendless
FBgn0000179	bi	bifid	FBgn0000179	CG3578	Current	bifid	bi	64	bifid
FBgn0000180	bib	big brain	FBgn0000180	CG4722	Current	big brain	bib	65	big brain
FBgn0000181	bic	bicaudal	FBgn0000181	CG3644	Current	bicaudal	bic	66	bicaudal
FBgn0000182	BicC	Bicaudal C	FBgn0000182	CG4824	Current	Bicaudal C	BicC	67	Bicaudal C
FBgn0000183	BicD	Bicaudal D	FBgn0000183	CG6605	Current	Bicaudal D	BicD	68	Bicaudal D
FBgn0000206	boss	bride of sevenless	FBgn0000206	CG8285	Current	bride of sevenless	boss	69	bride of sevenless
FBgn0000210	br	broad	FBgn0283451	CG11491	Current	broad	br	70	broad
FBgn0000212	brm	brahma	FBgn0000212	CG5942	Current	brahma	brm	71	brahma
FBgn0000216	Brd	Bearded	FBgn0000216	CG3096	Current	Bearded	Brd	72	Bearded
FBgn0000221	brn	brainiac	FBgn0000221	CG4934	Current	brainiac	brn	73	brainiac
FBgn0000227	Bsg25A	Blastoderm-specific gene 25A	FBgn0000227	CG12205	Current	Early boundary activity 1	Elba1	74	Early boundary activity 1
FBgn0000228	Bsg25D	Blastoderm-specific gene 25D	FBgn0000228	CG14025	Current	Blastoderm-specific gene 25D	Bsg25D	75	Blastoderm-specific gene 25D
FBgn0000229	bsk	basket	FBgn0000229	CG5680	Current	basket	bsk	76	basket
FBgn0000233	btd	buttonhead	FBgn0000233	CG12653	Current	buttonhead	btd	77	buttonhead
FBgn0000239	bur	burgundy	FBgn0000239	CG9242	Current	burgundy	bur	78	burgundy
FBgn0000241	bw	brown	FBgn0000241	CG17632	Current	brown	bw	79	brown
FBgn0000244	by	blistery	FBgn0000244	CG9379	Current	blistery	by	80	blistery
FBgn0000246	c(3)G	crossover suppressor on 3 of Gowen	FBgn0000246	CG17604	Current	crossover suppressor on 3 of Gowen	c(3)G	81	crossover suppressor on 3 of Gowen
FBgn0000247	ca	claret	FBgn0000247	CG31037	Current	claret	ca	82	claret
FBgn0000250	cact	cactus	FBgn0000250	CG5848	Current	cactus	cact	83	cactus
FBgn0000251	cad	caudal	FBgn0000251	CG1759	Current	caudal	cad	84	caudal
FBgn0000253	Cam	Calmodulin	FBgn0000253	CG8472	Current	Calmodulin	Cam	85	Calmodulin
FBgn0000256	capu	cappuccino	FBgn0000256	CG3399	Current	cappuccino	capu	86	cappuccino
FBgn0000257	car	carnation	FBgn0000257	CG12230	Current	carnation	car	87	carnation
FBgn0000259	CkIIbeta	Casein kinase II beta subunit	FBgn0000259	CG15224	Current	Casein kinase II beta subunit	CkIIbeta	88	Casein kinase II beta subunit
FBgn0000261	Cat	Catalase	FBgn0000261	CG6871	Current	Catalase	Cat	89	Catalase
FBgn0000273	Pka-C1	Protein kinase, cAMP-dependent, catalytic subunit 1	FBgn0000273	CG4379	Current	Protein kinase, cAMP-dependent, catalytic subunit 1	Pka-C1	90	Protein kinase, cAMP-dependent, catalytic subunit 1
FBgn0000274	Pka-C2	Protein kinase, cAMP-dependent, catalytic subunit 2	FBgn0000274	CG12066	Current	Protein kinase, cAMP-dependent, catalytic subunit 2	Pka-C2	91	Protein kinase, cAMP-dependent, catalytic subunit 2
FBgn0000276	CecA1	Cecropin A1	FBgn0000276	CG1365	Current	Cecropin A1	CecA1	92	Cecropin A1
FBgn0000277	CecA2	Cecropin A2	FBgn0000277	CG1367	Current	Cecropin A2	CecA2	93	Cecropin A2
FBgn0000278	CecB	Cecropin B	FBgn0000278	CG1878	Current	Cecropin B	CecB	94	Cecropin B
FBgn0000279	CecC	Cecropin C	FBgn0000279	CG1373	Current	Cecropin C	CecC	95	Cecropin C
FBgn0000283	Cp190	Centrosomal protein 190kD	FBgn0000283	CG6384	Current	Centrosomal protein 190kD	Cp190	96	Centrosomal protein 190kD
FBgn0000286	Cf2	Chorion factor 2	FBgn0000286	CG11924	Current	Chorion factor 2	Cf2	97	Chorion factor 2
FBgn0000287	salr	spalt-related	FBgn0000287	CG4881	Current	spalt-related	salr	98	spalt-related
FBgn0000289	cg	combgap	FBgn0000289	CG8367	Current	combgap	cg	99	combgap
FBgn0000299	Col4a1	Collagen type IV alpha 1	FBgn0000299	CG4145	Current	Collagen type IV alpha 1	Col4a1	100	Collagen type IV alpha 1
FBgn0000303	ChAT	Choline acetyltransferase	FBgn0000303	CG12345	Current	Choline acetyltransferase	ChAT	101	Choline acetyltransferase
FBgn0000307	chif	chiffon	FBgn0000307	CG5813	Current	chiffon	chif	102	chiffon
FBgn0000308	chic	chickadee	FBgn0000308	CG9553	Current	chickadee	chic	103	chickadee
FBgn0000316	cin	cinnamon	FBgn0000316	CG2945	Current	cinnamon	cin	104	cinnamon
FBgn0000317	ck	crinkled	FBgn0000317	CG7595	Current	crinkled	ck	105	crinkled
FBgn0000318	cl	clot	FBgn0000318	CG11024	Current	clot	cl	106	clot
FBgn0000319	Chc	Clathrin heavy chain	FBgn0000319	CG9012	Current	Clathrin heavy chain	Chc	107	Clathrin heavy chain
FBgn0000320	eya	eyes absent	FBgn0000320	CG9554	Current	eyes absent	eya	108	eyes absent
FBgn0000326	clt	cricklet	FBgn0000326	CG9858	Current	cricklet	clt	109	cricklet
FBgn0000330	cm	carmine	FBgn0000330	CG3035	Current	carmine	cm	110	carmine
FBgn0000337	cn	cinnabar	FBgn0000337	CG1555	Current	cinnabar	cn	111	cinnabar
FBgn0000339	cni	cornichon	FBgn0000339	CG5855	Current	cornichon	cni	112	cornichon
FBgn0000346	comt	comatose	FBgn0000346	CG1618	Current	comatose	comt	113	comatose
FBgn0000351	cort	cortex	FBgn0000351	CG11330	Current	cortex	cort	114	cortex
FBgn0000352	cos	costa	FBgn0000352	CG1708	Current	costa	cos	115	costa
FBgn0000355	Cp15	Chorion protein 15	FBgn0000355	CG6519	Current	Chorion protein 15	Cp15	116	Chorion protein 15
FBgn0000356	Cp16	Chorion protein 16	FBgn0000356	CG6533	Current	Chorion protein 16	Cp16	117	Chorion protein 16
FBgn0000357	Cp18	Chorion protein 18	FBgn0000357	CG6517	Current	Chorion protein 18	Cp18	118	Chorion protein 18
FBgn0000358	Cp19	Chorion protein 19	FBgn0000358	CG6524	Current	Chorion protein 19	Cp19	119	Chorion protein 19
FBgn0000359	Cp36	Chorion protein 36	FBgn0000359	CG1478	Current	Chorion protein 36	Cp36	120	Chorion protein 36
FBgn0000360	Cp38	Chorion protein 38	FBgn0000360	CG11213	Current	Chorion protein 38	Cp38	121	Chorion protein 38
FBgn0000370	crc	cryptocephal	FBgn0000370	CG8669	Current	cryptocephal	crc	122	cryptocephal
FBgn0000376	crm	cramped	FBgn0000376	CG2714	Current	cramped	crm	123	cramped
FBgn0000377	crn	crooked neck	FBgn0000377	CG3193	Current	crooked neck	crn	124	crooked neck
FBgn0000382	csw	corkscrew	FBgn0000382	CG3954	Current	corkscrew	csw	125	corkscrew
FBgn0000384	cta	concertina	FBgn0000384	CG17678	Current	concertina	cta	126	concertina
FBgn0000392	cup	cup	FBgn0000392	CG11181	Current	cup	cup	127	cup
FBgn0000394	cv	crossveinless	FBgn0000394	CG12410	Current	crossveinless	cv	128	crossveinless
FBgn0000395	cv-2	crossveinless 2	FBgn0000395	CG15671	Current	crossveinless 2	cv-2	129	crossveinless 2
FBgn0000404	CycA	Cyclin A	FBgn0000404	CG5940	Current	Cyclin A	CycA	130	Cyclin A
FBgn0000405	CycB	Cyclin B	FBgn0000405	CG3510	Current	Cyclin B	CycB	131	Cyclin B
FBgn0000406	Cyt-b5-r	Cytochrome b5-related	FBgn0000406	CG13279	Current	Cytochrome b5-related	Cyt-b5-r	132	Cytochrome b5-related
FBgn0000409	Cyt-c-p-RA	Cyt-c-p-RA	FBgn0284248	CG17903	Current	Cytochrome c proximal	Cyt-c-p	133	Cytochrome c proximal
FBgn0000411	D	Dichaete	FBgn0000411	CG5893	Current	Dichaete	D	134	Dichaete
FBgn0000412	D1	D1 chromosomal protein	FBgn0000412	CG9745	Current	D1 chromosomal protein	D1	135	D1 chromosomal protein
FBgn0000413	da	daughterless	FBgn0267821	CG5102	Current	daughterless	da	136	daughterless
FBgn0000414	Dab	Disabled	FBgn0000414	CG9695	Current	Disabled	Dab	137	Disabled
FBgn0000416	Sap-r	Saposin-related	FBgn0000416	CG12070	Current	Saposin-related	Sap-r	138	Saposin-related
FBgn0000422	Ddc	Dopa decarboxylase	FBgn0000422	CG10697	Current	Dopa decarboxylase	Ddc	139	Dopa decarboxylase
FBgn0000426	SmF	Small ribonucleoprotein particle protein SmF	FBgn0000426	CG16792	Current	Small ribonucleoprotein particle protein SmF	SmF	140	Small ribonucleoprotein particle protein SmF
FBgn0000427	dec-1	defective chorion 1	FBgn0000427	CG2175	Current	defective chorion	dec	141	defective chorion
FBgn0000439	Dfd	Deformed	FBgn0000439	CG2189	Current	Deformed	Dfd	142	Deformed
FBgn0000442	Pkg21D	Protein kinase, cGMP-dependent at 21D	FBgn0000442	CG3324	Current	Protein kinase, cGMP-dependent at 21D	Pkg21D	143	Protein kinase, cGMP-dependent at 21D
FBgn0000447	Dhod	Dihydroorotate dehydrogenase	FBgn0000447	CG9741	Current	Dihydroorotate dehydrogenase	Dhod	144	Dihydroorotate dehydrogenase
FBgn0000448	Hr3	Hormone receptor 3	FBgn0000448	CG33183	Current	Hormone receptor 3	Hr3	145	Hormone receptor 3
FBgn0000449	dib	disembodied	FBgn0000449	CG12028	Current	disembodied	dib	146	disembodied
FBgn0000451	ect	ectodermal	FBgn0000451	CG6611	Current	ectodermal	ect	147	ectodermal
FBgn0000454	Dip-B	Dipeptidase B	FBgn0000454	CG9285	Current	Dipeptidase B	Dip-B	148	Dipeptidase B
FBgn0000455	Dip-C	Dipeptidase C	FBgn0000455	CG5663	Current	Dipeptidase C	Dip-C	149	Dipeptidase C
FBgn0000459	disco	disconnected	FBgn0000459	CG9908	Current	disconnected	disco	150	disconnected
FBgn0000463	Dl	Delta	FBgn0000463	CG3619	Current	Delta	Dl	151	Delta
FBgn0000464	Lar	Leukocyte-antigen-related-like	FBgn0000464	CG10443	Current	Leukocyte-antigen-related-like	Lar	152	Leukocyte-antigen-related-like
FBgn0000473	Cyp6a2	Cytochrome P450-6a2	FBgn0000473	CG9438	Current	Cytochrome P450 6a2	Cyp6a2	153	Cytochrome P450 6a2
FBgn0000477	DNaseII	Deoxyribonuclease II	FBgn0000477	CG7780	Current	Deoxyribonuclease II	DNaseII	154	Deoxyribonuclease II
FBgn0000479	dnc	dunce	FBgn0000479	CG32498	Current	dunce	dnc	155	dunce
FBgn0000482	dor	deep orange	FBgn0000482	CG3093	Current	deep orange	dor	156	deep orange
FBgn0000489	Pka-C3	Protein kinase, cAMP-dependent, catalytic subunit 3	FBgn0000489	CG6117	Current	Protein kinase, cAMP-dependent, catalytic subunit 3	Pka-C3	157	Protein kinase, cAMP-dependent, catalytic subunit 3
FBgn0000490	dpp	decapentaplegic	FBgn0000490	CG9885	Current	decapentaplegic	dpp	158	decapentaplegic
FBgn0000492	Dr	Drop	FBgn0000492	CG1897	Current	Drop	Dr	159	Drop
FBgn0000497	NA	NA	FBgn0284247	CG17941	Current	dachsous	ds	160	dachsous
FBgn0000499	dsh	dishevelled	FBgn0000499	CG18361	Current	dishevelled	dsh	161	dishevelled
FBgn0000500	Dsk	Drosulfakinin	FBgn0000500	CG18090	Current	Drosulfakinin	Dsk	162	Drosulfakinin
FBgn0000504	dsx	doublesex	FBgn0000504	CG11094	Current	doublesex	dsx	163	doublesex
FBgn0000520	dwg	deformed wings	FBgn0000520	CG2711	Current	deformed wings	dwg	164	deformed wings
FBgn0000524	dx	deltex	FBgn0000524	CG3929	Current	deltex	dx	165	deltex
FBgn0000527	e	ebony	FBgn0000527	CG3331	Current	ebony	e	166	ebony
FBgn0000529	bsh	brain-specific homeobox	FBgn0000529	CG10604	Current	brain-specific homeobox	bsh	167	brain-specific homeobox
FBgn0000533	ea	easter	FBgn0000533	CG4920	Current	easter	ea	168	easter
FBgn0000535	eag	ether a go-go	FBgn0000535	CG10952	Current	ether a go-go	eag	169	ether a go-go
FBgn0000536	eas	easily shocked	FBgn0000536	CG3525	Current	easily shocked	eas	170	easily shocked
FBgn0000541	E(bx)	Enhancer of bithorax	FBgn0000541	CG32346	Current	Enhancer of bithorax	E(bx)	171	Enhancer of bithorax
FBgn0000542	ec	echinus	FBgn0000542	CG2904	Current	echinus	ec	172	echinus
FBgn0000543	ecd	ecdysoneless	FBgn0000543	CG5714	Current	ecdysoneless	ecd	173	ecdysoneless
FBgn0000546	EcR	Ecdysone receptor	FBgn0000546	CG1765	Current	Ecdysone receptor	EcR	174	Ecdysone receptor
FBgn0000547	ed	echinoid	FBgn0000547	CG12676	Current	echinoid	ed	175	echinoid
FBgn0000551	Edg78E	Ecdysone-dependent gene 78E	FBgn0000551	CG7673	Current	Ecdysone-dependent gene 78E	Edg78E	176	Ecdysone-dependent gene 78E
FBgn0000556	Ef1alpha48D	Elongation factor 1alpha48D	FBgn0284245	CG8280	Current	eukaryotic translation elongation factor 1 alpha 1	eEF1alpha1	177	eukaryotic translation elongation factor 1 alpha 1
FBgn0000557	eEF1alpha2	eukaryotic translation elongation factor 1 alpha 2	FBgn0000557	CG1873	Current	eukaryotic translation elongation factor 1 alpha 2	eEF1alpha2	178	eukaryotic translation elongation factor 1 alpha 2
FBgn0000559	eEF2	eukaryotic translation elongation factor 2	FBgn0000559	CG2238	Current	eukaryotic translation elongation factor 2	eEF2	179	eukaryotic translation elongation factor 2
FBgn0000560	eg	eagle	FBgn0000560	CG7383	Current	eagle	eg	180	eagle
FBgn0000562	egl	egalitarian	FBgn0000562	CG4051	Current	egalitarian	egl	181	egalitarian
FBgn0000564	Eh	Eclosion hormone	FBgn0000564	CG5400	Current	Eclosion hormone	Eh	182	Eclosion hormone
FBgn0000565	MsrA	Methionine sulfoxide reductase A	FBgn0000565	CG7266	Current	Methionine sulfoxide reductase A	MsrA	183	Methionine sulfoxide reductase A
FBgn0000566	Eip55E	Ecdysone-induced protein 55E	FBgn0000566	CG5345	Current	Ecdysone-induced protein 55E	Eip55E	184	Ecdysone-induced protein 55E
FBgn0000567	Eip74EF	Ecdysone-induced protein 74EF	FBgn0000567	CG32180	Current	Ecdysone-induced protein 74EF	Eip74EF	185	Ecdysone-induced protein 74EF
FBgn0000568	Eip75B	Ecdysone-induced protein 75B	FBgn0000568	CG8127	Current	Ecdysone-induced protein 75B	Eip75B	186	Ecdysone-induced protein 75B
FBgn0000575	emc	extra macrochaetae	FBgn0000575	CG1007	Current	extra macrochaetae	emc	187	extra macrochaetae
FBgn0000576	ems	empty spiracles	FBgn0000576	CG2988	Current	empty spiracles	ems	188	empty spiracles
FBgn0000577	en	engrailed	FBgn0000577	CG9015	Current	engrailed	en	189	engrailed
FBgn0000578	ena	enabled	FBgn0000578	CG15112	Current	enabled	ena	190	enabled
FBgn0000579	Eno	Enolase	FBgn0000579	CG17654	Current	Enolase	Eno	191	Enolase
FBgn0000581	E(Pc)	Enhancer of Polycomb	FBgn0000581	CG7776	Current	Enhancer of Polycomb	E(Pc)	192	Enhancer of Polycomb
FBgn0000588	esc	extra sexcombs	FBgn0000588	CG14941	Current	extra sexcombs	esc	193	extra sexcombs
FBgn0000591	E(spl)m8-HLH	Enhancer of split m8, helix-loop-helix	FBgn0000591	CG8365	Current	Enhancer of split m8, helix-loop-helix	E(spl)m8-HLH	194	Enhancer of split m8, helix-loop-helix
FBgn0000592	Est-6	Esterase 6	FBgn0000592	CG6917	Current	Esterase 6	Est-6	195	Esterase 6
FBgn0000594	Est-P	Esterase P	FBgn0000594	CG17148	Current	Esterase P	Est-P	196	Esterase P
FBgn0000606	eve	even skipped	FBgn0000606	CG2328	Current	even skipped	eve	197	even skipped
FBgn0000611	exd	extradenticle	FBgn0000611	CG8933	Current	extradenticle	exd	198	extradenticle
FBgn0000615	exu	exuperantia	FBgn0000615	CG8994	Current	exuperantia	exu	199	exuperantia
FBgn0000617	e(y)1	enhancer of yellow 1	FBgn0000617	CG6474	Current	TBP-associated factor 9	Taf9	200	TBP-associated factor 9
FBgn0000618	e(y)2	enhancer of yellow 2	FBgn0000618	CG15191	Current	enhancer of yellow 2	e(y)2	201	enhancer of yellow 2
FBgn0000625	eyg	eyegone	FBgn0000625	CG10488	Current	eyegone	eyg	202	eyegone
FBgn0000629	E(z)	Enhancer of zeste	FBgn0000629	CG6502	Current	Enhancer of zeste	E(z)	203	Enhancer of zeste
FBgn0000633	CG17716	uncharacterized protein	FBgn0000633	CG17716	Current	teiresias	tei	204	teiresias
FBgn0000635	Fas2	Fasciclin 2	FBgn0000635	CG3665	Current	Fasciclin 2	Fas2	205	Fasciclin 2
FBgn0000636	Fas3	Fasciclin 3	FBgn0000636	CG5803	Current	Fasciclin 3	Fas3	206	Fasciclin 3
FBgn0000639	Fbp1	Fat body protein 1	FBgn0000639	CG17285	Current	Fat body protein 1	Fbp1	207	Fat body protein 1
FBgn0000640	Fbp2	Fat body protein 2	FBgn0000640	CG3763	Current	Fat body protein 2	Fbp2	208	Fat body protein 2
FBgn0000644	Fcp3C	Follicle cell protein 3C	FBgn0000644	CG4015	Current	Follicle cell protein 3C	Fcp3C	209	Follicle cell protein 3C
FBgn0000658	fj	four-jointed	FBgn0000658	CG10917	Current	four-jointed	fj	210	four-jointed
FBgn0000659	fkh	fork head	FBgn0000659	CG10002	Current	fork head	fkh	211	fork head
FBgn0000662	fl(2)d	female lethal d	FBgn0000662	CG6315	Current	female lethal d	fl(2)d	212	female lethal d
FBgn0000667	Actn	alpha actinin	FBgn0000667	CG4376	Current	alpha actinin	Actn	213	alpha actinin
FBgn0000709	fliI	flightless I	FBgn0000709	CG1484	Current	flightless I	fliI	214	flightless I
FBgn0000711	flw	flapwing	FBgn0000711	CG2096	Current	flapwing	flw	215	flapwing
FBgn0000715	FMRFa	FMRFamide	FBgn0000715	CG2346	Current	FMRFamide	FMRFa	216	FMRFamide
FBgn0000719	fog	folded gastrulation	FBgn0000719	CG9559	Current	folded gastrulation	fog	217	folded gastrulation
FBgn0000721	for	foraging	FBgn0000721	CG10033	Current	foraging	for	218	foraging
FBgn0000723	FER	FER tyrosine kinase	FBgn0000723	CG8874	Current	FER tyrosine kinase	FER	219	FER tyrosine kinase
FBgn0000808	gd	gastrulation-defective	FBgn0000808	CG1505	Current	gastrulation-defective	gd	220	gastrulation-defective
FBgn0000810	fs(1)K10	female sterile (1) K10	FBgn0000810	CG3218	Current	female sterile (1) K10	fs(1)K10	221	female sterile (1) K10
FBgn0000826	png	pan gu	FBgn0000826	CG11420	Current	pan gu	png	222	pan gu
FBgn0000927	fs(1)Ya	female sterile (1) Young arrest	FBgn0000927	CG2707	Current	female sterile (1) Young arrest	fs(1)Ya	223	female sterile (1) Young arrest
FBgn0000928	fs(1)Yb	female sterile (1) Yb	FBgn0000928	CG2706	Current	female sterile (1) Yb	fs(1)Yb	224	female sterile (1) Yb
FBgn0000964	tj	traffic jam	FBgn0000964	CG10034	Current	traffic jam	tj	225	traffic jam
FBgn0000996	dup	double parked	FBgn0000996	CG8171	Current	double parked	dup	226	double parked
FBgn0001075	ft	fat	FBgn0001075	CG3352	Current	fat	ft	227	fat
FBgn0001078	ftz-f1	ftz transcription factor 1	FBgn0001078	CG4059	Current	ftz transcription factor 1	ftz-f1	228	ftz transcription factor 1
FBgn0001079	fu	fused	FBgn0001079	CG6551	Current	fused	fu	229	fused
FBgn0001083	fw	furrowed	FBgn0001083	CG1500	Current	furrowed	fw	230	furrowed
FBgn0001084	fy	fuzzy	FBgn0001084	CG13396	Current	fuzzy	fy	231	fuzzy
FBgn0001085	fz	frizzled	FBgn0001085	CG17697	Current	frizzled	fz	232	frizzled
FBgn0001086	fzy	fizzy	FBgn0001086	CG4274	Current	fizzy	fzy	233	fizzy
FBgn0001087	g	garnet	FBgn0001087	CG10986	Current	garnet	g	234	garnet
FBgn0001089	Gal	beta galactosidase	FBgn0001089	CG9092	Current	beta galactosidase	Gal	235	beta galactosidase
FBgn0001090	bnb	bangles and beads	FBgn0001090	CG7088	Current	bangles and beads	bnb	236	bangles and beads
FBgn0001091	Gapdh1	Glyceraldehyde 3 phosphate dehydrogenase 1	FBgn0001091	CG12055	Current	Glyceraldehyde 3 phosphate dehydrogenase 1	Gapdh1	237	Glyceraldehyde 3 phosphate dehydrogenase 1
FBgn0001092	Gapdh2	Glyceraldehyde 3 phosphate dehydrogenase 2	FBgn0001092	CG8893	Current	Glyceraldehyde 3 phosphate dehydrogenase 2	Gapdh2	238	Glyceraldehyde 3 phosphate dehydrogenase 2
FBgn0001098	Gdh	Glutamate dehydrogenase	FBgn0001098	CG5320	Current	Glutamate dehydrogenase	Gdh	239	Glutamate dehydrogenase
FBgn0001099	gdl	gonadal	FBgn0001099	CG33756	Current	gonadal	gdl	240	gonadal
FBgn0001104	Galphai	G protein alpha i subunit	FBgn0001104	CG10060	Current	G protein alpha i subunit	Galphai	241	G protein alpha i subunit
FBgn0001105	Gbeta13F	G protein beta-subunit 13F	FBgn0001105	CG10545	Current	G protein beta-subunit 13F	Gbeta13F	242	G protein beta-subunit 13F
FBgn0001108	DCTN1-p150	Dynactin 1, p150 subunit	FBgn0001108	CG9206	Current	Dynactin 1, p150 subunit	DCTN1-p150	243	Dynactin 1, p150 subunit
FBgn0001112	Gld	Glucose dehydrogenase	FBgn0001112	CG1152	Current	Glucose dehydrogenase	Gld	244	Glucose dehydrogenase
FBgn0001114	Glt	Glutactin	FBgn0001114	CG9280	Current	Glutactin	Glt	245	Glutactin
FBgn0001120	gnu	giant nuclei	FBgn0001120	CG5272	Current	giant nuclei	gnu	246	giant nuclei
FBgn0001122	Galphao	G protein alpha o subunit	FBgn0001122	CG2204	Current	G protein alpha o subunit	Galphao	247	G protein alpha o subunit
FBgn0001123	Galphas	G protein alpha s subunit	FBgn0001123	CG2835	Current	G protein alpha s subunit	Galphas	248	G protein alpha s subunit
FBgn0001124	Got1	Glutamate oxaloacetate transaminase 1	FBgn0001124	CG8430	Current	Glutamate oxaloacetate transaminase 1	Got1	249	Glutamate oxaloacetate transaminase 1
FBgn0001125	Got2	Glutamate oxaloacetate transaminase 2	FBgn0001125	CG4233	Current	Glutamate oxaloacetate transaminase 2	Got2	250	Glutamate oxaloacetate transaminase 2
FBgn0001128	Gpdh1	Glycerol-3-phosphate dehydrogenase 1	FBgn0001128	CG9042	Current	Glycerol-3-phosphate dehydrogenase 1	Gpdh1	251	Glycerol-3-phosphate dehydrogenase 1
FBgn0001133	grau	grauzone	FBgn0001133	CG33133	Current	grauzone	grau	252	grauzone
FBgn0001134	Grd	Glycine receptor	FBgn0001134	CG7446	Current	Glycine receptor	Grd	253	Glycine receptor
FBgn0001137	grk	gurken	FBgn0001137	CG17610	Current	gurken	grk	254	gurken
FBgn0001138	grn	grain	FBgn0001138	CG9656	Current	grain	grn	255	grain
FBgn0001139	gro	groucho	FBgn0001139	CG8384	Current	groucho	gro	256	groucho
FBgn0001142	Gs1	Glutamine synthetase 1	FBgn0001142	CG2718	Current	Glutamine synthetase 1	Gs1	257	Glutamine synthetase 1
FBgn0001145	Gs2	Glutamine synthetase 2	FBgn0001145	CG1743	Current	Glutamine synthetase 2	Gs2	258	Glutamine synthetase 2
FBgn0001147	gsb-n	gooseberry-neuro	FBgn0001147	CG2692	Current	gooseberry-neuro	gsb-n	259	gooseberry-neuro
FBgn0001148	gsb	gooseberry	FBgn0001148	CG3388	Current	gooseberry	gsb	260	gooseberry
FBgn0001149	GstD1	Glutathione S transferase D1	FBgn0001149	CG10045	Current	Glutathione S transferase D1	GstD1	261	Glutathione S transferase D1
FBgn0001150	gt	giant	FBgn0001150	CG7952	Current	giant	gt	262	giant
FBgn0001168	h	hairy	FBgn0001168	CG6494	Current	hairy	h	263	hairy
FBgn0001169	H	Hairless	FBgn0001169	CG5460	Current	Hairless	H	264	Hairless
FBgn0001170	H2.0	Homeodomain protein 2.0	FBgn0001170	CG11607	Current	Homeodomain protein 2.0	H2.0	265	Homeodomain protein 2.0
FBgn0001174	halo	halo	FBgn0001174	CG7428	Current	halo	halo	266	halo
FBgn0001179	hay	haywire	FBgn0001179	CG8019	Current	haywire	hay	267	haywire
FBgn0001180	hb	hunchback	FBgn0001180	CG9786	Current	hunchback	hb	268	hunchback
FBgn0001185	her	hermaphrodite	FBgn0001185	CG4694	Current	hermaphrodite	her	269	hermaphrodite
FBgn0001186	Hex-A	Hexokinase A	FBgn0001186	CG3001	Current	Hexokinase A	Hex-A	270	Hexokinase A
FBgn0001187	Hex-C	Hexokinase C	FBgn0001187	CG8094	Current	Hexokinase C	Hex-C	271	Hexokinase C
FBgn0001189	hfw	halfway	FBgn0001189	CG3095	Current	halfway	hfw	272	halfway
FBgn0001197	His2Av	Histone H2A variant	FBgn0001197	CG5499	Current	Histone H2A variant	His2Av	273	Histone H2A variant
FBgn0001202	hook	hook	FBgn0001202	CG10653	Current	hook	hook	274	hook
FBgn0001206	Hmr	Hybrid male rescue	FBgn0001206	CG1619	Current	Hybrid male rescue	Hmr	275	Hybrid male rescue
FBgn0001208	Hn	Henna	FBgn0001208	CG7399	Current	Henna	Hn	276	Henna
FBgn0001215	Hrb98DE	Heterogeneous nuclear ribonucleoprotein at 98DE	FBgn0001215	CG9983	Current	Heterogeneous nuclear ribonucleoprotein at 98DE	Hrb98DE	277	Heterogeneous nuclear ribonucleoprotein at 98DE
FBgn0001216	Hsc70-1	Heat shock protein cognate 1	FBgn0001216	CG8937	Current	Heat shock protein cognate 1	Hsc70-1	278	Heat shock protein cognate 1
FBgn0001217	Hsc70-2	Heat shock protein cognate 2	FBgn0001217	CG7756	Current	Heat shock protein cognate 2	Hsc70-2	279	Heat shock protein cognate 2
FBgn0001218	Hsc70-3	Heat shock 70-kDa protein cognate 3	FBgn0001218	CG4147	Current	Heat shock 70-kDa protein cognate 3	Hsc70-3	280	Heat shock 70-kDa protein cognate 3
FBgn0001220	Hsc70-5	Heat shock protein cognate 5	FBgn0001220	CG8542	Current	Heat shock protein cognate 5	Hsc70-5	281	Heat shock protein cognate 5
FBgn0001222	Hsf	Heat shock factor	FBgn0001222	CG5748	Current	Heat shock factor	Hsf	282	Heat shock factor
FBgn0001223	Hsp22	Heat shock protein 22	FBgn0001223	CG4460	Current	Heat shock protein 22	Hsp22	283	Heat shock protein 22
FBgn0001224	Hsp23	Heat shock protein 23	FBgn0001224	CG4463	Current	Heat shock protein 23	Hsp23	284	Heat shock protein 23
FBgn0001225	Hsp26	Heat shock protein 26	FBgn0001225	CG4183	Current	Heat shock protein 26	Hsp26	285	Heat shock protein 26
FBgn0001226	Hsp27	Heat shock protein 27	FBgn0001226	CG4466	Current	Heat shock protein 27	Hsp27	286	Heat shock protein 27
FBgn0001227	Hsp67Ba	Heat shock gene 67Ba	FBgn0001227	CG4167	Current	Heat shock gene 67Ba	Hsp67Ba	287	Heat shock gene 67Ba
FBgn0001228	CG4456	uncharacterized protein	FBgn0001228	CG4456	Current	-	CG4456	288	uncharacterized protein
FBgn0001229	Hsp67Bc	Heat shock gene 67Bc	FBgn0001229	CG4190	Current	Heat shock gene 67Bc	Hsp67Bc	289	Heat shock gene 67Bc
FBgn0001230	Hsp68	Heat shock protein 68	FBgn0001230	CG5436	Current	Heat shock protein 68	Hsp68	290	Heat shock protein 68
FBgn0001233	Hsp83	Heat shock protein 83	FBgn0001233	CG1242	Current	Heat shock protein 83	Hsp83	291	Heat shock protein 83
FBgn0001234	lncRNA:Hsromega	Heat shock RNA omega	FBgn0001234	CR31400	Current	Heat shock RNA omega	lncRNA:Hsromega	292	Heat shock RNA omega
FBgn0001235	hth	homothorax	FBgn0001235	CG17117	Current	homothorax	hth	293	homothorax
FBgn0001247	Ide	Insulin degrading metalloproteinase	FBgn0001247	CG5517	Current	Insulin degrading metalloproteinase	Ide	294	Insulin degrading metalloproteinase
FBgn0001248	Idh	Isocitrate dehydrogenase	FBgn0001248	CG7176	Current	Isocitrate dehydrogenase	Idh	295	Isocitrate dehydrogenase
FBgn0001250	if	inflated	FBgn0001250	CG9623	Current	inflated	if	296	inflated
FBgn0001253	ImpE1	Ecdysone-inducible gene E1	FBgn0001253	CG32356	Current	Ecdysone-inducible gene E1	ImpE1	297	Ecdysone-inducible gene E1
FBgn0001254	ImpE2	Ecdysone-inducible gene E2	FBgn0001254	CG1934	Current	Ecdysone-inducible gene E2	ImpE2	298	Ecdysone-inducible gene E2
FBgn0001255	ImpE3	Ecdysone-inducible gene E3	FBgn0001255	CG2723	Current	Ecdysone-inducible gene E3	ImpE3	299	Ecdysone-inducible gene E3
FBgn0001256	ImpL1	Ecdysone-inducible gene L1	FBgn0001256	CG10717	Current	Ecdysone-inducible gene L1	ImpL1	300	Ecdysone-inducible gene L1
FBgn0001257	ImpL2	Ecdysone-inducible gene L2	FBgn0001257	CG15009	Current	Ecdysone-inducible gene L2	ImpL2	301	Ecdysone-inducible gene L2
FBgn0001258	Ldh	Lactate dehydrogenase	FBgn0001258	CG10160	Current	Lactate dehydrogenase	Ldh	302	Lactate dehydrogenase
FBgn0001259	in	inturned	FBgn0001259	CG16993	Current	inturned	in	303	inturned
FBgn0001263	inaD	inactivation no afterpotential D	FBgn0001263	CG3504	Current	inactivation no afterpotential D	inaD	304	inactivation no afterpotential D
FBgn0001269	inv	invected	FBgn0001269	CG17835	Current	invected	inv	305	invected
FBgn0001276	ix	intersex	FBgn0001276	CG13201	Current	intersex	ix	306	intersex
FBgn0001280	janA	janus A	FBgn0001280	CG7933	Current	janus A	janA	307	janus A
FBgn0001281	janB	janus B	FBgn0001281	CG7931	Current	janus B	janB	308	janus B
FBgn0001285	Jon44E	Jonah 44E	FBgn0001285	CG8579	Current	Jonah 44E	Jon44E	309	Jonah 44E
FBgn0001291	Jra	Jun-related antigen	FBgn0001291	CG2275	Current	Jun-related antigen	Jra	310	Jun-related antigen
FBgn0001296	kar	karmoisin	FBgn0001296	CG12286	Current	karmoisin	kar	311	karmoisin
FBgn0001297	kay	kayak	FBgn0001297	CG33956	Current	kayak	kay	312	kayak
FBgn0001301	kel	kelch	FBgn0001301	CG7210	Current	kelch	kel	313	kelch
FBgn0001308	Khc	Kinesin heavy chain	FBgn0001308	CG7765	Current	Kinesin heavy chain	Khc	314	Kinesin heavy chain
FBgn0001311	kkv	krotzkopf verkehrt	FBgn0001311	CG2666	Current	krotzkopf verkehrt	kkv	315	krotzkopf verkehrt
FBgn0001316	klar	klarsicht	FBgn0001316	CG17046	Current	klarsicht	klar	316	klarsicht
FBgn0001319	kn	knot	FBgn0001319	CG10197	Current	knot	kn	317	knot
FBgn0001320	kni	knirps	FBgn0001320	CG4717	Current	knirps	kni	318	knirps
FBgn0001321	knk	knickkopf	FBgn0001321	CG6217	Current	knickkopf	knk	319	knickkopf
FBgn0001323	knrl	knirps-like	FBgn0001323	CG4761	Current	knirps-like	knrl	320	knirps-like
FBgn0001324	kto	kohtalo	FBgn0001324	CG8491	Current	kohtalo	kto	321	kohtalo
FBgn0001325	Kr	Kruppel	FBgn0001325	CG3340	Current	Kruppel	Kr	322	Kruppel
FBgn0001330	kz	kurz	FBgn0001330	CG3228	Current	kurz	kz	323	kurz
FBgn0001332	PRAS40	PRAS40	FBgn0267824	CG46146	Current	Proline-rich Akt substrate 40 kDa	PRAS40	324	Proline-rich Akt substrate 40 kDa
FBgn0001341	Mybbp1A	MYB binding protein 1a	FBgn0001341	CG6189	Current	MYB binding protein 1a	Mybbp1A	325	MYB binding protein 1a
FBgn0001404	egh	egghead	FBgn0001404	CG9659	Current	egghead	egh	326	egghead
FBgn0001491	l(1)10Bb	lethal (1) 10Bb	FBgn0001491	CG1639	Current	lethal (1) 10Bb	l(1)10Bb	327	lethal (1) 10Bb
FBgn0001565	Hlc	Helicase	FBgn0001565	CG1666	Current	Helicase	Hlc	328	Helicase
FBgn0001612	Grip91	Gamma-tubulin ring protein 91	FBgn0001612	CG10988	Current	Gamma-tubulin ring protein 91	Grip91	329	Gamma-tubulin ring protein 91
FBgn0001624	dlg1	discs large 1	FBgn0001624	CG1725	Current	discs large 1	dlg1	330	discs large 1
FBgn0001941	ifc	infertile crescent	FBgn0001941	CG9078	Current	infertile crescent	ifc	331	infertile crescent
FBgn0001942	eIF4A	eukaryotic translation initiation factor 4A	FBgn0001942	CG9075	Current	eukaryotic translation initiation factor 4A	eIF4A	332	eukaryotic translation initiation factor 4A
FBgn0001961	Arpc1	Actin-related protein 2/3 complex, subunit 1	FBgn0001961	CG8978	Current	Actin-related protein 2/3 complex, subunit 1	Arpc1	333	Actin-related protein 2/3 complex, subunit 1
FBgn0001965	Sos	Son of sevenless	FBgn0001965	CG7793	Current	Son of sevenless	Sos	334	Son of sevenless
FBgn0001967	NimC3	Nimrod C3	FBgn0001967	CG16880	Current	Nimrod C3	NimC3	335	Nimrod C3
FBgn0001970	Pgant35A	Polypeptide N-acetylgalactosaminyltransferase 35A	FBgn0001970	CG7480	Current	Polypeptide N-acetylgalactosaminyltransferase 35A	Pgant35A	336	Polypeptide N-acetylgalactosaminyltransferase 35A
FBgn0001974	NA	NA	FBgn0286027	CG3688	Current	RNA guanine-7 methyltransferase	Rnmt	337	RNA guanine-7 methyltransferase
FBgn0001977	CIAPIN1	Cytokine induced apoptosis inhibitor 1	FBgn0001977	CG4180	Current	Cytokine induced apoptosis inhibitor 1	CIAPIN1	338	Cytokine induced apoptosis inhibitor 1
FBgn0001978	stc	shuttle craft	FBgn0001978	CG3647	Current	shuttle craft	stc	339	shuttle craft
FBgn0001981	esg	escargot	FBgn0287768	CG3758	Current	escargot	esg	340	escargot
FBgn0001983	wor	worniu	FBgn0001983	CG4158	Current	worniu	wor	341	worniu
FBgn0001986	Mtr4	Mtr4 helicase	FBgn0001986	CG4152	Current	Mtr4 helicase	Mtr4	342	Mtr4 helicase
FBgn0001987	Gli	Gliotactin	FBgn0001987	CG3903	Current	Gliotactin	Gli	343	Gliotactin
FBgn0001989	ND-B17	NADH dehydrogenase (ubiquinone) B17 subunit	FBgn0001989	CG13240	Current	NADH dehydrogenase (ubiquinone) B17 subunit	ND-B17	344	NADH dehydrogenase (ubiquinone) B17 subunit
FBgn0001990	wek	weckle	FBgn0001990	CG4148	Current	weckle	wek	345	weckle
FBgn0001991	Ca-alpha1D	Ca[2+]-channel protein alpha[[1]] subunit D	FBgn0001991	CG4894	Current	Ca[2+]-channel protein alpha[[1]] subunit D	Ca-alpha1D	346	Ca[2+]-channel protein alpha[[1]] subunit D
FBgn0001992	Cyp303a1	Cyp303a1	FBgn0001992	CG4163	Current	Cytochrome P450 303a1	Cyp303a1	347	Cytochrome P450 303a1
FBgn0001994	crp	cropped	FBgn0001994	CG7664	Current	cropped	crp	348	cropped
FBgn0001995	mRpL4	mitochondrial ribosomal protein L4	FBgn0001995	CG5818	Current	mitochondrial ribosomal protein L4	mRpL4	349	mitochondrial ribosomal protein L4
FBgn0002021	l(2)37Bb	lethal (2) 37Bb	FBgn0002021	CG10655	Current	lethal (2) 37Bb	l(2)37Bb	350	lethal (2) 37Bb
FBgn0002022	Catsup	Catecholamines up	FBgn0002022	CG10449	Current	Catecholamines up	Catsup	351	Catecholamines up
FBgn0002023	Lim3	Lim3	FBgn0002023	CG10699	Current	Lim3	Lim3	352	Lim3
FBgn0002031	l(2)37Cc	lethal (2) 37Cc	FBgn0002031	CG10691	Current	lethal (2) 37Cc	l(2)37Cc	353	lethal (2) 37Cc
FBgn0002036	CG10561	uncharacterized protein	FBgn0002036	CG10561	Current	-	CG10561	354	uncharacterized protein
FBgn0002044	swm	second mitotic wave missing	FBgn0002044	CG10084	Current	second mitotic wave missing	swm	355	second mitotic wave missing
FBgn0002069	AspRS	Aspartyl-tRNA synthetase	FBgn0002069	CG3821	Current	Aspartyl-tRNA synthetase	AspRS	356	Aspartyl-tRNA synthetase
FBgn0002121	l(2)gl	lethal (2) giant larvae	FBgn0002121	CG2671	Current	lethal (2) giant larvae	l(2)gl	357	lethal (2) giant larvae
FBgn0002174	CG5504	uncharacterized protein	FBgn0002174	CG5504	Current	-	CG5504	358	uncharacterized protein
FBgn0002183	dre4	dre4	FBgn0002183	CG1828	Current	dre4	dre4	359	dre4
FBgn0002283	l(3)73Ah	lethal (3) 73Ah	FBgn0002283	CG4195	Current	lethal (3) 73Ah	l(3)73Ah	360	lethal (3) 73Ah
FBgn0002284	Prosbeta6	Proteasome beta6 subunit	FBgn0002284	CG4097	Current	Proteasome beta6 subunit	Prosbeta6	361	Proteasome beta6 subunit
FBgn0002306	sas	stranded at second	FBgn0002306	CG2507	Current	stranded at second	sas	362	stranded at second
FBgn0002354	l(3)87Df	lethal (3) 87Df	FBgn0002354	CG7620	Current	lethal (3) 87Df	l(3)87Df	363	lethal (3) 87Df
FBgn0002413	dco	discs overgrown	FBgn0002413	CG2048	Current	discs overgrown	dco	364	discs overgrown
FBgn0002431	hyd	hyperplastic discs	FBgn0002431	CG9484	Current	hyperplastic discs	hyd	365	hyperplastic discs
FBgn0002440	l(3)mbn	lethal (3) malignant blood neoplasm	FBgn0002440	CG12755	Current	lethal (3) malignant blood neoplasm	l(3)mbn	366	lethal (3) malignant blood neoplasm
FBgn0002441	l(3)mbt	lethal (3) malignant brain tumor	FBgn0002441	CG5954	Current	lethal (3) malignant brain tumor	l(3)mbt	367	lethal (3) malignant brain tumor
FBgn0002466	sti	sticky	FBgn0002466	CG10522	Current	sticky	sti	368	sticky
FBgn0002521	pho	pleiohomeotic	FBgn0002521	CG17743	Current	pleiohomeotic	pho	369	pleiohomeotic
FBgn0002522	lab	labial	FBgn0002522	CG1264	Current	labial	lab	370	labial
FBgn0002524	lace	lace	FBgn0002524	CG4162	Current	lace	lace	371	lace
FBgn0002525	Lam	Lamin	FBgn0002525	CG6944	Current	Lamin	Lam	372	Lamin
FBgn0002526	LanA	Laminin A	FBgn0002526	CG10236	Current	Laminin A	LanA	373	Laminin A
FBgn0002531	Lcp1	Larval cuticle protein 1	FBgn0002531	CG11650	Current	Larval cuticle protein 1	Lcp1	374	Larval cuticle protein 1
FBgn0002533	Lcp2	Larval cuticle protein 2	FBgn0002533	CG8697	Current	Larval cuticle protein 2	Lcp2	375	Larval cuticle protein 2
FBgn0002534	Lcp3	Larval cuticle protein 3	FBgn0002534	CG2043	Current	Larval cuticle protein 3	Lcp3	376	Larval cuticle protein 3
FBgn0002535	Lcp4	Larval cuticle protein 4	FBgn0002535	CG2044	Current	Larval cuticle protein 4	Lcp4	377	Larval cuticle protein 4
FBgn0002542	lds	lodestar	FBgn0002542	CG2684	Current	lodestar	lds	378	lodestar
FBgn0002543	robo2	roundabout 2	FBgn0002543	CG5481	Current	roundabout 2	robo2	379	roundabout 2
FBgn0002552	lin	lines	FBgn0002552	CG11770	Current	lines	lin	380	lines
FBgn0002561	l(1)sc	lethal of scute	FBgn0002561	CG3839	Current	lethal of scute	l(1)sc	381	lethal of scute
FBgn0002562	Lsp1alpha	Larval serum protein 1 alpha	FBgn0002562	CG2559	Current	Larval serum protein 1 alpha	Lsp1alpha	382	Larval serum protein 1 alpha
FBgn0002563	Lsp1beta	Larval serum protein 1 beta	FBgn0002563	CG4178	Current	Larval serum protein 1 beta	Lsp1beta	383	Larval serum protein 1 beta
FBgn0002564	Lsp1gamma	Larval serum protein 1 gamma	FBgn0002564	CG6821	Current	Larval serum protein 1 gamma	Lsp1gamma	384	Larval serum protein 1 gamma
FBgn0002565	Lsp2	Larval serum protein 2	FBgn0002565	CG6806	Current	Larval serum protein 2	Lsp2	385	Larval serum protein 2
FBgn0002566	lt	light	FBgn0002566	CG18028	Current	light	lt	386	light
FBgn0002567	Rab32	Rab32	FBgn0002567	CG8024	Current	Rab32	Rab32	387	Rab32
FBgn0002569	Mal-A2	Maltase A2	FBgn0002569	CG8694	Current	Maltase A2	Mal-A2	388	Maltase A2
FBgn0002570	Mal-A1	Maltase A1	FBgn0002570	CG8696	Current	Maltase A1	Mal-A1	389	Maltase A1
FBgn0002571	Mal-A3	Maltase A3	FBgn0002571	CG8695	Current	Maltase A3	Mal-A3	390	Maltase A3
FBgn0002573	sens	senseless	FBgn0002573	CG32120	Current	senseless	sens	391	senseless
FBgn0002576	lz	lozenge	FBgn0002576	CG1689	Current	lozenge	lz	392	lozenge
FBgn0002577	m	miniature	FBgn0002577	CG9369	Current	miniature	m	393	miniature
FBgn0002578	Kaz-m1	Kazal-type protease inhibitor m1	FBgn0002578	CG8342	Current	Kazal-type protease inhibitor m1	Kaz-m1	394	Kazal-type protease inhibitor m1
FBgn0002579	RpL36	Ribosomal protein L36	FBgn0002579	CG7622	Current	Ribosomal protein L36	RpL36	395	Ribosomal protein L36
FBgn0002590	RpS5a	Ribosomal protein S5a	FBgn0002590	CG8922	Current	Ribosomal protein S5a	RpS5a	396	Ribosomal protein S5a
FBgn0002592	E(spl)m2-BFM	Enhancer of split m2, Bearded family member	FBgn0002592	CG6104	Current	Enhancer of split m2, Bearded family member	E(spl)m2-BFM	397	Enhancer of split m2, Bearded family member
FBgn0002593	RpLP1	Ribosomal protein LP1	FBgn0002593	CG4087	Current	Ribosomal protein LP1	RpLP1	398	Ribosomal protein LP1
FBgn0002607	RpL19	60S ribosomal protein L19	FBgn0285950	CG2746	Current	Ribosomal protein L19	RpL19	399	Ribosomal protein L19
FBgn0002609	E(spl)m3-HLH	Enhancer of split m3, helix-loop-helix	FBgn0002609	CG8346	Current	Enhancer of split m3, helix-loop-helix	E(spl)m3-HLH	400	Enhancer of split m3, helix-loop-helix
FBgn0002622	RpS3	Ribosomal protein S3	FBgn0002622	CG6779	Current	Ribosomal protein S3	RpS3	401	Ribosomal protein S3
FBgn0002626	RpL32	Ribosomal protein L32	FBgn0002626	CG7939	Current	Ribosomal protein L32	RpL32	402	Ribosomal protein L32
FBgn0002629	E(spl)m4-BFM	Enhancer of split m4, Bearded family member	FBgn0002629	CG6099	Current	Enhancer of split m4, Bearded family member	E(spl)m4-BFM	403	Enhancer of split m4, Bearded family member
FBgn0002631	E(spl)m5-HLH	Enhancer of split m5, helix-loop-helix	FBgn0002631	CG6096	Current	Enhancer of split m5, helix-loop-helix	E(spl)m5-HLH	404	Enhancer of split m5, helix-loop-helix
FBgn0002632	E(spl)m6-BFM	Enhancer of split m6, Bearded family member	FBgn0002632	CG8354	Current	Enhancer of split m6, Bearded family member	E(spl)m6-BFM	405	Enhancer of split m6, Bearded family member
FBgn0002633	E(spl)m7-HLH	Enhancer of split m7, helix-loop-helix	FBgn0002633	CG8361	Current	Enhancer of split m7, helix-loop-helix	E(spl)m7-HLH	406	Enhancer of split m7, helix-loop-helix
FBgn0002638	Rcc1	Regulator of chromosome condensation 1	FBgn0002638	CG10480	Current	Regulator of chromosome condensation 1	Rcc1	407	Regulator of chromosome condensation 1
FBgn0002641	mal	maroon-like	FBgn0002641	CG1692	Current	maroon-like	mal	408	maroon-like
FBgn0002643	mam	mastermind	FBgn0002643	CG8118	Current	mastermind	mam	409	mastermind
FBgn0002645	Map205	Microtubule-associated protein 205	FBgn0002645	CG1483	Current	Microtubule-associated protein 205	Map205	410	Microtubule-associated protein 205
FBgn0002673	twe	twine	FBgn0002673	CG4965	Current	twine	twe	411	twine
FBgn0002707	mei-9	meiotic 9	FBgn0002707	CG3697	Current	meiotic 9	mei-9	412	meiotic 9
FBgn0002709	mei-218	meiotic 218	FBgn0002709	CG8923	Current	meiotic 218	mei-218	413	meiotic 218
FBgn0002715	mei-S332	meiotic from via Salaria 332	FBgn0002715	CG5303	Current	meiotic from via Salaria 332	mei-S332	414	meiotic from via Salaria 332
FBgn0002716	mei-W68	meiotic W68	FBgn0002716	CG7753	Current	meiotic W68	mei-W68	415	meiotic W68
FBgn0002719	Men	Malic enzyme	FBgn0002719	CG10120	Current	Malic enzyme	Men	416	Malic enzyme
FBgn0002723	Met	Methoprene-tolerant	FBgn0002723	CG1705	Current	Methoprene-tolerant	Met	417	Methoprene-tolerant
FBgn0002732	E(spl)malpha-BFM	Enhancer of split malpha, Bearded family member	FBgn0002732	CG8337	Current	Enhancer of split malpha, Bearded family member	E(spl)malpha-BFM	418	Enhancer of split malpha, Bearded family member
FBgn0002733	E(spl)mbeta-HLH	Enhancer of split mbeta, helix-loop-helix	FBgn0002733	CG14548	Current	Enhancer of split mbeta, helix-loop-helix	E(spl)mbeta-HLH	419	Enhancer of split mbeta, helix-loop-helix
FBgn0002734	E(spl)mdelta-HLH	Enhancer of split mdelta, helix-loop-helix	FBgn0002734	CG8328	Current	Enhancer of split mdelta, helix-loop-helix	E(spl)mdelta-HLH	420	Enhancer of split mdelta, helix-loop-helix
FBgn0002735	E(spl)mgamma-HLH	Enhancer of split mgamma, helix-loop-helix	FBgn0002735	CG8333	Current	Enhancer of split mgamma, helix-loop-helix	E(spl)mgamma-HLH	421	Enhancer of split mgamma, helix-loop-helix
FBgn0002736	mago	mago nashi	FBgn0002736	CG9401	Current	mago nashi	mago	422	mago nashi
FBgn0002772	Mlc1	Myosin alkali light chain 1	FBgn0002772	CG5596	Current	Myosin alkali light chain 1	Mlc1	423	Myosin alkali light chain 1
FBgn0002773	Mlc2	Myosin light chain 2	FBgn0002773	CG2184	Current	Myosin light chain 2	Mlc2	424	Myosin light chain 2
FBgn0002774	mle	maleless	FBgn0002774	CG11680	Current	maleless	mle	425	maleless
FBgn0002775	msl-3	male-specific lethal 3	FBgn0002775	CG8631	Current	male-specific lethal 3	msl-3	426	male-specific lethal 3
FBgn0002778	mnd	minidiscs	FBgn0002778	CG3297	Current	minidiscs	mnd	427	minidiscs
FBgn0002780	mod	modulo	FBgn0002780	CG2050	Current	modulo	mod	428	modulo
FBgn0002781	mod(mdg4)	modifier of mdg4	FBgn0002781	CG32491	Current	modifier of mdg4	mod(mdg4)	429	modifier of mdg4
FBgn0002783	mor	moira	FBgn0002783	CG18740	Current	moira	mor	430	moira
FBgn0002787	Rpn8	Regulatory particle non-ATPase 8	FBgn0002787	CG3416	Current	Regulatory particle non-ATPase 8	Rpn8	431	Regulatory particle non-ATPase 8
FBgn0002789	Mp20	Muscle protein 20	FBgn0002789	CG4696	Current	Muscle protein 20	Mp20	432	Muscle protein 20
FBgn0002791	mr	morula	FBgn0002791	CG3060	Current	morula	mr	433	morula
FBgn0002838	ms(3)K81	male sterile (3) K81	FBgn0002838	CG14251	Current	male sterile (3) K81	ms(3)K81	434	male sterile (3) K81
FBgn0002842	sa	spermatocyte arrest	FBgn0002842	CG11308	Current	spermatocyte arrest	sa	435	spermatocyte arrest
FBgn0002855	Acp26Aa	Accessory gland protein 26Aa	FBgn0002855	CG8982	Current	Accessory gland protein 26Aa	Acp26Aa	436	Accessory gland protein 26Aa
FBgn0002856	Acp26Ab	Accessory gland protein 26Ab	FBgn0002856	CG9024	Current	Accessory gland protein 26Ab	Acp26Ab	437	Accessory gland protein 26Ab
FBgn0002862	Mst87F	Male-specific RNA 87F	FBgn0002862	CG17956	Current	Male-specific RNA 87F	Mst87F	438	Male-specific RNA 87F
FBgn0002863	Acp95EF	Accessory gland protein 95EF	FBgn0002863	CG17924	Current	Accessory gland protein 95EF	Acp95EF	439	Accessory gland protein 95EF
FBgn0002865	Mst98Ca	Male-specific RNA 98Ca	FBgn0002865	CG11719	Current	Male-specific RNA 98Ca	Mst98Ca	440	Male-specific RNA 98Ca
FBgn0002868	MtnA	Metallothionein A	FBgn0002868	CG9470	Current	Metallothionein A	MtnA	441	Metallothionein A
FBgn0002869	MtnB	Metallothionein B	FBgn0002869	CG4312	Current	Metallothionein B	MtnB	442	Metallothionein B
FBgn0002872	mu2	mutator 2	FBgn0002872	CG1960	Current	mutator 2	mu2	443	mutator 2
FBgn0002873	mud	mushroom body defect	FBgn0002873	CG12047	Current	mushroom body defect	mud	444	mushroom body defect
FBgn0002878	mus101	mutagen-sensitive 101	FBgn0002878	CG11156	Current	mutagen-sensitive 101	mus101	445	mutagen-sensitive 101
FBgn0002887	mus201	mutagen-sensitive 201	FBgn0002887	CG10890	Current	mutagen-sensitive 201	mus201	446	mutagen-sensitive 201
FBgn0002891	DNApol-zeta	DNA polymerase zeta catalytic subunit	FBgn0002891	CG1925	Current	DNA polymerase zeta subunit 1	PolZ1	447	DNA polymerase zeta subunit 1
FBgn0002899	mus301	mutagen-sensitive 301	FBgn0002899	CG7972	Current	mutagen-sensitive 301	mus301	448	mutagen-sensitive 301
FBgn0002901	mus304	mutagen-sensitive 304	FBgn0002901	CG7347	Current	mutagen-sensitive 304	mus304	449	mutagen-sensitive 304
FBgn0002905	DNApol-theta	DNA polymerase theta	FBgn0002905	CG6019	Current	DNA polymerase theta	PolQ	450	DNA polymerase theta
FBgn0002906	Blm	Bloom syndrome helicase	FBgn0002906	CG6920	Current	Bloom syndrome helicase	Blm	451	Bloom syndrome helicase
FBgn0002909	mus312	mutagen-sensitive 312	FBgn0002909	CG8601	Current	mutagen-sensitive 312	mus312	452	mutagen-sensitive 312
FBgn0002914	Myb	Myb oncogene-like	FBgn0002914	CG9045	Current	Myb oncogene-like	Myb	453	Myb oncogene-like
FBgn0002917	na	narrow abdomen	FBgn0002917	CG1517	Current	narrow abdomen	na	454	narrow abdomen
FBgn0002921	Atpalpha	Na pump alpha subunit	FBgn0002921	CG5670	Current	Na pump alpha subunit	Atpalpha	455	Na pump alpha subunit
FBgn0002922	nau	nautilus	FBgn0002922	CG10250	Current	nautilus	nau	456	nautilus
FBgn0002924	ncd	non-claret disjunctional	FBgn0002924	CG7831	Current	non-claret disjunctional	ncd	457	non-claret disjunctional
FBgn0002926	ndl	nudel	FBgn0002926	CG10129	Current	nudel	ndl	458	nudel
FBgn0002930	nec	necrotic	FBgn0002930	CG1857	Current	necrotic	nec	459	necrotic
FBgn0002931	net	net	FBgn0002931	CG11450	Current	net	net	460	net
FBgn0002932	neur	neuralized	FBgn0002932	CG11988	Current	neuralized	neur	461	neuralized
FBgn0002933	ng1	new glue 1	FBgn0002933	CG10781	Current	new glue 1	ng1	462	new glue 1
FBgn0002936	ninaA	neither inactivation nor afterpotential A	FBgn0002936	CG3966	Current	neither inactivation nor afterpotential A	ninaA	463	neither inactivation nor afterpotential A
FBgn0002937	ninaB	neither inactivation nor afterpotential B	FBgn0002937	CG9347	Current	neither inactivation nor afterpotential B	ninaB	464	neither inactivation nor afterpotential B
FBgn0002938	ninaC	neither inactivation nor afterpotential C	FBgn0002938	CG5125	Current	neither inactivation nor afterpotential C	ninaC	465	neither inactivation nor afterpotential C
FBgn0002939	ninaD	neither inactivation nor afterpotential D	FBgn0002939	CG31783	Current	neither inactivation nor afterpotential D	ninaD	466	neither inactivation nor afterpotential D
FBgn0002940	ninaE	neither inactivation nor afterpotential E	FBgn0002940	CG4550	Current	neither inactivation nor afterpotential E	ninaE	467	neither inactivation nor afterpotential E
FBgn0002941	slou	slouch	FBgn0002941	CG6534	Current	slouch	slou	468	slouch
FBgn0002945	nkd	naked cuticle	FBgn0002945	CG11614	Current	naked cuticle	nkd	469	naked cuticle
FBgn0002948	nod	no distributive disjunction	FBgn0002948	CG1763	Current	no distributive disjunction	nod	470	no distributive disjunction
FBgn0002962	nos	nanos	FBgn0002962	CG5637	Current	nanos	nos	471	nanos
FBgn0002973	numb	numb	FBgn0002973	CG3779	Current	numb	numb	472	numb
FBgn0002985	odd	odd skipped	FBgn0002985	CG3851	Current	odd skipped	odd	473	odd skipped
FBgn0002989	okr	okra	FBgn0002989	CG3736	Current	okra	okr	474	okra
FBgn0003002	opa	odd paired	FBgn0003002	CG1133	Current	odd paired	opa	475	odd paired
FBgn0003008	or	orange	FBgn0003008	CG3029	Current	orange	or	476	orange
FBgn0003009	ord	orientation disruptor	FBgn0003009	CG3134	Current	orientation disruptor	ord	477	orientation disruptor
FBgn0003011	ort	ora transientless	FBgn0003011	CG7411	Current	ora transientless	ort	478	ora transientless
FBgn0003015	osk	oskar	FBgn0003015	CG10901	Current	oskar	osk	479	oskar
FBgn0003016	osp	outspread	FBgn0003016	CG3479	Current	outspread	osp	480	outspread
FBgn0003023	otu	ovarian tumor	FBgn0003023	CG12743	Current	ovarian tumor	otu	481	ovarian tumor
FBgn0003028	ovo	ovo	FBgn0003028	CG6824	Current	ovo	ovo	482	ovo
FBgn0003034	SP	Sex Peptide	FBgn0003034	CG17673	Current	Sex Peptide	SP	483	Sex Peptide
FBgn0003041	pbl	pebble	FBgn0003041	CG8114	Current	pebble	pbl	484	pebble
FBgn0003042	Pc	Polycomb	FBgn0003042	CG32443	Current	Polycomb	Pc	485	Polycomb
FBgn0003044	Pcl	Polycomblike	FBgn0003044	CG5109	Current	Polycomblike	Pcl	486	Polycomblike
FBgn0003046	Pcp	Pupal cuticle protein	FBgn0003046	CG3440	Current	Pupal cuticle protein	Pcp	487	Pupal cuticle protein
FBgn0003048	pcx	pecanex	FBgn0003048	CG3443	Current	pecanex	pcx	488	pecanex
FBgn0003053	peb	pebbled	FBgn0003053	CG12212	Current	pebbled	peb	489	pebbled
FBgn0003057	CG10598	uncharacterized protein	FBgn0003057	CG10598	Current	-	CG10598	490	uncharacterized protein
FBgn0003060	CG9757	uncharacterized protein	FBgn0003060	CG9757	Current	-	CG9757	491	uncharacterized protein
FBgn0003062	Fib	Fibrillarin	FBgn0003062	CG9888	Current	Fibrillarin	Fib	492	Fibrillarin
FBgn0003065	CG2150	uncharacterized protein	FBgn0003065	CG2150	Current	-	CG2150	493	uncharacterized protein
FBgn0003067	Pepck1	Phosphoenolpyruvate carboxykinase 1	FBgn0003067	CG17725	Current	Phosphoenolpyruvate carboxykinase 1	Pepck1	494	Phosphoenolpyruvate carboxykinase 1
FBgn0003068	per	period	FBgn0003068	CG2647	Current	period	per	495	period
FBgn0003071	Pfk	Phosphofructokinase	FBgn0003071	CG4001	Current	Phosphofructokinase	Pfk	496	Phosphofructokinase
FBgn0003074	Pgi	Phosphoglucose isomerase	FBgn0003074	CG8251	Current	Phosphoglucose isomerase	Pgi	497	Phosphoglucose isomerase
FBgn0003076	Pgm1	Phosphoglucose mutase 1	FBgn0003076	CG5165	Current	Phosphoglucose mutase 1	Pgm1	498	Phosphoglucose mutase 1
FBgn0003079	Raf	Raf oncogene	FBgn0003079	CG2845	Current	Raf oncogene	Raf	499	Raf oncogene
FBgn0003082	phr	photorepair	FBgn0003082	CG11205	Current	photorepair	phr	500	photorepair
FBgn0003086	Pig1	Pre-intermoult gene 1	FBgn0003086	CG10790	Current	Pre-intermoult gene 1	Pig1	501	Pre-intermoult gene 1
FBgn0003087	pim	pimples	FBgn0003087	CG5052	Current	pimples	pim	502	pimples
FBgn0003089	pip	pipe	FBgn0003089	CG9614	Current	pipe	pip	503	pipe
FBgn0003090	pk	prickle	FBgn0003090	CG11084	Current	prickle	pk	504	prickle
FBgn0003091	Pkc53E	Protein C kinase 53E	FBgn0003091	CG6622	Current	Protein C kinase 53E	Pkc53E	505	Protein C kinase 53E
FBgn0003093	Pkc98E	Protein C kinase 98E	FBgn0003093	CG1954	Current	Protein C kinase 98E	Pkc98E	506	Protein C kinase 98E
FBgn0003114	plu	plutonium	FBgn0003114	CG9183	Current	plutonium	plu	507	plutonium
FBgn0003116	pn	prune	FBgn0003116	CG3461	Current	prune	pn	508	prune
FBgn0003117	pnr	pannier	FBgn0003117	CG3978	Current	pannier	pnr	509	pannier
FBgn0003118	pnt	pointed	FBgn0003118	CG17077	Current	pointed	pnt	510	pointed
FBgn0003124	polo	polo	FBgn0003124	CG12306	Current	polo	polo	511	polo
FBgn0003129	Poxm	Pox meso	FBgn0003129	CG9610	Current	Pox meso	Poxm	512	Pox meso
FBgn0003130	Poxn	Pox neuro	FBgn0003130	CG8246	Current	Pox neuro	Poxn	513	Pox neuro
FBgn0003132	Pp1-13C	Protein phosphatase 1 at 13C	FBgn0003132	CG9156	Current	Protein phosphatase 1 at 13C	Pp1-13C	514	Protein phosphatase 1 at 13C
FBgn0003134	Pp1alpha-96A	Protein phosphatase 1alpha at 96A	FBgn0003134	CG6593	Current	Protein phosphatase 1alpha at 96A	Pp1alpha-96A	515	Protein phosphatase 1alpha at 96A
FBgn0003137	Ppn	Papilin	FBgn0003137	CG33103	Current	Papilin	Ppn	516	Papilin
FBgn0003139	PpV	Protein phosphatase V	FBgn0003139	CG12217	Current	Protein phosphatase V	PpV	517	Protein phosphatase V
FBgn0003140	PpY-55A	Protein phosphatase Y at 55A	FBgn0003140	CG10930	Current	Protein phosphatase Y at 55A	PpY-55A	518	Protein phosphatase Y at 55A
FBgn0003141	pr	purple	FBgn0003141	CG16784	Current	purple	pr	519	purple
FBgn0003149	Prm	Paramyosin	FBgn0003149	CG5939	Current	Paramyosin	Prm	520	Paramyosin
FBgn0003159	CG2841	uncharacterized protein	FBgn0003159	CG2841	Current	-	CG2841	521	uncharacterized protein
FBgn0003162	Pu	Punch	FBgn0003162	CG9441	Current	Punch	Pu	522	Punch
FBgn0003165	pum	pumilio	FBgn0003165	CG9755	Current	pumilio	pum	523	pumilio
FBgn0003169	put	punt	FBgn0003169	CG7904	Current	punt	put	524	punt
FBgn0003174	pwn	pawn	FBgn0003174	CG11101	Current	pawn	pwn	525	pawn
FBgn0003175	px	plexus	FBgn0003175	CG4444	Current	plexus	px	526	plexus
FBgn0003187	qua	quail	FBgn0003187	CG6433	Current	quail	qua	527	quail
FBgn0003189	r	rudimentary	FBgn0003189	CG18572	Current	rudimentary	r	528	rudimentary
FBgn0003204	ras	raspberry	FBgn0003204	CG1799	Current	raspberry	ras	529	raspberry
FBgn0003205	Ras85D	Ras oncogene at 85D	FBgn0003205	CG9375	Current	Ras oncogene at 85D	Ras85D	530	Ras oncogene at 85D
FBgn0003206	Ras64B	Ras oncogene at 64B	FBgn0003206	CG1167	Current	Ras oncogene at 64B	Ras64B	531	Ras oncogene at 64B
FBgn0003209	raw	raw	FBgn0003209	CG12437	Current	raw	raw	532	raw
FBgn0003210	rb	ruby	FBgn0003210	CG11427	Current	ruby	rb	533	ruby
FBgn0003218	rdgB	retinal degeneration B	FBgn0003218	CG11111	Current	retinal degeneration B	rdgB	534	retinal degeneration B
FBgn0003227	rec	recombination-defective	FBgn0003227	CG31293	Current	recombination-defective	rec	535	recombination-defective
FBgn0003231	ref(2)P	refractory to sigma P	FBgn0003231	CG10360	Current	refractory to sigma P	ref(2)P	536	refractory to sigma P
FBgn0003248	Rh2	Rhodopsin 2	FBgn0003248	CG16740	Current	Rhodopsin 2	Rh2	537	Rhodopsin 2
FBgn0003249	Rh3	Rhodopsin 3	FBgn0003249	CG10888	Current	Rhodopsin 3	Rh3	538	Rhodopsin 3
FBgn0003250	Rh4	Rhodopsin 4	FBgn0003250	CG9668	Current	Rhodopsin 4	Rh4	539	Rhodopsin 4
FBgn0003254	rib	ribbon	FBgn0003254	CG7230	Current	ribbon	rib	540	ribbon
FBgn0003255	rk	rickets	FBgn0003255	CG8930	Current	rickets	rk	541	rickets
FBgn0003256	rl	rolled	FBgn0003256	CG12559	Current	rolled	rl	542	rolled
FBgn0003257	r-l	rudimentary-like	FBgn0003257	CG3593	Current	rudimentary-like	r-l	543	rudimentary-like
FBgn0003261	Rm62	Rm62	FBgn0003261	CG10279	Current	Rm62	Rm62	544	Rm62
FBgn0003267	ro	rough	FBgn0003267	CG6348	Current	rough	ro	545	rough
FBgn0003268	rod	rough deal	FBgn0003268	CG1569	Current	rough deal	rod	546	rough deal
FBgn0003274	RpLP2	Ribosomal protein LP2	FBgn0003274	CG4918	Current	Ribosomal protein LP2	RpLP2	547	Ribosomal protein LP2
FBgn0003275	RpII18	RNA polymerase II 18kD subunit	FBgn0003275	CG1163	Current	RNA polymerase II, I and III subunit F	Polr2F	548	RNA polymerase II, I and III subunit F
FBgn0003277	RpII215	RNA polymerase II 215kD subunit	FBgn0003277	CG1554	Current	RNA polymerase II subunit A	Polr2A	549	RNA polymerase II subunit A
FBgn0003278	RpI135	RNA polymerase I 135kD subunit	FBgn0003278	CG4033	Current	RNA polymerase I subunit B	Polr1B	550	RNA polymerase I subunit B
FBgn0003279	RpL4	Ribosomal protein L4	FBgn0003279	CG5502	Current	Ribosomal protein L4	RpL4	551	Ribosomal protein L4
FBgn0003285	rst	roughest	FBgn0003285	CG4125	Current	roughest	rst	552	roughest
FBgn0003292	rt	rotated abdomen	FBgn0003292	CG6097	Current	rotated abdomen	rt	553	rotated abdomen
FBgn0003295	ru	roughoid	FBgn0003295	CG1214	Current	roughoid	ru	554	roughoid
FBgn0003300	run	runt	FBgn0003300	CG1849	Current	runt	run	555	runt
FBgn0003301	rut	rutabaga	FBgn0003301	CG9533	Current	rutabaga	rut	556	rutabaga
FBgn0003302	rux	roughex	FBgn0003302	CG4336	Current	roughex	rux	557	roughex
FBgn0003308	ry	rosy	FBgn0003308	CG7642	Current	rosy	ry	558	rosy
FBgn0003310	S	Star	FBgn0003310	CG4385	Current	Star	S	559	Star
FBgn0003312	sad	shadow	FBgn0003312	CG14728	Current	shadow	sad	560	shadow
FBgn0003313	sala	spalt-adjacent	FBgn0003313	CG4922	Current	spalt-adjacent	sala	561	spalt-adjacent
FBgn0003317	sax	saxophone	FBgn0003317	CG1891	Current	saxophone	sax	562	saxophone
FBgn0003319	Sb	Stubble	FBgn0003319	CG4316	Current	Stubble	Sb	563	Stubble
FBgn0003321	sbr	small bristles	FBgn0003321	CG1664	Current	small bristles	sbr	564	small bristles
FBgn0003326	sca	scabrous	FBgn0003326	CG17579	Current	scabrous	sca	565	scabrous
FBgn0003328	NA	NA	FBgn0286785	CG8095	Current	scab	scb	566	scab
FBgn0003330	Sce	Sex combs extra	FBgn0003330	CG5595	Current	Sex combs extra	Sce	567	Sex combs extra
FBgn0003334	Scm	Sex comb on midleg	FBgn0003334	CG9495	Current	Sex comb on midleg	Scm	568	Sex comb on midleg
FBgn0003339	Scr	Sex combs reduced	FBgn0003339	CG1030	Current	Sex combs reduced	Scr	569	Sex combs reduced
FBgn0003345	sd	scalloped	FBgn0003345	CG8544	Current	scalloped	sd	570	scalloped
FBgn0003346	RanGAP	Ran GTPase activating protein	FBgn0003346	CG9999	Current	Ran GTPase activating protein	RanGAP	571	Ran GTPase activating protein
FBgn0003353	sei	seizure	FBgn0003353	CG3182	Current	seizure	sei	572	seizure
FBgn0003356	Jon99Cii	Jonah 99Cii	FBgn0003356	CG31034	Current	Jonah 99Cii	Jon99Cii	573	Jonah 99Cii
FBgn0003357	Jon99Ciii	Jonah 99Ciii	FBgn0003357	CG31362	Current	Jonah 99Ciii	Jon99Ciii	574	Jonah 99Ciii
FBgn0003358	Jon99Ci	Jonah 99Ci	FBgn0003358	CG31039	Current	Jonah 99Ci	Jon99Ci	575	Jonah 99Ci
FBgn0003360	sesB	stress-sensitive B	FBgn0003360	CG16944	Current	stress-sensitive B	sesB	576	stress-sensitive B
FBgn0003366	sev	sevenless	FBgn0003366	CG18085	Current	sevenless	sev	577	sevenless
FBgn0003371	sgg	shaggy	FBgn0003371	CG2621	Current	shaggy	sgg	578	shaggy
FBgn0003372	Sgs1	Salivary gland secretion 1	FBgn0003372	CG3047	Current	Salivary gland secretion 1	Sgs1	579	Salivary gland secretion 1
FBgn0003373	Sgs3	Salivary gland secretion 3	FBgn0003373	CG11720	Current	Salivary gland secretion 3	Sgs3	580	Salivary gland secretion 3
FBgn0003374	Sgs4	Salivary gland secretion 4	FBgn0003374	CG12181	Current	Salivary gland secretion 4	Sgs4	581	Salivary gland secretion 4
FBgn0003375	Sgs5	Salivary gland secretion 5	FBgn0003375	CG7596	Current	Salivary gland secretion 5	Sgs5	582	Salivary gland secretion 5
FBgn0003377	Sgs7	Salivary gland secretion 7	FBgn0003377	CG18087	Current	Salivary gland secretion 7	Sgs7	583	Salivary gland secretion 7
FBgn0003378	Sgs8	Salivary gland secretion 8	FBgn0003378	CG6132	Current	Salivary gland secretion 8	Sgs8	584	Salivary gland secretion 8
FBgn0003380	Sh	Shaker	FBgn0003380	CG12348	Current	Shaker	Sh	585	Shaker
FBgn0003382	sha	shavenoid	FBgn0003382	CG13209	Current	shavenoid	sha	586	shavenoid
FBgn0003386	Shaw	Shaker cognate w	FBgn0003386	CG2822	Current	Shaker cognate w	Shaw	587	Shaker cognate w
FBgn0003388	shd	shade	FBgn0003388	CG13478	Current	shade	shd	588	shade
FBgn0003390	shf	shifted	FBgn0003390	CG3135	Current	shifted	shf	589	shifted
FBgn0003391	shg	shotgun	FBgn0003391	CG3722	Current	shotgun	shg	590	shotgun
FBgn0003392	shi	shibire	FBgn0003392	CG18102	Current	shibire	shi	591	shibire
FBgn0003396	shn	schnurri	FBgn0003396	CG7734	Current	schnurri	shn	592	schnurri
FBgn0003401	shu	shutdown	FBgn0003401	CG4735	Current	shutdown	shu	593	shutdown
FBgn0003410	sina	seven in absentia	FBgn0003410	CG9949	Current	seven in absentia	sina	594	seven in absentia
FBgn0003411	sisA	sisterless A	FBgn0003411	CG1641	Current	sisterless A	sisA	595	sisterless A
FBgn0003415	skd	skuld	FBgn0003415	CG9936	Current	skuld	skd	596	skuld
FBgn0003416	sl	small wing	FBgn0003416	CG4200	Current	small wing	sl	597	small wing
FBgn0003423	slgA	sluggish A	FBgn0003423	CG1417	Current	sluggish A	slgA	598	sluggish A
FBgn0003429	slo	slowpoke	FBgn0003429	CG10693	Current	slowpoke	slo	599	slowpoke
FBgn0003430	slp1	sloppy paired 1	FBgn0003430	CG16738	Current	sloppy paired 1	slp1	600	sloppy paired 1
FBgn0003435	sm	smooth	FBgn0003435	CG9218	Current	smooth	sm	601	smooth
FBgn0003444	smo	smoothened	FBgn0003444	CG11561	Current	smoothened	smo	602	smoothened
FBgn0003447	sn	singed	FBgn0003447	CG32858	Current	singed	sn	603	singed
FBgn0003448	sna	snail	FBgn0003448	CG3956	Current	snail	sna	604	snail
FBgn0003449	snf	sans fille	FBgn0003449	CG4528	Current	sans fille	snf	605	sans fille
FBgn0003450	snk	snake	FBgn0003450	CG7996	Current	snake	snk	606	snake
FBgn0003459	stwl	stonewall	FBgn0003459	CG3836	Current	stonewall	stwl	607	stonewall
FBgn0003460	so	sine oculis	FBgn0003460	CG11121	Current	sine oculis	so	608	sine oculis
FBgn0003462	Sod1	Superoxide dismutase 1	FBgn0003462	CG11793	Current	Superoxide dismutase 1	Sod1	609	Superoxide dismutase 1
FBgn0003463	sog	short gastrulation	FBgn0003463	CG9224	Current	short gastrulation	sog	610	short gastrulation
FBgn0003464	sol	small optic lobes	FBgn0003464	CG1391	Current	small optic lobes	sol	611	small optic lobes
FBgn0003475	spir	spire	FBgn0003475	CG10076	Current	spire	spir	612	spire
FBgn0003479	spn-A	spindle A	FBgn0003479	CG7948	Current	spindle A	spn-A	613	spindle A
FBgn0003480	spn-B	spindle B	FBgn0003480	CG3325	Current	spindle B	spn-B	614	spindle B
FBgn0003482	spn-D	spindle D	FBgn0003482	CG31069	Current	spindle D	spn-D	615	spindle D
FBgn0003483	spn-E	spindle E	FBgn0003483	CG3158	Current	spindle E	spn-E	616	spindle E
FBgn0003486	spo	spook	FBgn0003486	CG10594	Current	spook	spo	617	spook
FBgn0003495	spz	spatzle	FBgn0003495	CG6134	Current	spatzle	spz	618	spatzle
FBgn0003499	sr	stripe	FBgn0003499	CG7847	Current	stripe	sr	619	stripe
FBgn0003502	Btk29A	Btk family kinase at 29A	FBgn0003502	CG8049	Current	Btk family kinase at 29A	Btk29A	620	Btk family kinase at 29A
FBgn0003507	srp	serpent	FBgn0003507	CG3992	Current	serpent	srp	621	serpent
FBgn0003510	Sry-alpha	Serendipity alpha	FBgn0003510	CG17957	Current	Serendipity alpha	Sry-alpha	622	Serendipity alpha
FBgn0003511	Sry-beta	Serendipity beta	FBgn0003511	CG7938	Current	Serendipity beta	Sry-beta	623	Serendipity beta
FBgn0003512	Sry-delta	Serendipity delta	FBgn0003512	CG17958	Current	Serendipity delta	Sry-delta	624	Serendipity delta
FBgn0003513	ss	spineless	FBgn0003513	CG6993	Current	spineless	ss	625	spineless
FBgn0003514	sqh	spaghetti squash	FBgn0003514	CG3595	Current	spaghetti squash	sqh	626	spaghetti squash
FBgn0003515	st	scarlet	FBgn0003515	CG4314	Current	scarlet	st	627	scarlet
FBgn0003517	sta	stubarista	FBgn0003517	CG14792	Current	stubarista	sta	628	stubarista
FBgn0003520	stau	staufen	FBgn0003520	CG5753	Current	staufen	stau	629	staufen
FBgn0003525	stg	string	FBgn0003525	CG1395	Current	string	stg	630	string
FBgn0003527	stil	stand still	FBgn0003527	CG8592	Current	stand still	stil	631	stand still
FBgn0003545	sub	subito	FBgn0003545	CG12298	Current	subito	sub	632	subito
FBgn0003557	Su(dx)	Suppressor of deltex	FBgn0003557	CG4244	Current	Suppressor of deltex	Su(dx)	633	Suppressor of deltex
FBgn0003559	su(f)	suppressor of forked	FBgn0003559	CG17170	Current	suppressor of forked	su(f)	634	suppressor of forked
FBgn0003567	su(Hw)	suppressor of Hairy wing	FBgn0003567	CG8573	Current	suppressor of Hairy wing	su(Hw)	635	suppressor of Hairy wing
FBgn0003575	su(sable)	suppressor of sable	FBgn0003575	CG6222	Current	suppressor of sable	su(sable)	636	suppressor of sable
FBgn0003598	Su(var)3-7	Suppressor of variegation 3-7	FBgn0003598	CG8599	Current	Suppressor of variegation 3-7	Su(var)3-7	637	Suppressor of variegation 3-7
FBgn0003607	Su(var)205	Suppressor of variegation 205	FBgn0003607	CG8409	Current	Suppressor of variegation 205	Su(var)205	638	Suppressor of variegation 205
FBgn0003612	Su(var)2-10	Suppressor of variegation 2-10	FBgn0003612	CG8068	Current	Suppressor of variegation 2-10	Su(var)2-10	639	Suppressor of variegation 2-10
FBgn0003638	su(w[a])	suppressor of white-apricot	FBgn0003638	CG3019	Current	suppressor of white-apricot	su(w[a])	640	suppressor of white-apricot
FBgn0003651	svp	seven up	FBgn0003651	CG11502	Current	seven up	svp	641	seven up
FBgn0003654	sw	short wing	FBgn0003654	CG18000	Current	short wing	sw	642	short wing
FBgn0003655	swa	swallow	FBgn0003655	CG3429	Current	swallow	swa	643	swallow
FBgn0003656	sws	swiss cheese	FBgn0003656	CG2212	Current	swiss cheese	sws	644	swiss cheese
FBgn0003660	Syb	Synaptobrevin	FBgn0003660	CG12210	Current	Synaptobrevin	Syb	645	Synaptobrevin
FBgn0003676	CCT1	Chaperonin containing TCP1 subunit 1	FBgn0003676	CG5374	Current	Chaperonin containing TCP1 subunit 1	CCT1	646	Chaperonin containing TCP1 subunit 1
FBgn0003683	term	terminus	FBgn0003683	CG4216	Current	terminus	term	647	terminus
FBgn0003687	Tbp	TATA binding protein	FBgn0003687	CG9874	Current	TATA binding protein	Tbp	648	TATA binding protein
FBgn0003701	thr	three rows	FBgn0003701	CG5785	Current	three rows	thr	649	three rows
FBgn0003710	tipE	temperature-induced paralytic E	FBgn0003710	CG1232	Current	temperature-induced paralytic E	tipE	650	temperature-induced paralytic E
FBgn0003714	tko	technical knockout	FBgn0003714	CG7925	Current	technical knockout	tko	651	technical knockout
FBgn0003716	tkv	thickveins	FBgn0003716	CG14026	Current	thickveins	tkv	652	thickveins
FBgn0003719	tld	tolloid	FBgn0003719	CG6868	Current	tolloid	tld	653	tolloid
FBgn0003721	Tm1	Tropomyosin 1	FBgn0003721	CG4898	Current	Tropomyosin 1	Tm1	654	Tropomyosin 1
FBgn0003731	Egfr	Epidermal growth factor receptor	FBgn0003731	CG10079	Current	Epidermal growth factor receptor	Egfr	655	Epidermal growth factor receptor
FBgn0003732	NA	NA	FBgn0284220	CG10223	Current	Topoisomerase 2	Top2	656	Topoisomerase 2
FBgn0003733	tor	torso	FBgn0003733	CG1389	Current	torso	tor	657	torso
FBgn0003741	tra	transformer	FBgn0003741	CG16724	Current	transformer	tra	658	transformer
FBgn0003742	tra2	transformer 2	FBgn0003742	CG10128	Current	transformer 2	tra2	659	transformer 2
FBgn0003744	trc	tricornered	FBgn0003744	CG8637	Current	tricornered	trc	660	tricornered
FBgn0003747	Gr5a	Gustatory receptor 5a	FBgn0003747	CG15779	Current	Gustatory receptor 5a	Gr5a	661	Gustatory receptor 5a
FBgn0003748	Treh	Trehalase	FBgn0003748	CG9364	Current	Trehalase	Treh	662	Trehalase
FBgn0003751	trk	trunk	FBgn0003751	CG5619	Current	trunk	trk	663	trunk
FBgn0003861	trp	transient receptor potential	FBgn0003861	CG7875	Current	transient receptor potential	trp	664	transient receptor potential
FBgn0003862	trx	trithorax	FBgn0003862	CG8651	Current	trithorax	trx	665	trithorax
FBgn0003863	alphaTry	alphaTrypsin	FBgn0003863	CG18444	Current	alphaTrypsin	alphaTry	666	alphaTrypsin
FBgn0003865	tsg	twisted gastrulation	FBgn0003865	CG1502	Current	twisted gastrulation	tsg	667	twisted gastrulation
FBgn0003866	tsh	teashirt	FBgn0003866	CG1374	Current	teashirt	tsh	668	teashirt
FBgn0003867	tsl	torso-like	FBgn0003867	CG6705	Current	torso-like	tsl	669	torso-like
FBgn0003870	ttk	tramtrack	FBgn0003870	CG1856	Current	tramtrack	ttk	670	tramtrack
FBgn0003882	tub	tube	FBgn0003882	CG10520	Current	tube	tub	671	tube
FBgn0003884	alphaTub84B	alpha-Tubulin at 84B	FBgn0003884	CG1913	Current	alpha-Tubulin at 84B	alphaTub84B	672	alpha-Tubulin at 84B
FBgn0003885	alphaTub84D	alpha-Tubulin at 84D	FBgn0003885	CG2512	Current	alpha-Tubulin at 84D	alphaTub84D	673	alpha-Tubulin at 84D
FBgn0003886	alphaTub85E	alpha-Tubulin at 85E	FBgn0003886	CG9476	Current	alpha-Tubulin at 85E	alphaTub85E	674	alpha-Tubulin at 85E
FBgn0003887	NA	NA	FBgn0284243	CG9277	Current	beta-Tubulin at 56D	betaTub56D	675	beta-Tubulin at 56D
FBgn0003888	betaTub60D	beta-Tubulin at 60D	FBgn0003888	CG3401	Current	beta-Tubulin at 60D	betaTub60D	676	beta-Tubulin at 60D
FBgn0003889	betaTub85D	beta-Tubulin at 85D	FBgn0003889	CG9359	Current	beta-Tubulin at 85D	betaTub85D	677	beta-Tubulin at 85D
FBgn0003890	betaTub97EF	beta-Tubulin at 97EF	FBgn0003890	CG4869	Current	beta-Tubulin at 97EF	betaTub97EF	678	beta-Tubulin at 97EF
FBgn0003891	tud	tudor	FBgn0003891	CG9450	Current	tudor	tud	679	tudor
FBgn0003892	ptc	patched	FBgn0003892	CG2411	Current	patched	ptc	680	patched
FBgn0003896	tup	tailup	FBgn0003896	CG10619	Current	tailup	tup	681	tailup
FBgn0003900	twi	twist	FBgn0003900	CG2956	Current	twist	twi	682	twist
FBgn0003916	snRNA:U1:21D	small nuclear RNA U1 at 21D	FBgn0003916	CR31656	Current	small nuclear RNA U1 at 21D	snRNA:U1:21D	683	small nuclear RNA U1 at 21D
FBgn0003920	snRNA:U2:14B	small nuclear RNA U2 at 14B	FBgn0003920	CR32913	Current	small nuclear RNA U2 at 14B	snRNA:U2:14B	684	small nuclear RNA U2 at 14B
FBgn0003922	snRNA:U2:38ABa	small nuclear RNA U2 at 38AB a	FBgn0003922	CR32882	Current	small nuclear RNA U2 at 38AB a	snRNA:U2:38ABa	685	small nuclear RNA U2 at 38AB a
FBgn0003923	snRNA:U2:38ABb	small nuclear RNA U2 at 38AB b	FBgn0003923	CR32878	Current	small nuclear RNA U2 at 38AB b	snRNA:U2:38ABb	686	small nuclear RNA U2 at 38AB b
FBgn0003930	snRNA:U4:39B	small nuclear RNA U4 at 39B	FBgn0003930	CR31625	Current	small nuclear RNA U4 at 39B	snRNA:U4:39B	687	small nuclear RNA U4 at 39B
FBgn0003931	snRNA:U4:38AB	small nuclear RNA U4 at 38AB	FBgn0003931	CR32879	Current	small nuclear RNA U4 at 38AB	snRNA:U4:38AB	688	small nuclear RNA U4 at 38AB
FBgn0003933	snRNA:U5:14B	small nuclear RNA U5 at 14B	FBgn0003933	CR32914	Current	small nuclear RNA U5 at 14B	snRNA:U5:14B	689	small nuclear RNA U5 at 14B
FBgn0003934	snRNA:U5:23D	small nuclear RNA U5 at 23D	FBgn0003934	CR32999	Current	small nuclear RNA U5 at 23D	snRNA:U5:23D	690	small nuclear RNA U5 at 23D
FBgn0003935	snRNA:U5:34A	small nuclear RNA U5 at 34A	FBgn0003935	CR31853	Current	small nuclear RNA U5 at 34A	snRNA:U5:34A	691	small nuclear RNA U5 at 34A
FBgn0003936	snRNA:U5:35D	small nuclear RNA U5 at 35D	FBgn0003936	CR32877	Current	small nuclear RNA U5 at 35D	snRNA:U5:35D	692	small nuclear RNA U5 at 35D
FBgn0003938	snRNA:U5:63BC	small nuclear RNA U5 at 63BC	FBgn0003938	CR32908	Current	small nuclear RNA U5 at 63BC	snRNA:U5:63BC	693	small nuclear RNA U5 at 63BC
FBgn0003941	RpL40	Ribosomal protein L40	FBgn0003941	CG2960	Current	Ribosomal protein L40	RpL40	694	Ribosomal protein L40
FBgn0003942	RpS27A	Ribosomal protein S27A	FBgn0003942	CG5271	Current	Ribosomal protein S27A	RpS27A	695	Ribosomal protein S27A
FBgn0003943	Ubi-p63E	Ubiquitin-63E	FBgn0003943	CG11624	Current	Ubiquitin-63E	Ubi-p63E	696	Ubiquitin-63E
FBgn0003944	Ubx	Ultrabithorax	FBgn0003944	CG10388	Current	Ultrabithorax	Ubx	697	Ultrabithorax
FBgn0003950	unc	uncoordinated	FBgn0003950	CG1501	Current	uncoordinated	unc	698	uncoordinated
FBgn0003961	Uro	Urate oxidase	FBgn0003961	CG7171	Current	Urate oxidase	Uro	699	Urate oxidase
FBgn0003963	ush	u-shaped	FBgn0003963	CG2762	Current	u-shaped	ush	700	u-shaped
FBgn0003964	usp	ultraspiracle	FBgn0003964	CG4380	Current	ultraspiracle	usp	701	ultraspiracle
FBgn0003965	v	vermilion	FBgn0003965	CG2155	Current	vermilion	v	702	vermilion
FBgn0003969	vap	vacuolar peduncle	FBgn0003969	CG9209	Current	vacuolar peduncle	vap	703	vacuolar peduncle
FBgn0003975	vg	vestigial	FBgn0003975	CG3830	Current	vestigial	vg	704	vestigial
FBgn0003977	vir	virilizer	FBgn0003977	CG3496	Current	virilizer	vir	705	virilizer
FBgn0003978	vls	valois	FBgn0003978	CG10728	Current	valois	vls	706	valois
FBgn0003979	Vm26Aa	Vitelline membrane 26Aa	FBgn0003979	CG9048	Current	Vitelline membrane 26Aa	Vm26Aa	707	Vitelline membrane 26Aa
FBgn0003980	Vm26Ab	Vitelline membrane 26Ab	FBgn0003980	CG9046	Current	Vitelline membrane 26Ab	Vm26Ab	708	Vitelline membrane 26Ab
FBgn0003983	Vm34Ca	Vitelline membrane 34Ca	FBgn0003983	CG9271	Current	Vitelline membrane 34Ca	Vm34Ca	709	Vitelline membrane 34Ca
FBgn0003984	vn	vein	FBgn0003984	CG10491	Current	vein	vn	710	vein
FBgn0003996	w	white	FBgn0003996	CG2759	Current	white	w	711	white
FBgn0003997	hid	head involution defective	FBgn0003997	CG5123	Current	head involution defective	hid	712	head involution defective
FBgn0004003	wbl	windbeutel	FBgn0004003	CG7225	Current	windbeutel	wbl	713	windbeutel
FBgn0004009	Br	Bristled	FBgn0284084	CG4889	Current	wingless	wg	714	wingless
FBgn0004028	wupA-RD	wupA-RD	FBgn0283471	CG7178	Current	wings up A	wupA	715	wings up A
FBgn0004034	y	yellow	FBgn0004034	CG3757	Current	yellow	y	716	yellow
FBgn0004045	Yp1	Yolk protein 1	FBgn0004045	CG2985	Current	Yolk protein 1	Yp1	717	Yolk protein 1
FBgn0004047	Yp3	Yolk protein 3	FBgn0004047	CG11129	Current	Yolk protein 3	Yp3	718	Yolk protein 3
FBgn0004049	yrt	yurt	FBgn0004049	CG9764	Current	yurt	yrt	719	yurt
FBgn0004050	z	zeste	FBgn0004050	CG7803	Current	zeste	z	720	zeste
FBgn0004052	Z600	Z600	FBgn0004052	CG17962	Current	Z600	Z600	721	Z600
FBgn0004053	zen	zerknullt	FBgn0004053	CG1046	Current	zerknullt	zen	722	zerknullt
FBgn0004055	uzip	unzipped	FBgn0004055	CG3533	Current	unzipped	uzip	723	unzipped
FBgn0004057	Zw	Zwischenferment	FBgn0004057	CG12529	Current	Zwischenferment	Zw	724	Zwischenferment
FBgn0004066	Prosalpha4	Proteasome alpha4 subunit	FBgn0004066	CG3422	Current	Proteasome alpha4 subunit	Prosalpha4	725	Proteasome alpha4 subunit
FBgn0004087	Dhfr	Dihydrofolate reductase	FBgn0004087	CG14887	Current	Dihydrofolate reductase	Dhfr	726	Dihydrofolate reductase
FBgn0004101	bs	blistered	FBgn0004101	CG3411	Current	blistered	bs	727	blistered
FBgn0004102	oc	ocelliless	FBgn0004102	CG12154	Current	ocelliless	oc	728	ocelliless
FBgn0004103	Pp1-87B	Protein phosphatase 1 at 87B	FBgn0004103	CG5650	Current	Protein phosphatase 1 at 87B	Pp1-87B	729	Protein phosphatase 1 at 87B
FBgn0004106	Cdk1	Cyclin-dependent kinase 1	FBgn0004106	CG5363	Current	Cyclin-dependent kinase 1	Cdk1	730	Cyclin-dependent kinase 1
FBgn0004107	Cdk2	Cyclin-dependent kinase 2	FBgn0004107	CG10498	Current	Cyclin-dependent kinase 2	Cdk2	731	Cyclin-dependent kinase 2
FBgn0004108	Nrt	Neurotactin	FBgn0004108	CG9704	Current	Neurotactin	Nrt	732	Neurotactin
FBgn0004110	tin	tinman	FBgn0004110	CG7895	Current	tinman	tin	733	tinman
FBgn0004117	Tm2	Tropomyosin 2	FBgn0004117	CG4843	Current	Tropomyosin 2	Tm2	734	Tropomyosin 2
FBgn0004118	nAChRbeta2	nicotinic Acetylcholine Receptor beta2	FBgn0004118	CG6798	Current	nicotinic Acetylcholine Receptor beta2	nAChRbeta2	735	nicotinic Acetylcholine Receptor beta2
FBgn0004132	boca	boca	FBgn0004132	CG30498	Current	boca	boca	736	boca
FBgn0004133	blow	blown fuse	FBgn0004133	CG1363	Current	blown fuse	blow	737	blown fuse
FBgn0004143	nullo	nullo	FBgn0004143	CG14426	Current	nullo	nullo	738	nullo
FBgn0004167	kst	karst	FBgn0004167	CG12008	Current	karst	kst	739	karst
FBgn0004168	5-HT1A	5-hydroxytryptamine (serotonin) receptor 1A	FBgn0004168	CG16720	Current	5-hydroxytryptamine (serotonin) receptor 1A	5-HT1A	740	5-hydroxytryptamine (serotonin) receptor 1A
FBgn0004169	up	upheld	FBgn0004169	CG7107	Current	upheld	up	741	upheld
FBgn0004170	sc	scute	FBgn0004170	CG3827	Current	scute	sc	742	scute
FBgn0004171	Mst98Cb	Male-specific RNA 98Cb	FBgn0004171	CG18396	Current	Male-specific RNA 98Cb	Mst98Cb	743	Male-specific RNA 98Cb
FBgn0004172	Mst84Da	Male-specific RNA 84Da	FBgn0004172	CG17946	Current	Male-specific RNA 84Da	Mst84Da	744	Male-specific RNA 84Da
FBgn0004173	Mst84Db	Male-specific RNA 84Db	FBgn0004173	CG17934	Current	Male-specific RNA 84Db	Mst84Db	745	Male-specific RNA 84Db
FBgn0004174	Mst84Dc	Male-specific RNA 84Dc	FBgn0004174	CG17945	Current	Male-specific RNA 84Dc	Mst84Dc	746	Male-specific RNA 84Dc
FBgn0004175	Mst84Dd	Male-specific RNA 84Dd	FBgn0004175	CG17935	Current	Male-specific RNA 84Dd	Mst84Dd	747	Male-specific RNA 84Dd
FBgn0004177	mts	microtubule star	FBgn0004177	CG7109	Current	microtubule star	mts	748	microtubule star
FBgn0004179	Csp	Cysteine string protein	FBgn0004179	CG6395	Current	Cysteine string protein	Csp	749	Cysteine string protein
FBgn0004181	Ebp	Ejaculatory bulb protein	FBgn0004181	CG2668	Current	Ejaculatory bulb protein	Ebp	750	Ejaculatory bulb protein
FBgn0004183	snRNA:U1:82Eb	small nuclear RNA U1 at 82Eb	FBgn0004183	CR32862	Current	small nuclear RNA U1 at 82Eb	snRNA:U1:82Eb	751	small nuclear RNA U1 at 82Eb
FBgn0004185	snRNA:U1:95Ca	small nuclear RNA U1 at 95C a	FBgn0004185	CR31341	Current	small nuclear RNA U1 at 95C a	snRNA:U1:95Ca	752	small nuclear RNA U1 at 95C a
FBgn0004186	snRNA:U1:95Cb	small nuclear RNA U1 at 95C b	FBgn0004186	CR32866	Current	small nuclear RNA U1 at 95C b	snRNA:U1:95Cb	753	small nuclear RNA U1 at 95C b
FBgn0004187	snRNA:U1:95Cc	small nuclear RNA U1 at 95C c	FBgn0004187	CR31185	Current	small nuclear RNA U1 at 95C c	snRNA:U1:95Cc	754	small nuclear RNA U1 at 95C c
FBgn0004188	snRNA:U6:96Aa	small nuclear RNA U6 at 96A a	FBgn0004188	CR31379	Current	small nuclear RNA U6 at 96A a	snRNA:U6:96Aa	755	small nuclear RNA U6 at 96A a
FBgn0004189	snRNA:U6:96Ab	small nuclear RNA U6 at 96A b	FBgn0004189	CR32867	Current	small nuclear RNA U6 at 96A b	snRNA:U6:96Ab	756	small nuclear RNA U6 at 96A b
FBgn0004190	snRNA:U6:96Ac	small nuclear RNA U6 at 96A c	FBgn0004190	CR31539	Current	small nuclear RNA U6 at 96A c	snRNA:U6:96Ac	757	small nuclear RNA U6 at 96A c
FBgn0004191	snRNA:U2:34ABa	small nuclear RNA U2 at 34AB a	FBgn0004191	CR31850	Current	small nuclear RNA U2 at 34AB a	snRNA:U2:34ABa	758	small nuclear RNA U2 at 34AB a
FBgn0004192	snRNA:U2:34ABb	small nuclear RNA U2 at 34AB b	FBgn0004192	CR31854	Current	small nuclear RNA U2 at 34AB b	snRNA:U2:34ABb	759	small nuclear RNA U2 at 34AB b
FBgn0004197	Ser	Serrate	FBgn0004197	CG6127	Current	Serrate	Ser	760	Serrate
FBgn0004198	ct	cut	FBgn0004198	CG11387	Current	cut	ct	761	cut
FBgn0004227	nonA	no on or off transient A	FBgn0004227	CG4211	Current	no on or off transient A	nonA	762	no on or off transient A
FBgn0004228	mex1	midgut expression 1	FBgn0004228	CG7936	Current	midgut expression 1	mex1	763	midgut expression 1
FBgn0004237	Hrb87F	Heterogeneous nuclear ribonucleoprotein at 87F	FBgn0004237	CG12749	Current	Heterogeneous nuclear ribonucleoprotein at 87F	Hrb87F	764	Heterogeneous nuclear ribonucleoprotein at 87F
FBgn0004240	DptA	Diptericin A	FBgn0004240	CG12763	Current	Diptericin A	DptA	765	Diptericin A
FBgn0004242	Syt1	Synaptotagmin 1	FBgn0004242	CG3139	Current	Synaptotagmin 1	Syt1	766	Synaptotagmin 1
FBgn0004244	Rdl	Resistant to dieldrin	FBgn0004244	CG10537	Current	Resistant to dieldrin	Rdl	767	Resistant to dieldrin
FBgn0004359	T48	Transcript 48	FBgn0004359	CG5507	Current	Transcript 48	T48	768	Transcript 48
FBgn0004360	Wnt2	Wnt oncogene analog 2	FBgn0004360	CG1916	Current	Wnt oncogene analog 2	Wnt2	769	Wnt oncogene analog 2
FBgn0004362	HmgD	High mobility group protein D	FBgn0004362	CG17950	Current	High mobility group protein D	HmgD	770	High mobility group protein D
FBgn0004363	porin	porin	FBgn0004363	CG6647	Current	porin	porin	771	porin
FBgn0004364	18w	18 wheeler	FBgn0287775	CG8896	Current	18 wheeler	18w	772	18 wheeler
FBgn0004367	mei-41	meiotic 41	FBgn0004367	CG4252	Current	meiotic 41	mei-41	773	meiotic 41
FBgn0004368	Ptp4E	Protein tyrosine phosphatase 4E	FBgn0004368	CG6899	Current	Protein tyrosine phosphatase 4E	Ptp4E	774	Protein tyrosine phosphatase 4E
FBgn0004369	Ptp99A	Protein tyrosine phosphatase 99A	FBgn0004369	CG11516	Current	Protein tyrosine phosphatase 99A	Ptp99A	775	Protein tyrosine phosphatase 99A
FBgn0004370	Ptp10D	Protein tyrosine phosphatase 10D	FBgn0004370	CG1817	Current	Protein tyrosine phosphatase 10D	Ptp10D	776	Protein tyrosine phosphatase 10D
FBgn0004373	fwd	four wheel drive	FBgn0004373	CG7004	Current	four wheel drive	fwd	777	four wheel drive
FBgn0004374	neb	nebbish	FBgn0004374	CG10718	Current	nebbish	neb	778	nebbish
FBgn0004378	Klp61F	Kinesin-like protein at 61F	FBgn0004378	CG9191	Current	Kinesin-like protein at 61F	Klp61F	779	Kinesin-like protein at 61F
FBgn0004379	Klp67A	Kinesin-like protein at 67A	FBgn0004379	CG10923	Current	Kinesin-like protein at 67A	Klp67A	780	Kinesin-like protein at 67A
FBgn0004380	Klp64D	Kinesin-like protein at 64D	FBgn0004380	CG10642	Current	Kinesin-like protein at 64D	Klp64D	781	Kinesin-like protein at 64D
FBgn0004381	Klp68D	Kinesin-like protein at 68D	FBgn0004381	CG7293	Current	Kinesin-like protein at 68D	Klp68D	782	Kinesin-like protein at 68D
FBgn0004387	Klp98A	Kinesin-like protein at 98A	FBgn0004387	CG5658	Current	Kinesin-like protein at 98A	Klp98A	783	Kinesin-like protein at 98A
FBgn0004389	bnk	bottleneck	FBgn0004389	CG1480	Current	bottleneck	bnk	784	bottleneck
FBgn0004390	RasGAP1	Ras GTPase activating protein 1	FBgn0004390	CG6721	Current	Ras GTPase activating protein 1	RasGAP1	785	Ras GTPase activating protein 1
FBgn0004391	shtd	shattered	FBgn0004391	CG9198	Current	shattered	shtd	786	shattered
FBgn0004394	pdm2	POU domain protein 2	FBgn0004394	CG12287	Current	POU domain protein 2	pdm2	787	POU domain protein 2
FBgn0004395	unk	unkempt	FBgn0004395	CG4620	Current	unkempt	unk	788	unkempt
FBgn0004396	CrebA	Cyclic-AMP response element binding protein A	FBgn0004396	CG7450	Current	Cyclic-AMP response element binding protein A	CrebA	789	Cyclic-AMP response element binding protein A
FBgn0004397	Vinc	Vinculin	FBgn0004397	CG3299	Current	Vinculin	Vinc	790	Vinculin
FBgn0004400	rhi	rhino	FBgn0004400	CG10683	Current	rhino	rhi	791	rhino
FBgn0004401	Pep	Protein on ecdysone puffs	FBgn0004401	CG6143	Current	Protein on ecdysone puffs	Pep	792	Protein on ecdysone puffs
FBgn0004403	RpS14a	Ribosomal protein S14a	FBgn0004403	CG1524	Current	Ribosomal protein S14a	RpS14a	793	Ribosomal protein S14a
FBgn0004404	RpS14b	Ribosomal protein S14b	FBgn0004404	CG1527	Current	Ribosomal protein S14b	RpS14b	794	Ribosomal protein S14b
FBgn0004406	tam	tamas	FBgn0004406	CG8987	Current	DNA polymerase gamma subunit 1	PolG1	795	DNA polymerase gamma subunit 1
FBgn0004407	DNApol-gamma35	DNA polymerase gamma 35kD subunit	FBgn0004407	CG33650	Current	DNA polymerase gamma subunit 2	PolG2	796	DNA polymerase gamma subunit 2
FBgn0004414	msopa	male-specific opa containing gene	FBgn0004414	CG14560	Current	male-specific opa containing gene	msopa	797	male-specific opa containing gene
FBgn0004419	me31B	maternal expression at 31B	FBgn0004419	CG4916	Current	maternal expression at 31B	me31B	798	maternal expression at 31B
FBgn0004425	LysB	Lysozyme B	FBgn0004425	CG1179	Current	Lysozyme B	LysB	799	Lysozyme B
FBgn0004426	LysC	Lysozyme C	FBgn0004426	CR9111	Current	Lysozyme C	LysC	800	Lysozyme C
FBgn0004427	LysD	Lysozyme D	FBgn0004427	CG9118	Current	Lysozyme D	LysD	801	Lysozyme D
FBgn0004428	LysE	Lysozyme E	FBgn0004428	CG1180	Current	Lysozyme E	LysE	802	Lysozyme E
FBgn0004429	LysP	Lysozyme P	FBgn0004429	CG9116	Current	Lysozyme P	LysP	803	Lysozyme P
FBgn0004430	LysS	Lysozyme S	FBgn0004430	CG1165	Current	Lysozyme S	LysS	804	Lysozyme S
FBgn0004431	LysX	Lysozyme X	FBgn0004431	CG9120	Current	Lysozyme X	LysX	805	Lysozyme X
FBgn0004432	Cyp1	Cyclophilin 1	FBgn0004432	CG9916	Current	Cyclophilin 1	Cyp1	806	Cyclophilin 1
FBgn0004435	Galphaq	G protein alpha q subunit	FBgn0004435	CG17759	Current	G protein alpha q subunit	Galphaq	807	G protein alpha q subunit
FBgn0004436	Ubc6	Ubiquitin conjugating enzyme 6	FBgn0004436	CG2013	Current	Ubiquitin conjugating enzyme 6	Ubc6	808	Ubiquitin conjugating enzyme 6
FBgn0004449	Ten-m	Tenascin major	FBgn0004449	CG5723	Current	Tenascin major	Ten-m	809	Tenascin major
FBgn0004456	mew	multiple edematous wings	FBgn0004456	CG1771	Current	multiple edematous wings	mew	810	multiple edematous wings
FBgn0004462	CG7053-RA	CG7053-RA	FBgn0283473	CG7001	Current	S6 Kinase Like	S6KL	811	S6 Kinase Like
FBgn0004463	RpIII128	RNA polymerase III 128kD subunit	FBgn0004463	CG8344	Current	RNA polymerase III subunit B	Polr3B	812	RNA polymerase III subunit B
FBgn0004465	Su(P)	Suppressor of ref(2)P sterility	FBgn0004465	CG4086	Current	Suppressor of ref(2)P sterility	Su(P)	813	Suppressor of ref(2)P sterility
FBgn0004507	GlyP	Glycogen phosphorylase	FBgn0004507	CG7254	Current	Glycogen phosphorylase	GlyP	814	Glycogen phosphorylase
FBgn0004509	Fur1	Furin 1	FBgn0004509	CG10772	Current	Furin 1	Fur1	815	Furin 1
FBgn0004510	Ets97D	Ets at 97D	FBgn0004510	CG6338	Current	Ets at 97D	Ets97D	816	Ets at 97D
FBgn0004511	dy	dusky	FBgn0004511	CG9355	Current	dusky	dy	817	dusky
FBgn0004512	Mdr49	Multi drug resistance 49	FBgn0004512	CG3879	Current	Multi drug resistance 49	Mdr49	818	Multi drug resistance 49
FBgn0004513	Mdr65	Multi drug resistance 65	FBgn0004513	CG10181	Current	Multi drug resistance 65	Mdr65	819	Multi drug resistance 65
FBgn0004514	Oct-TyrR	Octopamine-Tyramine receptor	FBgn0004514	CG7485	Current	Octopamine-Tyramine receptor	Oct-TyrR	820	Octopamine-Tyramine receptor
FBgn0004516	Gad1	Glutamic acid decarboxylase 1	FBgn0004516	CG14994	Current	Glutamic acid decarboxylase 1	Gad1	821	Glutamic acid decarboxylase 1
FBgn0004552	Akh	Adipokinetic hormone	FBgn0004552	CG1171	Current	Adipokinetic hormone	Akh	822	Adipokinetic hormone
FBgn0004554	Edg91	Ecdysone-dependent gene 91	FBgn0004554	CG7539	Current	Ecdysone-dependent gene 91	Edg91	823	Ecdysone-dependent gene 91
FBgn0004556	Dbp73D	Dead box protein 73D	FBgn0004556	CG9680	Current	Dead box protein 73D	Dbp73D	824	Dead box protein 73D
FBgn0004567	slp2	sloppy paired 2	FBgn0004567	CG2939	Current	sloppy paired 2	slp2	825	sloppy paired 2
FBgn0004569	aos	argos	FBgn0004569	CG4531	Current	argos	aos	826	argos
FBgn0004573	5-HT7	5-hydroxytryptamine (serotonin) receptor 7	FBgn0004573	CG12073	Current	5-hydroxytryptamine (serotonin) receptor 7	5-HT7	827	5-hydroxytryptamine (serotonin) receptor 7
FBgn0004574	Rop	Ras opposite	FBgn0004574	CG15811	Current	Ras opposite	Rop	828	Ras opposite
FBgn0004575	Syn	Synapsin	FBgn0004575	CG3985	Current	Synapsin	Syn	829	Synapsin
FBgn0004577	Pxd	Peroxidase	FBgn0004577	CG3477	Current	Peroxidase	Pxd	830	Peroxidase
FBgn0004580	Cbp53E	Calbindin 53E	FBgn0004580	CG6702	Current	Calbindin 53E	Cbp53E	831	Calbindin 53E
FBgn0004581	bgcn	benign gonial cell neoplasm	FBgn0004581	CG30170	Current	benign gonial cell neoplasm	bgcn	832	benign gonial cell neoplasm
FBgn0004583	ex	expanded	FBgn0004583	CG4114	Current	expanded	ex	833	expanded
FBgn0004584	Rrp1	Recombination repair protein 1	FBgn0004584	CG3178	Current	Recombination repair protein 1	Rrp1	834	Recombination repair protein 1
FBgn0004587	B52	B52	FBgn0004587	CG10851	Current	B52	B52	835	B52
FBgn0004588	Eig71Ea	Ecdysone-induced gene 71Ea	FBgn0004588	CG16931	Current	Ecdysone-induced gene 71Ea	Eig71Ea	836	Ecdysone-induced gene 71Ea
FBgn0004589	Eig71Eb	Ecdysone-induced gene 71Eb	FBgn0004589	CG7355	Current	Ecdysone-induced gene 71Eb	Eig71Eb	837	Ecdysone-induced gene 71Eb
FBgn0004591	Eig71Ed	Ecdysone-induced gene 71Ed	FBgn0004591	CG7350	Current	Ecdysone-induced gene 71Ed	Eig71Ed	838	Ecdysone-induced gene 71Ed
FBgn0004592	Eig71Ee	Ecdysone-induced gene 71Ee	FBgn0004592	CG7604	Current	Ecdysone-induced gene 71Ee	Eig71Ee	839	Ecdysone-induced gene 71Ee
FBgn0004595	pros	prospero	FBgn0004595	CG17228	Current	prospero	pros	840	prospero
FBgn0004597	CycC	Cyclin C	FBgn0004597	CG7281	Current	Cyclin C	CycC	841	Cyclin C
FBgn0004598	Fur2	Furin 2	FBgn0004598	CG18734	Current	Furin 2	Fur2	842	Furin 2
FBgn0004606	zfh1	Zn finger homeodomain 1	FBgn0004606	CG1322	Current	Zn finger homeodomain 1	zfh1	843	Zn finger homeodomain 1
FBgn0004607	zfh2	Zn finger homeodomain 2	FBgn0004607	CG1449	Current	Zn finger homeodomain 2	zfh2	844	Zn finger homeodomain 2
FBgn0004611	Plc21C	Phospholipase C at 21C	FBgn0004611	CG4574	Current	Phospholipase C at 21C	Plc21C	845	Phospholipase C at 21C
FBgn0004618	gl	glass	FBgn0004618	CG7672	Current	glass	gl	846	glass
FBgn0004619	GluRIA	Glutamate receptor IA	FBgn0004619	CG8442	Current	Glutamate receptor IA	GluRIA	847	Glutamate receptor IA
FBgn0004620	GluRIIA	Glutamate receptor IIA	FBgn0004620	CG6992	Current	Glutamate receptor IIA	GluRIIA	848	Glutamate receptor IIA
FBgn0004622	TkR99D	Tachykinin-like receptor at 99D	FBgn0004622	CG7887	Current	Tachykinin-like receptor at 99D	TkR99D	849	Tachykinin-like receptor at 99D
FBgn0004623	Gbeta76C	G protein beta-subunit 76C	FBgn0004623	CG8770	Current	G protein beta-subunit 76C	Gbeta76C	850	G protein beta-subunit 76C
FBgn0004629	Cys	Cystatin-like	FBgn0004629	CG8050	Current	Cystatin-like	Cys	851	Cystatin-like
FBgn0004635	rho	rhomboid	FBgn0004635	CG1004	Current	rhomboid	rho	852	rhomboid
FBgn0004636	Rap1	Rap1 GTPase	FBgn0004636	CG1956	Current	Rap1 GTPase	Rap1	853	Rap1 GTPase
FBgn0004638	drk	downstream of receptor kinase	FBgn0004638	CG6033	Current	downstream of receptor kinase	drk	854	downstream of receptor kinase
FBgn0004643	Zw10	Zeste-white 10	FBgn0004643	CG9900	Current	Zeste-white 10	Zw10	855	Zeste-white 10
FBgn0004644	hh	hedgehog	FBgn0004644	CG4637	Current	hedgehog	hh	856	hedgehog
FBgn0004646	ogre	optic ganglion reduced	FBgn0004646	CG3039	Current	optic ganglion reduced	ogre	857	optic ganglion reduced
FBgn0004647	N	Notch	FBgn0004647	CG3936	Current	Notch	N	858	Notch
FBgn0004648	svr	silver	FBgn0004648	CG4122	Current	silver	svr	859	silver
FBgn0004649	yl	yolkless	FBgn0004649	CG1372	Current	yolkless	yl	860	yolkless
FBgn0004650	fs(1)N	female sterile (1) Nasrat	FBgn0004650	CG11411	Current	female sterile (1) Nasrat	fs(1)N	861	female sterile (1) Nasrat
FBgn0004652	fru	fruitless	FBgn0004652	CG14307	Current	fruitless	fru	862	fruitless
FBgn0004654	Pgd	Phosphogluconate dehydrogenase	FBgn0004654	CG3724	Current	Phosphogluconate dehydrogenase	Pgd	863	Phosphogluconate dehydrogenase
FBgn0004655	wapl	wings apart-like	FBgn0004655	CG3707	Current	wings apart-like	wapl	864	wings apart-like
FBgn0004656	fs(1)h	female sterile (1) homeotic	FBgn0004656	CG2252	Current	female sterile (1) homeotic	fs(1)h	865	female sterile (1) homeotic
FBgn0004657	mys	myospheroid	FBgn0004657	CG1560	Current	myospheroid	mys	866	myospheroid
FBgn0004666	sim	single-minded	FBgn0004666	CG7771	Current	single-minded	sim	867	single-minded
FBgn0004687	Mlc-c	Myosin light chain cytoplasmic	FBgn0004687	CG3201	Current	Myosin light chain cytoplasmic	Mlc-c	868	Myosin light chain cytoplasmic
FBgn0004698	Xpc	Xeroderma pigmentosum, complementation group C	FBgn0004698	CG8153	Current	Xeroderma pigmentosum, complementation group C	Xpc	869	Xeroderma pigmentosum, complementation group C
FBgn0004777	Ccp84Ag	Ccp84Ag	FBgn0004777	CG2342	Current	Ccp84Ag	Ccp84Ag	870	Ccp84Ag
FBgn0004779	Ccp84Ae	Ccp84Ae	FBgn0004779	CG1330	Current	Ccp84Ae	Ccp84Ae	871	Ccp84Ae
FBgn0004782	Ccp84Ab	Ccp84Ab	FBgn0004782	CG1252	Current	Ccp84Ab	Ccp84Ab	872	Ccp84Ab
FBgn0004784	inaC	inactivation no afterpotential C	FBgn0004784	CG6518	Current	inactivation no afterpotential C	inaC	873	inactivation no afterpotential C
FBgn0004795	retn	retained	FBgn0004795	CG5403	Current	retained	retn	874	retained
FBgn0004797	mdy	midway	FBgn0004797	CG31991	Current	midway	mdy	875	midway
FBgn0004811	fs(2)ltoPP43	female sterile (2) ltoPP43	FBgn0004811	CG10528	Current	female sterile (2) ltoPP43	fs(2)ltoPP43	876	female sterile (2) ltoPP43
FBgn0004828	His3.3B	Histone H3.3B	FBgn0004828	CG8989	Current	Histone H3.3B	His3.3B	877	Histone H3.3B
FBgn0004832	Xpac	Xeroderma pigmentosum group A-like	FBgn0004832	CG6358	Current	Xeroderma pigmentosum group A-like	Xpac	878	Xeroderma pigmentosum group A-like
FBgn0004837	Su(H)	Suppressor of Hairless	FBgn0004837	CG3497	Current	Suppressor of Hairless	Su(H)	879	Suppressor of Hairless
FBgn0004838	Hrb27C	Heterogeneous nuclear ribonucleoprotein at 27C	FBgn0004838	CG10377	Current	Heterogeneous nuclear ribonucleoprotein at 27C	Hrb27C	880	Heterogeneous nuclear ribonucleoprotein at 27C
FBgn0004839	otk	off-track	FBgn0004839	CG8967	Current	off-track	otk	881	off-track
FBgn0004841	TkR86C	Tachykinin-like receptor at 86C	FBgn0004841	CG6515	Current	Tachykinin-like receptor at 86C	TkR86C	882	Tachykinin-like receptor at 86C
FBgn0004842	RYa-R	RYamide receptor	FBgn0004842	CG5811	Current	RYamide receptor	RYa-R	883	RYamide receptor
FBgn0004852	Ac76E	Adenylyl cyclase 76E	FBgn0004852	CG7978	Current	Adenylyl cyclase 76E	Ac76E	884	Adenylyl cyclase 76E
FBgn0004854	B-H2	BarH2	FBgn0004854	CG5488	Current	BarH2	B-H2	885	BarH2
FBgn0004855	RpII15	RNA polymerase II 15kD subunit	FBgn0004855	CG3284	Current	RNA polymerase II subunit I	Polr2I	886	RNA polymerase II subunit I
FBgn0004856	Bx42	Bx42	FBgn0004856	CG8264	Current	Bx42	Bx42	887	Bx42
FBgn0004858	elB	elbow B	FBgn0004858	CG4220	Current	elbow B	elB	888	elbow B
FBgn0004859	ci	cubitus interruptus	FBgn0004859	CG2125	Current	cubitus interruptus	ci	889	cubitus interruptus
FBgn0004860	ph-d	polyhomeotic distal	FBgn0004860	CG3895	Current	polyhomeotic distal	ph-d	890	polyhomeotic distal
FBgn0004861	ph-p	polyhomeotic proximal	FBgn0004861	CG18412	Current	polyhomeotic proximal	ph-p	891	polyhomeotic proximal
FBgn0004862	bap	bagpipe	FBgn0004862	CG7902	Current	bagpipe	bap	892	bagpipe
FBgn0004863	C15	C15	FBgn0004863	CG7937	Current	C15	C15	893	C15
FBgn0004864	hop	hopscotch	FBgn0004864	CG1594	Current	hopscotch	hop	894	hopscotch
FBgn0004865	Eip78C	Ecdysone-induced protein 78C	FBgn0004865	CG18023	Current	Ecdysone-induced protein 78C	Eip78C	895	Ecdysone-induced protein 78C
FBgn0004867	RpS2	Ribosomal protein S2	FBgn0004867	CG5920	Current	Ribosomal protein S2	RpS2	896	Ribosomal protein S2
FBgn0004868	Gdi	GDP dissociation inhibitor	FBgn0004868	CG4422	Current	GDP dissociation inhibitor	Gdi	897	GDP dissociation inhibitor
FBgn0004870	bab1	bric a brac 1	FBgn0004870	CG9097	Current	bric a brac 1	bab1	898	bric a brac 1
FBgn0004872	piwi	P-element induced wimpy testis	FBgn0004872	CG6122	Current	P-element induced wimpy testis	piwi	899	P-element induced wimpy testis
FBgn0004875	enc	encore	FBgn0004875	CG10847	Current	encore	enc	900	encore
FBgn0004876	cdi	center divider	FBgn0004876	CG6027	Current	center divider	cdi	901	center divider
FBgn0004878	cas	castor	FBgn0004878	CG2102	Current	castor	cas	902	castor
FBgn0004880	scrt	scratch	FBgn0004880	CG1130	Current	scratch	scrt	903	scratch
FBgn0004882	orb	oo18 RNA-binding protein	FBgn0004882	CG10868	Current	oo18 RNA-binding protein	orb	904	oo18 RNA-binding protein
FBgn0004885	tok	tolkin	FBgn0004885	CG6863	Current	tolkin	tok	905	tolkin
FBgn0004888	Scsalpha1	Succinyl-coenzyme A synthetase alpha subunit 1	FBgn0004888	CG1065	Current	Succinyl-coenzyme A synthetase alpha subunit 1	Scsalpha1	906	Succinyl-coenzyme A synthetase alpha subunit 1
FBgn0004889	tws	twins	FBgn0004889	CG6235	Current	twins	tws	907	twins
FBgn0004892	sob	sister of odd and bowl	FBgn0004892	CG3242	Current	sister of odd and bowl	sob	908	sister of odd and bowl
FBgn0004893	bowl	brother of odd with entrails limited	FBgn0004893	CG10021	Current	brother of odd with entrails limited	bowl	909	brother of odd with entrails limited
FBgn0004895	FoxL1	Forkhead box L1	FBgn0004895	CG1132	Current	Forkhead box L1	FoxL1	910	Forkhead box L1
FBgn0004896	fd59A	forkhead domain 59A	FBgn0004896	CG3668	Current	forkhead domain 59A	fd59A	911	forkhead domain 59A
FBgn0004897	fd96Ca	forkhead domain 96Ca	FBgn0004897	CG11921	Current	forkhead domain 96Ca	fd96Ca	912	forkhead domain 96Ca
FBgn0004898	fd96Cb	forkhead domain 96Cb	FBgn0004898	CG11922	Current	forkhead domain 96Cb	fd96Cb	913	forkhead domain 96Cb
FBgn0004901	Prat	Phosphoribosylamidotransferase	FBgn0004901	CG2867	Current	Phosphoribosylamidotransferase	Prat	914	Phosphoribosylamidotransferase
FBgn0004903	Rb97D	Ribonuclear protein at 97D	FBgn0004903	CG6354	Current	Ribonuclear protein at 97D	Rb97D	915	Ribonuclear protein at 97D
FBgn0004907	14-3-3zeta	14-3-3zeta	FBgn0004907	CG17870	Current	14-3-3zeta	14-3-3zeta	916	14-3-3zeta
FBgn0004908	Arl2	ADP ribosylation factor-like 2	FBgn0004908	CG7435	Current	ADP ribosylation factor-like 2	Arl2	917	ADP ribosylation factor-like 2
FBgn0004910	Eip63F-1	Ecdysone-induced protein 63F 1	FBgn0004910	CG15855	Current	Ecdysone-induced protein 63F 1	Eip63F-1	918	Ecdysone-induced protein 63F 1
FBgn0004911	asRNA:Eig63F-2	antisense RNA:Ecdysone-induced gene 63F 2	FBgn0004911	CR32265	Current	antisense RNA:Ecdysone-induced gene 63F 2	asRNA:Eig63F-2	919	antisense RNA:Ecdysone-induced gene 63F 2
FBgn0004913	Gnf1	Germ line transcription factor 1	FBgn0004913	CG1119	Current	Germ line transcription factor 1	Gnf1	920	Germ line transcription factor 1
FBgn0004914	Hnf4	Hepatocyte nuclear factor 4	FBgn0004914	CG9310	Current	Hepatocyte nuclear factor 4	Hnf4	921	Hepatocyte nuclear factor 4
FBgn0004915	TfIIB	Transcription factor IIB	FBgn0004915	CG5193	Current	Transcription factor IIB	TfIIB	922	Transcription factor IIB
FBgn0004919	gol	goliath	FBgn0004919	CG2679	Current	goliath	gol	923	goliath
FBgn0004921	Ggamma1	G protein gamma 1	FBgn0004921	CG8261	Current	G protein gamma 1	Ggamma1	924	G protein gamma 1
FBgn0004924	Top1	Topoisomerase 1	FBgn0004924	CG6146	Current	Topoisomerase 1	Top1	925	Topoisomerase 1
FBgn0004926	eIF2beta	eukaryotic translation initiation factor 2 subunit beta	FBgn0004926	CG4153	Current	eukaryotic translation initiation factor 2 subunit beta	eIF2beta	926	eukaryotic translation initiation factor 2 subunit beta
FBgn0004956	upd1	unpaired 1	FBgn0004956	CG5993	Current	unpaired 1	upd1	927	unpaired 1
FBgn0004957	por	porcupine	FBgn0004957	CG6205	Current	porcupine	por	928	porcupine
FBgn0004959	phm	phantom	FBgn0004959	CG6578	Current	phantom	phm	929	phantom
FBgn0005198	gig	gigas	FBgn0005198	CG6975	Current	gigas	gig	930	gigas
FBgn0005278	Sam-S	S-adenosylmethionine Synthetase	FBgn0005278	CG2674	Current	S-adenosylmethionine Synthetase	Sam-S	931	S-adenosylmethionine Synthetase
FBgn0005322	nmd	no mitochondrial derivative	FBgn0005322	CG5395	Current	no mitochondrial derivative	nmd	932	no mitochondrial derivative
FBgn0005355	Su(fu)	Suppressor of fused	FBgn0005355	CG6054	Current	Suppressor of fused	Su(fu)	933	Suppressor of fused
FBgn0005386	ash1	absent, small, or homeotic discs 1	FBgn0005386	CG8887	Current	absent, small, or homeotic discs 1	ash1	934	absent, small, or homeotic discs 1
FBgn0005390	fs(1)M3	female sterile (1) M3	FBgn0005390	CG4790	Current	female sterile (1) M3	fs(1)M3	935	female sterile (1) M3
FBgn0005391	Yp2	Yolk protein 2	FBgn0005391	CG2979	Current	Yolk protein 2	Yp2	936	Yolk protein 2
FBgn0005411	U2af50	U2 small nuclear riboprotein auxiliary factor 50	FBgn0005411	CG9998	Current	U2 small nuclear riboprotein auxiliary factor 50	U2af50	937	U2 small nuclear riboprotein auxiliary factor 50
FBgn0005427	ewg	erect wing	FBgn0005427	CG3114	Current	erect wing	ewg	938	erect wing
FBgn0005533	RpS17	Ribosomal protein S17	FBgn0005533	CG3922	Current	Ribosomal protein S17	RpS17	939	Ribosomal protein S17
FBgn0005536	Mbs	Myosin binding subunit	FBgn0005536	CG32156	Current	Myosin binding subunit	Mbs	940	Myosin binding subunit
FBgn0005558	ey	eyeless	FBgn0005558	CG1464	Current	eyeless	ey	941	eyeless
FBgn0005561	sv	shaven	FBgn0005561	CG11049	Current	shaven	sv	942	shaven
FBgn0005564	Shal	Shaker cognate l	FBgn0005564	CG9262	Current	Shaker cognate l	Shal	943	Shaker cognate l
FBgn0005585	Calr	Calreticulin	FBgn0005585	CG9429	Current	Calreticulin	Calr	944	Calreticulin
FBgn0005586	Rab3	Rab3	FBgn0005586	CG7576	Current	Rab3	Rab3	945	Rab3
FBgn0005590	scw	screw	FBgn0005590	CG31695	Current	screw	scw	946	screw
FBgn0005592	NA	NA	FBgn0285896	CG32134	Current	breathless	btl	947	breathless
FBgn0005593	RpL7	Ribosomal protein L7	FBgn0005593	CG4897	Current	Ribosomal protein L7	RpL7	948	Ribosomal protein L7
FBgn0005596	yem	yemanuclein	FBgn0005596	CG14513	Current	yemanuclein	yem	949	yemanuclein
FBgn0005612	Sox14	Sox box protein 14	FBgn0005612	CG3090	Current	Sox box protein 14	Sox14	950	Sox box protein 14
FBgn0005613	Sox15	Sox box protein 15	FBgn0005613	CG8404	Current	Sox box protein 15	Sox15	951	Sox box protein 15
FBgn0005614	trpl	transient receptor potential-like	FBgn0005614	CG18345	Current	transient receptor potential-like	trpl	952	transient receptor potential-like
FBgn0005616	msl-2	male-specific lethal 2	FBgn0005616	CG3241	Current	male-specific lethal 2	msl-2	953	male-specific lethal 2
FBgn0005617	msl-1	male-specific lethal 1	FBgn0005617	CG10385	Current	male-specific lethal 1	msl-1	954	male-specific lethal 1
FBgn0005619	Hdc	Histidine decarboxylase	FBgn0005619	CG3454	Current	Histidine decarboxylase	Hdc	955	Histidine decarboxylase
FBgn0005624	Psc	Posterior sex combs	FBgn0005624	CG3886	Current	Posterior sex combs	Psc	956	Posterior sex combs
FBgn0005626	ple	pale	FBgn0005626	CG10118	Current	pale	ple	957	pale
FBgn0005630	NA	NA	FBgn0283521	CG12052	Current	longitudinals lacking	lola	958	longitudinals lacking
FBgn0005631	robo1	roundabout 1	FBgn0005631	CG13521	Current	roundabout 1	robo1	959	roundabout 1
FBgn0005632	faf	fat facets	FBgn0005632	CG1945	Current	fat facets	faf	960	fat facets
FBgn0005633	fln	flightin	FBgn0005633	CG7445	Current	flightin	fln	961	flightin
FBgn0005636	nvy	nervy	FBgn0005636	CG3385	Current	nervy	nvy	962	nervy
FBgn0005638	slbo	slow border cells	FBgn0005638	CG4354	Current	slow border cells	slbo	963	slow border cells
FBgn0005640	Eip63E	Ecdysone-induced protein 63E	FBgn0005640	CG10579	Current	Ecdysone-induced protein 63E	Eip63E	964	Ecdysone-induced protein 63E
FBgn0005642	wdn	wings down	FBgn0005642	CG1454	Current	wings down	wdn	965	wings down
FBgn0005648	Pabp2	Pabp2	FBgn0005648	CG2163	Current	Pabp2	Pabp2	966	Pabp2
FBgn0005649	Rox8	Rox8	FBgn0005649	CG5422	Current	Rox8	Rox8	967	Rox8
FBgn0005654	Orc3	Origin recognition complex subunit 3	FBgn0005654	CG4088	Current	Origin recognition complex subunit 3	Orc3	968	Origin recognition complex subunit 3
FBgn0005655	PCNA	Proliferating cell nuclear antigen	FBgn0005655	CG9193	Current	Proliferating cell nuclear antigen	PCNA	969	Proliferating cell nuclear antigen
FBgn0005658	Ets65A	Ets at 65A	FBgn0005658	CG7018	Current	Ets at 65A	Ets65A	970	Ets at 65A
FBgn0005659	Ets98B	Ets at 98B	FBgn0005659	CG5583	Current	Ets at 98B	Ets98B	971	Ets at 98B
FBgn0005660	Ets21C	Ets at 21C	FBgn0005660	CG2914	Current	Ets at 21C	Ets21C	972	Ets at 21C
FBgn0005664	Crys	Crystallin	FBgn0005664	CG16963	Current	Crystallin	Crys	973	Crystallin
FBgn0005666	bt	bent	FBgn0005666	CG32019	Current	bent	bt	974	bent
FBgn0005670	Cyp4d1	Cytochrome P450-4d1	FBgn0005670	CG3656	Current	Cytochrome P450 4d1	Cyp4d1	975	Cytochrome P450 4d1
FBgn0005671	Vha55	Vacuolar H[+]-ATPase 55kD subunit	FBgn0005671	CG17369	Current	Vacuolar H[+]-ATPase 55kD subunit	Vha55	976	Vacuolar H[+]-ATPase 55kD subunit
FBgn0005672	spi	spitz	FBgn0005672	CG10334	Current	spitz	spi	977	spitz
FBgn0005674	GluProRS	Glutamyl-prolyl-tRNA synthetase	FBgn0005674	CG5394	Current	Glutamyl-prolyl-tRNA synthetase	GluProRS	978	Glutamyl-prolyl-tRNA synthetase
FBgn0005677	dac	dachshund	FBgn0005677	CG4952	Current	dachshund	dac	979	dachshund
FBgn0005683	pie	pineapple eye	FBgn0005683	CG5354	Current	pineapple eye	pie	980	pineapple eye
FBgn0005694	Aef1	Adult enhancer factor 1	FBgn0005694	CG5683	Current	Adult enhancer factor 1	Aef1	981	Adult enhancer factor 1
FBgn0005695	gcl	germ cell-less	FBgn0005695	CG8411	Current	germ cell-less	gcl	982	germ cell-less
FBgn0005696	DNApol-alpha73	DNA polymerase alpha 73kD subunit	FBgn0005696	CG5923	Current	DNA polymerase alpha subunit 2	PolA2	983	DNA polymerase alpha subunit 2
FBgn0005771	noc	no ocelli	FBgn0005771	CG4491	Current	no ocelli	noc	984	no ocelli
FBgn0005775	Con	Connectin	FBgn0005775	CG7503	Current	Connectin	Con	985	Connectin
FBgn0005777	PpD3	Protein phosphatase D3	FBgn0005777	CG8402	Current	Protein phosphatase D3	PpD3	986	Protein phosphatase D3
FBgn0005778	PpD5	Protein phosphatase D5	FBgn0005778	CG10138	Current	Protein phosphatase D5	PpD5	987	Protein phosphatase D5
FBgn0005779	PpD6	Protein phosphatase D6	FBgn0005779	CG8822	Current	Protein phosphatase D6	PpD6	988	Protein phosphatase D6
FBgn0008635	betaCOP	Coat Protein (coatomer) beta	FBgn0008635	CG6223	Current	Coat Protein (coatomer) beta	betaCOP	989	Coat Protein (coatomer) beta
FBgn0008636	hbn	homeobrain	FBgn0008636	CG33152	Current	homeobrain	hbn	990	homeobrain
FBgn0008646	E5	E5	FBgn0008646	CG9930	Current	E5	E5	991	E5
FBgn0008651	lbl	ladybird late	FBgn0008651	CG6570	Current	ladybird late	lbl	992	ladybird late
FBgn0010014	CanB	Calcineurin B	FBgn0010014	CG4209	Current	Calcineurin B	CanB	993	Calcineurin B
FBgn0010015	CanA1	Calcineurin A1	FBgn0010015	CG1455	Current	Calcineurin A1	CanA1	994	Calcineurin A1
FBgn0010019	Cyp4g1	Cytochrome P450-4g1	FBgn0010019	CG3972	Current	Cytochrome P450 4g1	Cyp4g1	995	Cytochrome P450 4g1
FBgn0010038	GstD2	Glutathione S transferase D2	FBgn0010038	CG4181	Current	Glutathione S transferase D2	GstD2	996	Glutathione S transferase D2
FBgn0010039	GstD3	Glutathione S transferase D3	FBgn0010039	CG4381	Current	Glutathione S transferase D3	GstD3	997	Glutathione S transferase D3
FBgn0010040	GstD4	Glutathione S transferase D4	FBgn0010040	CG11512	Current	Glutathione S transferase D4	GstD4	998	Glutathione S transferase D4
FBgn0010041	GstD5	Glutathione S transferase D5	FBgn0010041	CG12242	Current	Glutathione S transferase D5	GstD5	999	Glutathione S transferase D5
FBgn0010042	GstD6	Glutathione S transferase D6	FBgn0010042	CG4423	Current	Glutathione S transferase D6	GstD6	1000	Glutathione S transferase D6
FBgn0010043	GstD7	Glutathione S transferase D7	FBgn0010043	CG4371	Current	Glutathione S transferase D7	GstD7	1001	Glutathione S transferase D7
FBgn0010044	GstD8	Glutathione S transferase D8	FBgn0010044	CG4421	Current	Glutathione S transferase D8	GstD8	1002	Glutathione S transferase D8
FBgn0010051	Itpr	Inositol 1,4,5,-trisphosphate receptor	FBgn0010051	CG1063	Current	Inositol 1,4,5,-trisphosphate receptor	Itpr	1003	Inositol 1,4,5,-trisphosphate receptor
FBgn0010052	Jhe	Juvenile hormone esterase	FBgn0010052	CG8425	Current	Juvenile hormone esterase	Jhe	1004	Juvenile hormone esterase
FBgn0010053	Jheh1	Juvenile hormone epoxide hydrolase 1	FBgn0010053	CG15101	Current	Juvenile hormone epoxide hydrolase 1	Jheh1	1005	Juvenile hormone epoxide hydrolase 1
FBgn0010078	RpL23	Ribosomal protein L23	FBgn0010078	CG3661	Current	Ribosomal protein L23	RpL23	1006	Ribosomal protein L23
FBgn0010097	gammaTub37C	gamma-Tubulin at 37C	FBgn0010097	CG17566	Current	gamma-Tubulin at 37C	gammaTub37C	1007	gamma-Tubulin at 37C
FBgn0010100	mAcon1	Mitochondrial aconitase 1	FBgn0010100	CG9244	Current	Mitochondrial aconitase 1	mAcon1	1008	Mitochondrial aconitase 1
FBgn0010105	comm	commissureless	FBgn0010105	CG17943	Current	commissureless	comm	1009	commissureless
FBgn0010109	dpn	deadpan	FBgn0010109	CG8704	Current	deadpan	dpn	1010	deadpan
FBgn0010113	hdc	headcase	FBgn0010113	CG15532	Current	headcase	hdc	1011	headcase
FBgn0010114	hig	hikaru genki	FBgn0010114	CG2040	Current	hikaru genki	hig	1012	hikaru genki
FBgn0010173	RpA-70	Replication Protein A 70	FBgn0010173	CG9633	Current	Replication Protein A 70	RpA-70	1013	Replication Protein A 70
FBgn0010194	Wnt5	Wnt oncogene analog 5	FBgn0010194	CG6407	Current	Wnt oncogene analog 5	Wnt5	1014	Wnt oncogene analog 5
FBgn0010197	Gyc32E	Guanylyl cyclase at 32E	FBgn0010197	CG33114	Current	Guanylyl cyclase at 32E	Gyc32E	1015	Guanylyl cyclase at 32E
FBgn0010198	RpS15Aa	Ribosomal protein S15Aa	FBgn0010198	CG2033	Current	Ribosomal protein S15Aa	RpS15Aa	1016	Ribosomal protein S15Aa
FBgn0010213	Sod2	Superoxide dismutase 2 (Mn)	FBgn0010213	CG8905	Current	Superoxide dismutase 2 (Mn)	Sod2	1017	Superoxide dismutase 2 (Mn)
FBgn0010215	alpha-Cat	alpha Catenin	FBgn0010215	CG17947	Current	alpha Catenin	alpha-Cat	1018	alpha Catenin
FBgn0010217	ATPsynbeta	ATP synthase, beta subunit	FBgn0010217	CG11154	Current	ATP synthase, beta subunit	ATPsynbeta	1019	ATP synthase, beta subunit
FBgn0010220	Dbp45A	DEAD box protein 45A	FBgn0010220	CG12759	Current	DEAD box protein 45A	Dbp45A	1020	DEAD box protein 45A
FBgn0010222	Nmdmc	NAD-dependent methylenetetrahydrofolate dehydrogenase	FBgn0010222	CG18466	Current	NAD-dependent methylenetetrahydrofolate dehydrogenase	Nmdmc	1021	NAD-dependent methylenetetrahydrofolate dehydrogenase
FBgn0010223	Galphaf	G protein alpha f subunit	FBgn0010223	CG12232	Current	G protein alpha f subunit	Galphaf	1022	G protein alpha f subunit
FBgn0010225	Gel	Gelsolin	FBgn0010225	CG1106	Current	Gelsolin	Gel	1023	Gelsolin
FBgn0010226	GstS1	Glutathione S transferase S1	FBgn0010226	CG8938	Current	Glutathione S transferase S1	GstS1	1024	Glutathione S transferase S1
FBgn0010228	HmgZ	HMG protein Z	FBgn0010228	CG17921	Current	HMG protein Z	HmgZ	1025	HMG protein Z
FBgn0010235	Klc	Kinesin light chain	FBgn0010235	CG5433	Current	Kinesin light chain	Klc	1026	Kinesin light chain
FBgn0010238	Lac	Lachesin	FBgn0010238	CG12369	Current	Lachesin	Lac	1027	Lachesin
FBgn0010240	Lcch3	Ligand-gated chloride channel homolog 3	FBgn0010240	CG17336	Current	Ligand-gated chloride channel homolog 3	Lcch3	1028	Ligand-gated chloride channel homolog 3
FBgn0010241	Mdr50	Multi drug resistance 50	FBgn0010241	CG8523	Current	Multi drug resistance 50	Mdr50	1029	Multi drug resistance 50
FBgn0010246	Myo61F	Myosin 61F	FBgn0010246	CG9155	Current	Myosin 61F	Myo61F	1030	Myosin 61F
FBgn0010247	Parp	Poly-(ADP-ribose) polymerase	FBgn0010247	CG40411	Current	Poly-(ADP-ribose) polymerase	Parp	1031	Poly-(ADP-ribose) polymerase
FBgn0010258	Rbp4	RNA-binding protein 4	FBgn0010258	CG9654	Current	RNA-binding protein 4	Rbp4	1032	RNA-binding protein 4
FBgn0010263	Rbp9	RNA-binding protein 9	FBgn0010263	CG3151	Current	RNA-binding protein 9	Rbp9	1033	RNA-binding protein 9
FBgn0010265	RpS13	Ribosomal protein S13	FBgn0010265	CG13389	Current	Ribosomal protein S13	RpS13	1034	Ribosomal protein S13
FBgn0010269	Dsor1	Downstream of raf1	FBgn0010269	CG15793	Current	Downstream of raf1	Dsor1	1035	Downstream of raf1
FBgn0010278	Ssrp	Structure specific recognition protein	FBgn0010278	CG4817	Current	Structure specific recognition protein	Ssrp	1036	Structure specific recognition protein
FBgn0010280	Taf4	TBP-associated factor 4	FBgn0010280	CG5444	Current	TBP-associated factor 4	Taf4	1037	TBP-associated factor 4
FBgn0010282	TfIIFalpha	Transcription factor IIFalpha	FBgn0010282	CG10281	Current	Transcription factor IIFalpha	TfIIFalpha	1038	Transcription factor IIFalpha
FBgn0010287	Trf	TBP-related factor	FBgn0010287	CG7562	Current	TBP-related factor	Trf	1039	TBP-related factor
FBgn0010288	Uch	Ubiquitin carboxy-terminal hydrolase	FBgn0010288	CG4265	Current	Ubiquitin carboxy-terminal hydrolase	Uch	1040	Ubiquitin carboxy-terminal hydrolase
FBgn0010292	bys	by S6	FBgn0010292	CG1430	Current	by S6	bys	1041	by S6
FBgn0010294	ng2	new glue 2	FBgn0010294	CG14266	Current	new glue 2	ng2	1042	new glue 2
FBgn0010295	ng3	new glue 3	FBgn0010295	CG10788	Current	new glue 3	ng3	1043	new glue 3
FBgn0010296	ng4	new glue 4	FBgn0010296	CG10789	Current	new glue 4	ng4	1044	new glue 4
FBgn0010300	brat	brain tumor	FBgn0010300	CG10719	Current	brain tumor	brat	1045	brain tumor
FBgn0010303	hep	hemipterous	FBgn0010303	CG4353	Current	hemipterous	hep	1046	hemipterous
FBgn0010309	pigeon	pigeon	FBgn0010309	CG10739	Current	pigeon	pigeon	1047	pigeon
FBgn0010313	corto	corto	FBgn0010313	CG2530	Current	corto	corto	1048	corto
FBgn0010314	Cks30A	Cyclin-dependent kinase subunit 30A	FBgn0010314	CG3738	Current	Cyclin-dependent kinase subunit 30A	Cks30A	1049	Cyclin-dependent kinase subunit 30A
FBgn0010315	CycD	Cyclin D	FBgn0010315	CG9096	Current	Cyclin D	CycD	1050	Cyclin D
FBgn0010316	dap	dacapo	FBgn0010316	CG1772	Current	dacapo	dap	1051	dacapo
FBgn0010317	CycJ	Cyclin J	FBgn0010317	CG10308	Current	Cyclin J	CycJ	1052	Cyclin J
FBgn0010323	Gsc	Goosecoid	FBgn0010323	CG2851	Current	Goosecoid	Gsc	1053	Goosecoid
FBgn0010328	woc	without children	FBgn0010328	CG5965	Current	without children	woc	1054	without children
FBgn0010329	Tbh	Tyramine beta hydroxylase	FBgn0010329	CG1543	Current	Tyramine beta hydroxylase	Tbh	1055	Tyramine beta hydroxylase
FBgn0010333	Rac1	Rac1	FBgn0010333	CG2248	Current	Rac1	Rac1	1056	Rac1
FBgn0010339	128up	upstream of RpIII128	FBgn0010339	CG8340	Current	upstream of RpIII128	128up	1057	upstream of RpIII128
FBgn0010340	140up	upstream of RpII140	FBgn0010340	CG9852	Current	upstream of RpII140	140up	1058	upstream of RpII140
FBgn0010341	Cdc42	Cdc42	FBgn0010341	CG12530	Current	Cdc42	Cdc42	1059	Cdc42
FBgn0010342	Map60	Microtubule-associated protein 60	FBgn0010342	CG1825	Current	Microtubule-associated protein 60	Map60	1060	Microtubule-associated protein 60
FBgn0010348	Arf79F	ADP ribosylation factor at 79F	FBgn0010348	CG8385	Current	ADP ribosylation factor at 79F	Arf79F	1061	ADP ribosylation factor at 79F
FBgn0010350	Cds	CDP-diacylglycerol synthase	FBgn0010350	CG7962	Current	CDP-diacylglycerol synthase	Cds	1062	CDP-diacylglycerol synthase
FBgn0010352	Nc73EF	Neural conserved at 73EF	FBgn0010352	CG11661	Current	Oxoglutarate dehydrogenase	Ogdh	1063	Oxoglutarate dehydrogenase
FBgn0010355	Taf1	TBP-associated factor 1	FBgn0010355	CG17603	Current	TBP-associated factor 1	Taf1	1064	TBP-associated factor 1
FBgn0010356	Taf5	TBP-associated factor 5	FBgn0010356	CG7704	Current	TBP-associated factor 5	Taf5	1065	TBP-associated factor 5
FBgn0010357	betaTry	betaTrypsin	FBgn0010357	CG18211	Current	betaTrypsin	betaTry	1066	betaTrypsin
FBgn0010358	deltaTry	deltaTrypsin	FBgn0010358	CG12351	Current	deltaTrypsin	deltaTry	1067	deltaTrypsin
FBgn0010359	gammaTry	gammaTrypsin	FBgn0010359	CG30028	Current	gammaTrypsin	gammaTry	1068	gammaTrypsin
FBgn0010379	Akt1	Akt1	FBgn0010379	CG4006	Current	Akt kinase	Akt	1069	Akt kinase
FBgn0010380	AP-1-2beta	Adaptor Protein complex 1/2, beta subunit	FBgn0010380	CG12532	Current	Adaptor Protein complex 1/2, beta subunit	AP-1-2beta	1070	Adaptor Protein complex 1/2, beta subunit
FBgn0010381	NA	NA	FBgn0283461	CG10810	Current	Drosomycin	Drs	1071	Drosomycin
FBgn0010382	CycE	Cyclin E	FBgn0010382	CG3938	Current	Cyclin E	CycE	1072	Cyclin E
FBgn0010383	Cyp18a1	Cytochrome P450-18a1	FBgn0010383	CG6816	Current	Cytochrome P450 18a1	Cyp18a1	1073	Cytochrome P450 18a1
FBgn0010385	Def	Defensin	FBgn0010385	CG1385	Current	Defensin	Def	1074	Defensin
FBgn0010387	Acbp2	Acyl-CoA binding protein 2	FBgn0010387	CG8627	Current	Acyl-CoA binding protein 2	Acbp2	1075	Acyl-CoA binding protein 2
FBgn0010388	Dro	Drosocin	FBgn0010388	CG10816	Current	Drosocin	Dro	1076	Drosocin
FBgn0010389	htl	heartless	FBgn0010389	CG7223	Current	heartless	htl	1077	heartless
FBgn0010391	SrpRalpha	Signal recognition particle receptor alpha	FBgn0010391	CG2522	Current	Signal recognition particle receptor alpha	SrpRalpha	1078	Signal recognition particle receptor alpha
FBgn0010395	Itgbn	Integrin betanu subunit	FBgn0010395	CG1762	Current	Integrin betanu subunit	Itgbn	1079	Integrin betanu subunit
FBgn0010397	LamC	Lamin C	FBgn0010397	CG10119	Current	Lamin C	LamC	1080	Lamin C
FBgn0010398	Lrr47	Leucine-rich repeat 47	FBgn0010398	CG6098	Current	Leucine-rich repeat 47	Lrr47	1081	Leucine-rich repeat 47
FBgn0010399	Nmdar1	NMDA receptor 1	FBgn0010399	CG2902	Current	NMDA receptor 1	Nmdar1	1082	NMDA receptor 1
FBgn0010401	Os-C	Os-C	FBgn0010401	CG3250	Current	Os-C	Os-C	1083	Os-C
FBgn0010403	Obp83b	Odorant-binding protein 83b	FBgn0010403	CG11422	Current	Odorant-binding protein 83b	Obp83b	1084	Odorant-binding protein 83b
FBgn0010406	RNaseX25	Ribonuclease X25	FBgn0010406	CG8194	Current	Ribonuclease X25	RNaseX25	1085	Ribonuclease X25
FBgn0010407	Ror	Ror	FBgn0010407	CG4926	Current	Ror	Ror	1086	Ror
FBgn0010408	RpS9	Ribosomal protein S9	FBgn0010408	CG3395	Current	Ribosomal protein S9	RpS9	1087	Ribosomal protein S9
FBgn0010409	RpL18A	Ribosomal protein L18A	FBgn0010409	CG6510	Current	Ribosomal protein L18A	RpL18A	1088	Ribosomal protein L18A
FBgn0010411	RpS18	Ribosomal protein S18	FBgn0010411	CG8900	Current	Ribosomal protein S18	RpS18	1089	Ribosomal protein S18
FBgn0010412	RpS19a	Ribosomal protein S19a	FBgn0010412	CG4464	Current	Ribosomal protein S19a	RpS19a	1090	Ribosomal protein S19a
FBgn0010414	SerT	Serotonin transporter	FBgn0010414	CG4545	Current	Serotonin transporter	SerT	1091	Serotonin transporter
FBgn0010415	Sdc	Syndecan	FBgn0010415	CG10497	Current	Syndecan	Sdc	1092	Syndecan
FBgn0010416	TH1	TH1	FBgn0010416	CG9984	Current	TH1	TH1	1093	TH1
FBgn0010417	Taf6	TBP-associated factor 6	FBgn0010417	CG32211	Current	TBP-associated factor 6	Taf6	1094	TBP-associated factor 6
FBgn0010421	TfIIFbeta	Transcription factor TFIIFbeta	FBgn0010421	CG6538	Current	Transcription factor TFIIFbeta	TfIIFbeta	1095	Transcription factor TFIIFbeta
FBgn0010422	TfIIS	RNA polymerase II elongation factor	FBgn0010422	CG3710	Current	RNA polymerase II elongation factor	TfIIS	1096	RNA polymerase II elongation factor
FBgn0010423	TpnC47D	Troponin C at 47D	FBgn0010423	CG9073	Current	Troponin C at 47D	TpnC47D	1097	Troponin C at 47D
FBgn0010424	TpnC73F	Troponin C at 73F	FBgn0010424	CG7930	Current	Troponin C at 73F	TpnC73F	1098	Troponin C at 73F
FBgn0010425	epsilonTry	epsilonTrypsin	FBgn0010425	CG18681	Current	epsilonTrypsin	epsilonTry	1099	epsilonTrypsin
FBgn0010431	mtrm	matrimony	FBgn0010431	CG18543	Current	matrimony	mtrm	1100	matrimony
FBgn0010433	ato	atonal	FBgn0010433	CG7508	Current	atonal	ato	1101	atonal
FBgn0010434	cora	coracle	FBgn0010434	CG11949	Current	coracle	cora	1102	coracle
FBgn0010435	emp	epithelial membrane protein	FBgn0010435	CG2727	Current	epithelial membrane protein	emp	1103	epithelial membrane protein
FBgn0010438	mtSSB	mitochondrial single stranded DNA-binding protein	FBgn0010438	CG4337	Current	mitochondrial single stranded DNA-binding protein	mtSSB	1104	mitochondrial single stranded DNA-binding protein
FBgn0010441	pll	pelle	FBgn0010441	CG5974	Current	pelle	pll	1105	pelle
FBgn0010452	trn	tartan	FBgn0010452	CG11280	Current	tartan	trn	1106	tartan
FBgn0010453	Wnt4	Wnt oncogene analog 4	FBgn0010453	CG4698	Current	Wnt oncogene analog 4	Wnt4	1107	Wnt oncogene analog 4
FBgn0010470	Fkbp14	FK506-binding protein 14	FBgn0010470	CG9847	Current	FK506-binding protein 14	Fkbp14	1108	FK506-binding protein 14
FBgn0010473	tutl	turtle	FBgn0010473	CG15427	Current	turtle	tutl	1109	turtle
FBgn0010482	l(2)01289	lethal (2) 01289	FBgn0010482	CG9432	Current	hulk	hlk	1110	hulk
FBgn0010488	NAT1	NAT1	FBgn0010488	CG3845	Current	NAT1	NAT1	1111	NAT1
FBgn0010497	dmGlut	Dietary and metabolic glutamate transporter	FBgn0010497	CG5304	Current	Dietary and metabolic glutamate transporter	dmGlut	1112	Dietary and metabolic glutamate transporter
FBgn0010501	Dcp-1	Death caspase-1	FBgn0010501	CG5370	Current	Death caspase-1	Dcp-1	1113	Death caspase-1
FBgn0010504	kermit	kermit	FBgn0010504	CG11546	Current	kermit	kermit	1114	kermit
FBgn0010516	wal	walrus	FBgn0010516	CG8996	Current	walrus	wal	1115	walrus
FBgn0010520	Bka	Bekka	FBgn0010520	CG4539	Current	Bekka	Bka	1116	Bekka
FBgn0010531	Ccs	Copper chaperone for superoxide dismutase	FBgn0010531	CG17753	Current	Copper chaperone for superoxide dismutase	Ccs	1117	Copper chaperone for superoxide dismutase
FBgn0010548	Aldh-III	Aldehyde dehydrogenase type III	FBgn0010548	CG11140	Current	Aldehyde dehydrogenase type III	Aldh-III	1118	Aldehyde dehydrogenase type III
FBgn0010549	l(2)03659	lethal (2) 03659	FBgn0010549	CG8799	Current	lethal (2) 03659	l(2)03659	1119	lethal (2) 03659
FBgn0010551	Phb2	Prohibitin 2	FBgn0010551	CG15081	Current	Prohibitin 2	Phb2	1120	Prohibitin 2
FBgn0010575	NA	NA	FBgn0285917	CG5580	Current	scribbler	sbb	1121	scribbler
FBgn0010583	dock	dreadlocks	FBgn0010583	CG3727	Current	dreadlocks	dock	1122	dreadlocks
FBgn0010590	Prosbeta1	Proteasome beta1 subunit	FBgn0010590	CG8392	Current	Proteasome beta1 subunit	Prosbeta1	1123	Proteasome beta1 subunit
FBgn0010591	Sply	Sphingosine-1-phosphate lyase	FBgn0010591	CG8946	Current	Sphingosine-1-phosphate lyase	Sply	1124	Sphingosine-1-phosphate lyase
FBgn0010602	lwr	lesswright	FBgn0010602	CG3018	Current	lesswright	lwr	1125	lesswright
FBgn0010607	l(2)05714	lethal (2) 05714	FBgn0010607	CG8886	Current	lethal (2) 05714	l(2)05714	1126	lethal (2) 05714
FBgn0010611	Hmgs	HMG Coenzyme A synthase	FBgn0010611	CG4311	Current	HMG Coenzyme A synthase	Hmgs	1127	HMG Coenzyme A synthase
FBgn0010612	ATPsynG	ATP synthase, subunit G	FBgn0010612	CG6105	Current	ATP synthase, subunit G	ATPsynG	1128	ATP synthase, subunit G
FBgn0010620	CG10939	uncharacterized protein	FBgn0010620	CG10939	Current	-	CG10939	1129	uncharacterized protein
FBgn0010621	CCT5	Chaperonin containing TCP1 subunit 5	FBgn0010621	CG8439	Current	Chaperonin containing TCP1 subunit 5	CCT5	1130	Chaperonin containing TCP1 subunit 5
FBgn0010622	DCTN3-p24	Dynactin 3, p24 subunit	FBgn0010622	CG9893	Current	Dynactin 3, p24 subunit	DCTN3-p24	1131	Dynactin 3, p24 subunit
FBgn0010638	Sec61beta	Sec61 beta subunit	FBgn0010638	CG10130	Current	Sec61 beta subunit	Sec61beta	1132	Sec61 beta subunit
FBgn0010651	MFS14	Major Facilitator Superfamily Transporter 14	FBgn0010651	CG15095	Current	Major Facilitator Superfamily Transporter 14	MFS14	1133	Major Facilitator Superfamily Transporter 14
FBgn0010660	Nup214	Nucleoporin 214kD	FBgn0010660	CG3820	Current	Nucleoporin 214kD	Nup214	1134	Nucleoporin 214kD
FBgn0010741	Pfdn2	Prefoldin 2	FBgn0010741	CG6302	Current	Prefoldin 2	Pfdn2	1135	Prefoldin 2
FBgn0010747	Srp54k	Signal recognition particle 54k	FBgn0010747	CG4659	Current	Signal recognition particle 54k	Srp54k	1136	Signal recognition particle 54k
FBgn0010750	atms	antimeros	FBgn0010750	CG2503	Current	antimeros	atms	1137	antimeros
FBgn0010762	simj	simjang	FBgn0010762	CG32067	Current	simjang	simj	1138	simjang
FBgn0010768	sqz	squeeze	FBgn0010768	CG5557	Current	squeeze	sqz	1139	squeeze
FBgn0010770	ppan	peter pan	FBgn0010770	CG5786	Current	peter pan	ppan	1140	peter pan
FBgn0010772	Xe7	Xe7	FBgn0010772	CG2179	Current	Xe7	Xe7	1141	Xe7
FBgn0010774	Ref1	RNA and export factor binding protein 1	FBgn0010774	CG1101	Current	RNA and export factor binding protein 1	Ref1	1142	RNA and export factor binding protein 1
FBgn0010786	l(3)02640	lethal (3) 02640	FBgn0010786	CG9165	Current	lethal (3) 02640	l(3)02640	1143	lethal (3) 02640
FBgn0010803	TrpRS	Tryptophanyl-tRNA synthetase	FBgn0010803	CG9735	Current	Tryptophanyl-tRNA synthetase	TrpRS	1144	Tryptophanyl-tRNA synthetase
FBgn0010808	Chchd3	Coiled-coil-helix-coiled-coil-helix domain containing 3	FBgn0010808	CG1715	Current	Coiled-coil-helix-coiled-coil-helix domain containing 3	Chchd3	1145	Coiled-coil-helix-coiled-coil-helix domain containing 3
FBgn0010812	unc-45	uncoordinated 45	FBgn0010812	CG2708	Current	uncoordinated 45	unc-45	1146	uncoordinated 45
FBgn0010825	Gug	Grunge	FBgn0010825	CG6964	Current	Grunge	Gug	1147	Grunge
FBgn0010830	l(3)04053	lethal (3) 04053	FBgn0010830	CG11238	Current	lethal (3) 04053	l(3)04053	1148	lethal (3) 04053
FBgn0010877	l(3)05822	lethal (3) 05822	FBgn0010877	CG7129	Current	lethal (3) 05822	l(3)05822	1149	lethal (3) 05822
FBgn0010894	sinu	sinuous	FBgn0010894	CG10624	Current	sinuous	sinu	1150	sinuous
FBgn0010905	Spn	Spinophilin	FBgn0010905	CG16757	Current	Spinophilin	Spn	1151	Spinophilin
FBgn0010909	msn	misshapen	FBgn0010909	CG16973	Current	misshapen	msn	1152	misshapen
FBgn0010926	l(3)07882	lethal (3) 07882	FBgn0010926	CG5824	Current	lethal (3) 07882	l(3)07882	1153	lethal (3) 07882
FBgn0011016	SsRbeta	Signal sequence receptor beta	FBgn0011016	CG5474	Current	Signal sequence receptor beta	SsRbeta	1154	Signal sequence receptor beta
FBgn0011020	Sas-4	Spindle assembly abnormal 4	FBgn0011020	CG10061	Current	Spindle assembly abnormal 4	Sas-4	1155	Spindle assembly abnormal 4
FBgn0011202	dia	diaphanous	FBgn0011202	CG1768	Current	diaphanous	dia	1156	diaphanous
FBgn0011204	cue	cueball	FBgn0011204	CG12086	Current	cueball	cue	1157	cueball
FBgn0011205	fbl	fumble	FBgn0011205	CG5725	Current	fumble	fbl	1158	fumble
FBgn0011206	bol	boule	FBgn0011206	CG4760	Current	boule	bol	1159	boule
FBgn0011207	pelo	pelota	FBgn0011207	CG3959	Current	pelota	pelo	1160	pelota
FBgn0011211	blw	bellwether	FBgn0011211	CG3612	Current	bellwether	blw	1161	bellwether
FBgn0011217	eff	effete	FBgn0011217	CG7425	Current	effete	eff	1162	effete
FBgn0011224	heph	hephaestus	FBgn0011224	CG31000	Current	hephaestus	heph	1163	hephaestus
FBgn0011225	jar	jaguar	FBgn0011225	CG5695	Current	jaguar	jar	1164	jaguar
FBgn0011227	ox	oxen	FBgn0011227	CG8764	Current	oxen	ox	1165	oxen
FBgn0011230	poe	purity of essence	FBgn0011230	CG14472	Current	purity of essence	poe	1166	purity of essence
FBgn0011232	scat	scattered	FBgn0011232	CG3766	Current	scattered	scat	1167	scattered
FBgn0011236	ken	ken and barbie	FBgn0011236	CG5575	Current	ken and barbie	ken	1168	ken and barbie
FBgn0011239	ms(2)35Ci	male sterile (2) 35Ci	FBgn0011239	CG31733	Current	male sterile (2) 35Ci	ms(2)35Ci	1169	male sterile (2) 35Ci
FBgn0011241	NA	NA	FBgn0285962	CG46338	Current	-	CG46338	1170	NA
FBgn0011244	Hsp60B	Heat shock protein 60B	FBgn0011244	CG2830	Current	Heat shock protein 60B	Hsp60B	1171	Heat shock protein 60B
FBgn0011259	Sema1a	Semaphorin 1a	FBgn0011259	CG18405	Current	Semaphorin 1a	Sema1a	1172	Semaphorin 1a
FBgn0011260	Sema2a	Semaphorin 2a	FBgn0011260	CG4700	Current	Semaphorin 2a	Sema2a	1173	Semaphorin 2a
FBgn0011270	Pglym87	Phosphoglyceromutase 87	FBgn0011270	CG17645	Current	Phosphoglyceromutase 87	Pglym87	1174	Phosphoglyceromutase 87
FBgn0011272	RpL13	Ribosomal protein L13	FBgn0011272	CG4651	Current	Ribosomal protein L13	RpL13	1175	Ribosomal protein L13
FBgn0011273	Acam	Androcam	FBgn0011273	CG17769	Current	Androcam	Acam	1176	Androcam
FBgn0011274	Dif	Dorsal-related immunity factor	FBgn0011274	CG6794	Current	Dorsal-related immunity factor	Dif	1177	Dorsal-related immunity factor
FBgn0011276	HLH3B	Helix loop helix protein 3B	FBgn0011276	CG2655	Current	Helix loop helix protein 3B	HLH3B	1178	Helix loop helix protein 3B
FBgn0011277	HLH4C	Helix loop helix protein 4C	FBgn0011277	CG3052	Current	Helix loop helix protein 4C	HLH4C	1179	Helix loop helix protein 4C
FBgn0011278	lbe	ladybird early	FBgn0011278	CG6545	Current	ladybird early	lbe	1180	ladybird early
FBgn0011279	Obp69a	Odorant-binding protein 69a	FBgn0011279	CG10436	Current	Odorant-binding protein 69a	Obp69a	1181	Odorant-binding protein 69a
FBgn0011280	Obp19d	Odorant-binding protein 19d	FBgn0011280	CG1668	Current	Odorant-binding protein 19d	Obp19d	1182	Odorant-binding protein 19d
FBgn0011281	Obp83a	Odorant-binding protein 83a	FBgn0011281	CG11421	Current	Odorant-binding protein 83a	Obp83a	1183	Odorant-binding protein 83a
FBgn0011282	Obp84a	Odorant-binding protein 84a	FBgn0011282	CG1176	Current	Odorant-binding protein 84a	Obp84a	1184	Odorant-binding protein 84a
FBgn0011283	Obp28a	Odorant-binding protein 28a	FBgn0011283	CG6641	Current	Odorant-binding protein 28a	Obp28a	1185	Odorant-binding protein 28a
FBgn0011284	RpS4	Ribosomal protein S4	FBgn0011284	CG11276	Current	Ribosomal protein S4	RpS4	1186	Ribosomal protein S4
FBgn0011286	RyR	Ryanodine receptor	FBgn0011286	CG10844	Current	Ryanodine receptor	RyR	1187	Ryanodine receptor
FBgn0011288	Snap25	Synaptosomal-associated protein 25kDa	FBgn0011288	CG40452	Current	Synaptosomal-associated protein 25kDa	Snap25	1188	Synaptosomal-associated protein 25kDa
FBgn0011289	TfIIA-L	Transcription factor IIA L	FBgn0011289	CG5930	Current	Transcription factor IIA L	TfIIA-L	1189	Transcription factor IIA L
FBgn0011290	Taf12	TBP-associated factor 12	FBgn0011290	CG17358	Current	TBP-associated factor 12	Taf12	1190	TBP-associated factor 12
FBgn0011291	Taf11	TBP-associated factor 11	FBgn0011291	CG4079	Current	TBP-associated factor 11	Taf11	1191	TBP-associated factor 11
FBgn0011293	a10	antennal protein 10	FBgn0011293	CG6642	Current	antennal protein 10	a10	1192	antennal protein 10
FBgn0011294	a5	antennal protein 5	FBgn0011294	CG5430	Current	antennal protein 5	a5	1193	antennal protein 5
FBgn0011296	l(2)efl	lethal (2) essential for life	FBgn0011296	CG4533	Current	lethal (2) essential for life	l(2)efl	1194	lethal (2) essential for life
FBgn0011297	Alg3	ALG3, alpha-1,3- mannosyltransferase	FBgn0011297	CG4084	Current	ALG3, alpha-1,3- mannosyltransferase	Alg3	1195	ALG3, alpha-1,3- mannosyltransferase
FBgn0011300	babo	baboon	FBgn0011300	CG8224	Current	baboon	babo	1196	baboon
FBgn0011305	Rsf1	Repressor splicing factor 1	FBgn0011305	CG5655	Current	Repressor splicing factor 1	Rsf1	1197	Repressor splicing factor 1
FBgn0011327	Uch-L5	Ubiquitin carboxy-terminal hydrolase L5	FBgn0011327	CG3431	Current	Ubiquitin carboxy-terminal hydrolase L5	Uch-L5	1198	Ubiquitin carboxy-terminal hydrolase L5
FBgn0011335	vers	versatile	FBgn0011335	CG6801	Current	versatile	vers	1199	versatile
FBgn0011336	Stt3B	Catalytic subunit 3B of the oligosaccharyltransferase complex	FBgn0011336	CG7748	Current	Catalytic subunit 3B of the oligosaccharyltransferase complex	Stt3B	1200	Catalytic subunit 3B of the oligosaccharyltransferase complex
FBgn0011361	ND-ACP	NADH dehydrogenase (ubiquinone) acyl carrier protein	FBgn0011361	CG9160	Current	NADH dehydrogenase (ubiquinone) acyl carrier protein	ND-ACP	1201	NADH dehydrogenase (ubiquinone) acyl carrier protein
FBgn0011455	ND-SGDH	NADH dehydrogenase (ubiquinone) SGDH subunit	FBgn0011455	CG9762	Current	NADH dehydrogenase (ubiquinone) SGDH subunit	ND-SGDH	1202	NADH dehydrogenase (ubiquinone) SGDH subunit
FBgn0011474	PR-Set7	PR/SET domain containing protein 7	FBgn0011474	CG3307	Current	PR/SET domain containing protein 7	PR-Set7	1203	PR/SET domain containing protein 7
FBgn0011476	l(3)neo43	lethal (3) neo43	FBgn0011476	CG14865	Current	lethal (3) neo43	l(3)neo43	1204	lethal (3) neo43
FBgn0011481	Ssdp	Sequence-specific single-stranded DNA-binding protein	FBgn0011481	CG7187	Current	Sequence-specific single-stranded DNA-binding protein	Ssdp	1205	Sequence-specific single-stranded DNA-binding protein
FBgn0011509	SrpRbeta	Signal recognition particle receptor beta	FBgn0011509	CG33162	Current	Signal recognition particle receptor beta	SrpRbeta	1206	Signal recognition particle receptor beta
FBgn0011554	etaTry	etaTrypsin	FBgn0011554	CG12386	Current	etaTrypsin	etaTry	1207	etaTrypsin
FBgn0011555	thetaTry	thetaTrypsin	FBgn0011555	CG12385	Current	thetaTrypsin	thetaTry	1208	thetaTrypsin
FBgn0011556	zetaTry	zetaTrypsin	FBgn0011556	CG12387	Current	zetaTrypsin	zetaTry	1209	zetaTrypsin
FBgn0011559	Acp36DE	Accessory gland protein 36DE	FBgn0011559	CG7157	Current	Accessory gland protein 36DE	Acp36DE	1210	Accessory gland protein 36DE
FBgn0011566	Smyd3	SET and MYND domain containing, class 3	FBgn0011566	CG13761	Current	SET and MYND domain containing, class 3	Smyd3	1211	SET and MYND domain containing, class 3
FBgn0011569	can	cannonball	FBgn0011569	CG6577	Current	cannonball	can	1212	cannonball
FBgn0011570	cpb	capping protein beta	FBgn0011570	CG17158	Current	capping protein beta	cpb	1213	capping protein beta
FBgn0011571	NA	NA	FBgn0285954	CG3606	Current	cabeza	caz	1214	cabeza
FBgn0011573	Cdc37	Cdc37	FBgn0011573	CG12019	Current	Cdc37	Cdc37	1215	Cdc37
FBgn0011576	Cyp4d2	Cytochrome P450-4d2	FBgn0011576	CG3466	Current	Cytochrome P450 4d2	Cyp4d2	1216	Cytochrome P450 4d2
FBgn0011581	Ms	Myosuppressin	FBgn0011581	CG6440	Current	Myosuppressin	Ms	1217	Myosuppressin
FBgn0011582	Dop1R1	Dopamine 1-like receptor 1	FBgn0011582	CG9652	Current	Dopamine 1-like receptor 1	Dop1R1	1218	Dopamine 1-like receptor 1
FBgn0011584	Trp1	Translocation protein 1	FBgn0011584	CG4758	Current	Translocation protein 1	Trp1	1219	Translocation protein 1
FBgn0011586	e(r)	enhancer of rudimentary	FBgn0011586	CG1871	Current	enhancer of rudimentary	e(r)	1220	enhancer of rudimentary
FBgn0011589	Elk	Eag-like K[+] channel	FBgn0011589	CG5076	Current	Eag-like K[+] channel	Elk	1221	Eag-like K[+] channel
FBgn0011591	fng	fringe	FBgn0011591	CG10580	Current	fringe	fng	1222	fringe
FBgn0011592	fra	frazzled	FBgn0011592	CG8581	Current	frazzled	fra	1223	frazzled
FBgn0011596	fzo	fuzzy onions	FBgn0011596	CG4568	Current	fuzzy onions	fzo	1224	fuzzy onions
FBgn0011603	ine	inebriated	FBgn0011603	CG15444	Current	inebriated	ine	1225	inebriated
FBgn0011604	Iswi	Imitation SWI	FBgn0011604	CG8625	Current	Imitation SWI	Iswi	1226	Imitation SWI
FBgn0011606	Klp3A	Kinesin-like protein at 3A	FBgn0011606	CG8590	Current	Kinesin-like protein at 3A	Klp3A	1227	Kinesin-like protein at 3A
FBgn0011638	La	La autoantigen-like	FBgn0011638	CG10922	Current	La autoantigen-like	La	1228	La autoantigen-like
FBgn0011640	lark	lark	FBgn0011640	CG8597	Current	lark	lark	1229	lark
FBgn0011642	Zyx	Zyxin	FBgn0011642	CG32018	Current	Zyxin	Zyx	1230	Zyxin
FBgn0011648	Mad	Mothers against dpp	FBgn0011648	CG12399	Current	Mothers against dpp	Mad	1231	Mothers against dpp
FBgn0011653	mas	masquerade	FBgn0011653	CG15002	Current	masquerade	mas	1232	masquerade
FBgn0011655	Med	Medea	FBgn0011655	CG1775	Current	Medea	Med	1233	Medea
FBgn0011656	Mef2	Myocyte enhancer factor 2	FBgn0011656	CG1429	Current	Myocyte enhancer factor 2	Mef2	1234	Myocyte enhancer factor 2
FBgn0011659	Mlh1	Mlh1	FBgn0011659	CG11482	Current	Mlh1	Mlh1	1235	Mlh1
FBgn0011660	Pms2	Pms2	FBgn0011660	CG8169	Current	Pms2	Pms2	1236	Pms2
FBgn0011661	Moe	Moesin	FBgn0011661	CG10701	Current	Moesin	Moe	1237	Moesin
FBgn0011666	msi	musashi	FBgn0011666	CG5099	Current	musashi	msi	1238	musashi
FBgn0011668	Mst57Da	Male-specific RNA 57Da	FBgn0011668	CG9074	Current	Male-specific RNA 57Da	Mst57Da	1239	Male-specific RNA 57Da
FBgn0011669	Mst57Db	Male-specific RNA 57Db	FBgn0011669	CG5016	Current	Male-specific RNA 57Db	Mst57Db	1240	Male-specific RNA 57Db
FBgn0011670	Mst57Dc	Male-specific transcript 57Dc	FBgn0011670	CG4986	Current	Male-specific transcript 57Dc	Mst57Dc	1241	Male-specific transcript 57Dc
FBgn0011672	Mvl	Malvolio	FBgn0011672	CG3671	Current	Malvolio	Mvl	1242	Malvolio
FBgn0011674	insc	inscuteable	FBgn0011674	CG11312	Current	inscuteable	insc	1243	inscuteable
FBgn0011676	Nos	Nitric oxide synthase	FBgn0011676	CG6713	Current	Nitric oxide synthase	Nos	1244	Nitric oxide synthase
FBgn0011692	pav	pavarotti	FBgn0011692	CG1258	Current	pavarotti	pav	1245	pavarotti
FBgn0011693	Pdh	Photoreceptor dehydrogenase	FBgn0011693	CG4899	Current	Photoreceptor dehydrogenase	Pdh	1246	Photoreceptor dehydrogenase
FBgn0011694	EbpII	Ejaculatory bulb protein II	FBgn0011694	CG2665	Current	Ejaculatory bulb protein II	EbpII	1247	Ejaculatory bulb protein II
FBgn0011695	EbpIII	Ejaculatory bulb protein III	FBgn0011695	CG11390	Current	Ejaculatory bulb protein III	EbpIII	1248	Ejaculatory bulb protein III
FBgn0011701	repo	reversed polarity	FBgn0011701	CG31240	Current	reversed polarity	repo	1249	reversed polarity
FBgn0011703	RnrL	Ribonucleoside diphosphate reductase large subunit	FBgn0011703	CG5371	Current	Ribonucleoside diphosphate reductase large subunit	RnrL	1250	Ribonucleoside diphosphate reductase large subunit
FBgn0011704	RnrS	Ribonucleoside diphosphate reductase small subunit	FBgn0011704	CG8975	Current	Ribonucleoside diphosphate reductase small subunit	RnrS	1251	Ribonucleoside diphosphate reductase small subunit
FBgn0011705	rost	rolling stone	FBgn0011705	CG9552	Current	rolling stone	rost	1252	rolling stone
FBgn0011706	rpr	reaper	FBgn0011706	CG4319	Current	reaper	rpr	1253	reaper
FBgn0011708	Syx5	Syntaxin 5	FBgn0011708	CG4214	Current	Syntaxin 5	Syx5	1254	Syntaxin 5
FBgn0011710	37135	Septin 1	FBgn0011710	CG1403	Current	Septin 1	Septin1	1255	Septin 1
FBgn0011715	Snr1	Snf5-related 1	FBgn0011715	CG1064	Current	Snf5-related 1	Snr1	1256	Snf5-related 1
FBgn0011722	Tig	Tiggrin	FBgn0011722	CG11527	Current	Tiggrin	Tig	1257	Tiggrin
FBgn0011723	byn	brachyenteron	FBgn0011723	CG7260	Current	brachyenteron	byn	1258	brachyenteron
FBgn0011725	twin	twin	FBgn0011725	CG31137	Current	twin	twin	1259	twin
FBgn0011726	tsr	twinstar	FBgn0011726	CG4254	Current	twinstar	tsr	1260	twinstar
FBgn0011737	Wee1	Wee1 kinase	FBgn0011737	CG4488	Current	Wee1 kinase	Wee1	1261	Wee1 kinase
FBgn0011739	wts	warts	FBgn0011739	CG12072	Current	warts	wts	1262	warts
FBgn0011740	alpha-Man-IIa	alpha-Mannosidase class II a	FBgn0011740	CG18802	Current	alpha-Mannosidase class II a	alpha-Man-IIa	1263	alpha-Mannosidase class II a
FBgn0011741	Arp6	Actin-related protein 6	FBgn0011741	CG11678	Current	Actin-related protein 6	Arp6	1264	Actin-related protein 6
FBgn0011742	Arp2	Actin-related protein 2	FBgn0011742	CG9901	Current	Actin-related protein 2	Arp2	1265	Actin-related protein 2
FBgn0011743	Arp53D	Actin-related protein 53D	FBgn0011743	CG5409	Current	Actin-related protein 53D	Arp53D	1266	Actin-related protein 53D
FBgn0011745	Arp1	Actin-related protein 1	FBgn0011745	CG6174	Current	Actin-related protein 1	Arp1	1267	Actin-related protein 1
FBgn0011746	ana	anachronism	FBgn0011746	CG8084	Current	anachronism	ana	1268	anachronism
FBgn0011747	Ank	Ankyrin	FBgn0011747	CG1651	Current	Ankyrin	Ank	1269	Ankyrin
FBgn0011754	PhKgamma	Phosphorylase kinase gamma	FBgn0011754	CG1830	Current	Phosphorylase kinase gamma	PhKgamma	1270	Phosphorylase kinase gamma
FBgn0011758	B-H1	BarH1	FBgn0011758	CG5529	Current	BarH1	B-H1	1271	BarH1
FBgn0011760	ctp	cut up	FBgn0011760	CG6998	Current	cut up	ctp	1272	cut up
FBgn0011761	dhd	deadhead	FBgn0011761	CG4193	Current	deadhead	dhd	1273	deadhead
FBgn0011762	DNApol-alpha50	DNA polymerase alpha 50kD subunit	FBgn0011762	CG7108	Current	DNA primase subunit 1	Prim1	1274	DNA primase subunit 1
FBgn0011763	Dp	DP transcription factor	FBgn0011763	CG4654	Current	DP transcription factor	Dp	1275	DP transcription factor
FBgn0011764	NA	NA	FBgn0278608	CG12223	Current	Dorsal switch protein 1	Dsp1	1276	Dorsal switch protein 1
FBgn0011766	E2f1	E2F transcription factor 1	FBgn0011766	CG6376	Current	E2F transcription factor 1	E2f1	1277	E2F transcription factor 1
FBgn0011768	Fdh	Formaldehyde dehydrogenase	FBgn0011768	CG6598	Current	Formaldehyde dehydrogenase	Fdh	1278	Formaldehyde dehydrogenase
FBgn0011769	Fdx1	Ferredoxin 1	FBgn0011769	CG4205	Current	Ferredoxin 1	Fdx1	1279	Ferredoxin 1
FBgn0011770	Gip	GIP-like	FBgn0011770	CG2227	Current	GIP-like	Gip	1280	GIP-like
FBgn0011771	Hem	HEM-protein	FBgn0011771	CG5837	Current	HEM-protein	Hem	1281	HEM-protein
FBgn0011774	Irbp	Inverted repeat-binding protein	FBgn0011774	CG5247	Current	Inverted repeat-binding protein	Irbp	1282	Inverted repeat-binding protein
FBgn0011785	BRWD3	BRWD3	FBgn0011785	CG31132	Current	BRWD3	BRWD3	1283	BRWD3
FBgn0011787	mRpL12	mitochondrial ribosomal protein L12	FBgn0011787	CG5012	Current	mitochondrial ribosomal protein L12	mRpL12	1284	mitochondrial ribosomal protein L12
FBgn0011802	Gem3	Gemin 3	FBgn0011802	CG6539	Current	Gemin 3	Gem3	1285	Gemin 3
FBgn0011812	Lcp1Psi	Larval cuticle protein 1 pseudogene	FBgn0011812	CR30367	Current	Larval cuticle protein 1 pseudogene	Lcp1Psi	1286	Larval cuticle protein 1 pseudogene
FBgn0011817	nmo	nemo	FBgn0011817	CG7892	Current	nemo	nmo	1287	nemo
FBgn0011818	oaf	out at first	FBgn0011818	CG9884	Current	out at first	oaf	1288	out at first
FBgn0011822	Pgcl	Pepsinogen C-like	FBgn0011822	CG13374	Current	Pepsinogen C-like	Pgcl	1289	Pepsinogen C-like
FBgn0011824	CG4038	uncharacterized protein	FBgn0011824	CG4038	Current	-	CG4038	1290	uncharacterized protein
FBgn0011826	Pp2B-14D	Protein phosphatase 2B at 14D	FBgn0011826	CG9842	Current	Protein phosphatase 2B at 14D	Pp2B-14D	1291	Protein phosphatase 2B at 14D
FBgn0011828	Pxn	Peroxidasin	FBgn0011828	CG12002	Current	Peroxidasin	Pxn	1292	Peroxidasin
FBgn0011829	Ret	Ret oncogene	FBgn0011829	CG14396	Current	Ret oncogene	Ret	1293	Ret oncogene
FBgn0011832	Ser12	Serine protease 12	FBgn0011832	CG17240	Current	Serine protease 12	Ser12	1294	Serine protease 12
FBgn0011834	Ser6	Serine protease 6	FBgn0011834	CG2071	Current	Serine protease 6	Ser6	1295	Serine protease 6
FBgn0011836	Taf2	TBP-associated factor 2	FBgn0011836	CG6711	Current	TBP-associated factor 2	Taf2	1296	TBP-associated factor 2
FBgn0011837	Tis11	Tis11 zinc finger protein	FBgn0011837	CG4070	Current	Tis11 zinc finger protein	Tis11	1297	Tis11 zinc finger protein
FBgn0011902	tRNA:Lys-TTT-1-1	transfer RNA:Lysine-TTT 1-1	FBgn0011902	CR31899	Current	transfer RNA:Lysine-TTT 1-1	tRNA:Lys-TTT-1-1	1298	transfer RNA:Lysine-TTT 1-1
FBgn0011910	tRNA:Leu-CAA-1-1	transfer RNA:Leucine-CAA 1-1	FBgn0011910	CR30508	Current	transfer RNA:Leucine-CAA 1-1	tRNA:Leu-CAA-1-1	1299	transfer RNA:Leucine-CAA 1-1
FBgn0011944	tRNA:Pro-TGG-1-1	transfer RNA:Proline-TGG 1-1	FBgn0011944	CR31567	Current	transfer RNA:Proline-TGG 1-1	tRNA:Pro-TGG-1-1	1300	transfer RNA:Proline-TGG 1-1
FBgn0011945	tRNA:Pro-TGG-1-2	transfer RNA:Proline-TGG 1-2	FBgn0011945	CR31571	Current	transfer RNA:Proline-TGG 1-2	tRNA:Pro-TGG-1-2	1301	transfer RNA:Proline-TGG 1-2
FBgn0011987	tRNA:SeC-TCA-1-1	transfer RNA:Selenocysteine-TCA 1-1	FBgn0011987	CR30024	Current	transfer RNA:Selenocysteine-TCA 1-1	tRNA:SeC-TCA-1-1	1302	transfer RNA:Selenocysteine-TCA 1-1
FBgn0012034	AcCoAS	Acetyl Coenzyme A synthase	FBgn0012034	CG9390	Current	Acetyl Coenzyme A synthase	AcCoAS	1303	Acetyl Coenzyme A synthase
FBgn0012036	Aldh	Aldehyde dehydrogenase	FBgn0012036	CG3752	Current	Aldehyde dehydrogenase	Aldh	1304	Aldehyde dehydrogenase
FBgn0012037	Ance	Angiotensin converting enzyme	FBgn0012037	CG8827	Current	Angiotensin converting enzyme	Ance	1305	Angiotensin converting enzyme
FBgn0012042	AttA	Attacin-A	FBgn0012042	CG10146	Current	Attacin-A	AttA	1306	Attacin-A
FBgn0012051	CalpA	Calpain-A	FBgn0012051	CG7563	Current	Calpain-A	CalpA	1307	Calpain-A
FBgn0012058	Cdc27	Cell division cycle 27	FBgn0012058	CG8610	Current	Cell division cycle 27	Cdc27	1308	Cell division cycle 27
FBgn0012344	Dh44	Diuretic hormone 44	FBgn0012344	CG8348	Current	Diuretic hormone 44	Dh44	1309	Diuretic hormone 44
FBgn0013263	Trl	Trithorax-like	FBgn0013263	CG33261	Current	Trithorax-like	Trl	1310	Trithorax-like
FBgn0013269	Fkbp39	FK506-binding protein 39kD	FBgn0013269	CG6226	Current	FK506-binding protein 39kD	Fkbp39	1311	FK506-binding protein 39kD
FBgn0013272	Gp150	Gp150	FBgn0013272	CG5820	Current	Gp150	Gp150	1312	Gp150
FBgn0013275	Hsp70Aa	Heat-shock-protein-70Aa	FBgn0013275	CG31366	Current	Heat-shock-protein-70Aa	Hsp70Aa	1313	Heat-shock-protein-70Aa
FBgn0013276	Hsp70Ab	Heat-shock-protein-70Ab	FBgn0013276	CG18743	Current	Heat-shock-protein-70Ab	Hsp70Ab	1314	Heat-shock-protein-70Ab
FBgn0013277	Hsp70Ba	Heat-shock-protein-70Ba	FBgn0013277	CG31449	Current	Heat-shock-protein-70Ba	Hsp70Ba	1315	Heat-shock-protein-70Ba
FBgn0013278	Hsp70Bb	Heat-shock-protein-70Bb	FBgn0013278	CG31359	Current	Heat-shock-protein-70Bb	Hsp70Bb	1316	Heat-shock-protein-70Bb
FBgn0013279	Hsp70Bc	Heat-shock-protein-70Bc	FBgn0013279	CG6489	Current	Heat-shock-protein-70Bc	Hsp70Bc	1317	Heat-shock-protein-70Bc
FBgn0013300	ProtA	Protamine A	FBgn0013300	CG4479	Current	Protamine A	ProtA	1318	Protamine A
FBgn0013301	ProtB	Protamine B	FBgn0013301	CG4478	Current	Protamine B	ProtB	1319	Protamine B
FBgn0013303	Nca	Neurocalcin	FBgn0013303	CG7641	Current	Neurocalcin	Nca	1320	Neurocalcin
FBgn0013305	Nmda1	N-methyl-D-aspartate receptor-associated protein	FBgn0013305	CG3798	Current	N-methyl-D-aspartate receptor-associated protein	Nmda1	1321	N-methyl-D-aspartate receptor-associated protein
FBgn0013307	Odc1	Ornithine decarboxylase 1	FBgn0013307	CG8721	Current	Ornithine decarboxylase 1	Odc1	1322	Ornithine decarboxylase 1
FBgn0013308	Odc2	Ornithine decarboxylase 2	FBgn0013308	CG8719	Current	Ornithine decarboxylase 2	Odc2	1323	Ornithine decarboxylase 2
FBgn0013323	Ptth	Prothoracicotropic hormone	FBgn0013323	CG13687	Current	Prothoracicotropic hormone	Ptth	1324	Prothoracicotropic hormone
FBgn0013325	RpL11	Ribosomal protein L11	FBgn0013325	CG7726	Current	Ribosomal protein L11	RpL11	1325	Ribosomal protein L11
FBgn0013334	Sap47	Synapse-associated protein 47kD	FBgn0013334	CG8884	Current	Synapse-associated protein 47kD	Sap47	1326	Synapse-associated protein 47kD
FBgn0013342	nSyb	neuronal Synaptobrevin	FBgn0013342	CG17248	Current	neuronal Synaptobrevin	nSyb	1327	neuronal Synaptobrevin
FBgn0013343	Syx1A	Syntaxin 1A	FBgn0013343	CG31136	Current	Syntaxin 1A	Syx1A	1328	Syntaxin 1A
FBgn0013347	TfIIA-S	Transcription-factor-IIA-S	FBgn0013347	CG5163	Current	Transcription-factor-IIA-S	TfIIA-S	1329	Transcription-factor-IIA-S
FBgn0013348	TpnC41C	Troponin C at 41C	FBgn0013348	CG2981	Current	Troponin C at 41C	TpnC41C	1330	Troponin C at 41C
FBgn0013432	bcn92	bcn92	FBgn0013432	CG3717	Current	bcn92	bcn92	1331	bcn92
FBgn0013433	beat-Ia	beaten path Ia	FBgn0013433	CG4846	Current	beaten path Ia	beat-Ia	1332	beaten path Ia
FBgn0013435	Cdc2rk	Cdc2-related kinase	FBgn0013435	CG1362	Current	Cdc2-related kinase	Cdc2rk	1333	Cdc2-related kinase
FBgn0013467	igl	igloo	FBgn0013467	CG18285	Current	igloo	igl	1334	igloo
FBgn0013469	klu	klumpfuss	FBgn0013469	CG12296	Current	klumpfuss	klu	1335	klumpfuss
FBgn0013531	MED20	Mediator complex subunit 20	FBgn0013531	CG18780	Current	Mediator complex subunit 20	MED20	1336	Mediator complex subunit 20
FBgn0013548	l(2)dtl	lethal-(2)-denticleless	FBgn0013548	CG11295	Current	lethal-(2)-denticleless	l(2)dtl	1337	lethal-(2)-denticleless
FBgn0013563	Pex1	Peroxin 1	FBgn0013563	CG6760	Current	Peroxin 1	Pex1	1338	Peroxin 1
FBgn0013576	mtd	mustard	FBgn0013576	CG32464	Current	mustard	mtd	1339	mustard
FBgn0013672	ATP6	mitochondrial ATPase subunit 6	FBgn0013672	CG34073	Current	mitochondrial ATPase subunit 6	mt:ATPase6	1340	mitochondrial ATPase subunit 6
FBgn0013673	ATP8	mitochondrial ATPase subunit 8	FBgn0013673	CG34072	Current	mitochondrial ATPase subunit 8	mt:ATPase8	1341	mitochondrial ATPase subunit 8
FBgn0013674	COX1	mitochondrial Cytochrome c oxidase subunit I	FBgn0013674	CG34067	Current	mitochondrial Cytochrome c oxidase subunit I	mt:CoI	1342	mitochondrial Cytochrome c oxidase subunit I
FBgn0013675	COX2	mitochondrial Cytochrome c oxidase subunit II	FBgn0013675	CG34069	Current	mitochondrial Cytochrome c oxidase subunit II	mt:CoII	1343	mitochondrial Cytochrome c oxidase subunit II
FBgn0013676	COX3	mitochondrial Cytochrome c oxidase subunit III	FBgn0013676	CG34074	Current	mitochondrial Cytochrome c oxidase subunit III	mt:CoIII	1344	mitochondrial Cytochrome c oxidase subunit III
FBgn0013678	CYTB	mitochondrial Cytochrome b	FBgn0013678	CG34090	Current	mitochondrial Cytochrome b	mt:Cyt-b	1345	mitochondrial Cytochrome b
FBgn0013679	ND1	mitochondrial NADH-ubiquinone oxidoreductase chain 1	FBgn0013679	CG34092	Current	mitochondrial NADH-ubiquinone oxidoreductase chain 1	mt:ND1	1346	mitochondrial NADH-ubiquinone oxidoreductase chain 1
FBgn0013680	ND2	mitochondrial NADH-ubiquinone oxidoreductase chain 2	FBgn0013680	CG34063	Current	mitochondrial NADH-ubiquinone oxidoreductase chain 2	mt:ND2	1347	mitochondrial NADH-ubiquinone oxidoreductase chain 2
FBgn0013681	ND3	mitochondrial NADH-ubiquinone oxidoreductase chain 3	FBgn0013681	CG34076	Current	mitochondrial NADH-ubiquinone oxidoreductase chain 3	mt:ND3	1348	mitochondrial NADH-ubiquinone oxidoreductase chain 3
FBgn0013683	ND4L	mitochondrial NADH-ubiquinone oxidoreductase chain 4L	FBgn0013683	CG34086	Current	mitochondrial NADH-ubiquinone oxidoreductase chain 4L	mt:ND4L	1349	mitochondrial NADH-ubiquinone oxidoreductase chain 4L
FBgn0013684	ND5	mitochondrial NADH-ubiquinone oxidoreductase chain 5	FBgn0013684	CG34083	Current	mitochondrial NADH-ubiquinone oxidoreductase chain 5	mt:ND5	1350	mitochondrial NADH-ubiquinone oxidoreductase chain 5
FBgn0013685	ND6	mitochondrial NADH-ubiquinone oxidoreductase chain 6	FBgn0013685	CG34089	Current	mitochondrial NADH-ubiquinone oxidoreductase chain 6	mt:ND6	1351	mitochondrial NADH-ubiquinone oxidoreductase chain 6
FBgn0013686	lrRNA	mitochondrial large ribosomal RNA	FBgn0013686	CR34094	Current	mitochondrial large ribosomal RNA	mt:lrRNA	1352	mitochondrial large ribosomal RNA
FBgn0013688	srRNA	mitochondrial small ribosomal RNA	FBgn0013688	CR34096	Current	mitochondrial small ribosomal RNA	mt:srRNA	1353	mitochondrial small ribosomal RNA
FBgn0013689	trnA	mitochondrial transfer RNA:Alanine-TGC	FBgn0013689	CR34077	Current	mitochondrial transfer RNA:Alanine-TGC	mt:tRNA:Ala-TGC	1354	mitochondrial transfer RNA:Alanine-TGC
FBgn0013690	trnC	mitochondrial transfer RNA:Cysteine-GCA	FBgn0013690	CR34065	Current	mitochondrial transfer RNA:Cysteine-GCA	mt:tRNA:Cys-GCA	1355	mitochondrial transfer RNA:Cysteine-GCA
FBgn0013691	trnD	mitochondrial transfer RNA:Aspartic acid-GTC	FBgn0013691	CR34071	Current	mitochondrial transfer RNA:Aspartic acid-GTC	mt:tRNA:Asp-GTC	1356	mitochondrial transfer RNA:Aspartic acid-GTC
FBgn0013693	trnF	mitochondrial transfer RNA:Phenylalanine-GAA	FBgn0013693	CR34082	Current	mitochondrial transfer RNA:Phenylalanine-GAA	mt:tRNA:Phe-GAA	1357	mitochondrial transfer RNA:Phenylalanine-GAA
FBgn0013694	trnG	mitochondrial transfer RNA:Glycine-TCC	FBgn0013694	CR34075	Current	mitochondrial transfer RNA:Glycine-TCC	mt:tRNA:Gly-TCC	1358	mitochondrial transfer RNA:Glycine-TCC
FBgn0013695	trnH	mitochondrial transfer RNA:Histidine-GTG	FBgn0013695	CR34084	Current	mitochondrial transfer RNA:Histidine-GTG	mt:tRNA:His-GTG	1359	mitochondrial transfer RNA:Histidine-GTG
FBgn0013696	trnI	mitochondrial transfer RNA:Isoleucine-GAT	FBgn0013696	CR34060	Current	mitochondrial transfer RNA:Isoleucine-GAT	mt:tRNA:Ile-GAT	1360	mitochondrial transfer RNA:Isoleucine-GAT
FBgn0013697	trnK	mitochondrial transfer RNA:Lysine-CTT	FBgn0013697	CR34070	Current	mitochondrial transfer RNA:Lysine-CTT	mt:tRNA:Lys-CTT	1361	mitochondrial transfer RNA:Lysine-CTT
FBgn0013698	trnL2	mitochondrial transfer RNA:Leucine-TAG	FBgn0013698	CR34093	Current	mitochondrial transfer RNA:Leucine-TAG	mt:tRNA:Leu-TAG	1362	mitochondrial transfer RNA:Leucine-TAG
FBgn0013699	trnL1	mitochondrial transfer RNA:Leucine-TAA	FBgn0013699	CR34068	Current	mitochondrial transfer RNA:Leucine-TAA	mt:tRNA:Leu-TAA	1363	mitochondrial transfer RNA:Leucine-TAA
FBgn0013700	trnM	mitochondrial transfer RNA:Methionine-CAT	FBgn0013700	CR34062	Current	mitochondrial transfer RNA:Methionine-CAT	mt:tRNA:Met-CAT	1364	mitochondrial transfer RNA:Methionine-CAT
FBgn0013701	trnN	mitochondrial transfer RNA:Asparagine-GTT	FBgn0013701	CR34079	Current	mitochondrial transfer RNA:Asparagine-GTT	mt:tRNA:Asn-GTT	1365	mitochondrial transfer RNA:Asparagine-GTT
FBgn0013703	trnQ	mitochondrial transfer RNA:Glutamine-TTG	FBgn0013703	CR34061	Current	mitochondrial transfer RNA:Glutamine-TTG	mt:tRNA:Gln-TTG	1366	mitochondrial transfer RNA:Glutamine-TTG
FBgn0013704	trnR	mitochondrial transfer RNA:Arginine-TCG	FBgn0013704	CR34078	Current	mitochondrial transfer RNA:Arginine-TCG	mt:tRNA:Arg-TCG	1367	mitochondrial transfer RNA:Arginine-TCG
FBgn0013705	trnS2	mitochondrial transfer RNA:Serine-GCT	FBgn0013705	CR34080	Current	mitochondrial transfer RNA:Serine-GCT	mt:tRNA:Ser-GCT	1368	mitochondrial transfer RNA:Serine-GCT
FBgn0013706	trnS1	mitochondrial transfer RNA:Serine-TGA	FBgn0013706	CR34091	Current	mitochondrial transfer RNA:Serine-TGA	mt:tRNA:Ser-TGA	1369	mitochondrial transfer RNA:Serine-TGA
FBgn0013708	trnV	mitochondrial transfer RNA:Valine-TAC	FBgn0013708	CR34095	Current	mitochondrial transfer RNA:Valine-TAC	mt:tRNA:Val-TAC	1370	mitochondrial transfer RNA:Valine-TAC
FBgn0013709	trnW	mitochondrial transfer RNA:Tryptophan-TCA	FBgn0013709	CR34064	Current	mitochondrial transfer RNA:Tryptophan-TCA	mt:tRNA:Trp-TCA	1371	mitochondrial transfer RNA:Tryptophan-TCA
FBgn0013710	trnY	mitochondrial transfer RNA:Tyrosine-GTA	FBgn0013710	CR34066	Current	mitochondrial transfer RNA:Tyrosine-GTA	mt:tRNA:Tyr-GTA	1372	mitochondrial transfer RNA:Tyrosine-GTA
FBgn0013717	not	non-stop	FBgn0013717	CG4166	Current	non-stop	not	1373	non-stop
FBgn0013718	nuf	nuclear fallout	FBgn0013718	CG33991	Current	nuclear fallout	nuf	1374	nuclear fallout
FBgn0013720	pck	pickel	FBgn0013720	CG14779	Current	pickel	pck	1375	pickel
FBgn0013725	phyl	phyllopod	FBgn0013725	CG10108	Current	phyllopod	phyl	1376	phyllopod
FBgn0013726	pnut	peanut	FBgn0013726	CG8705	Current	peanut	pnut	1377	peanut
FBgn0013732	sced	scrambled	FBgn0013732	CG3273	Current	scrambled	sced	1378	scrambled
FBgn0013733	shot	short stop	FBgn0013733	CG18076	Current	short stop	shot	1379	short stop
FBgn0013746	alien	alien	FBgn0013746	CG9556	Current	alien	alien	1380	alien
FBgn0013749	Arf102F	ADP ribosylation factor at 102F	FBgn0013749	CG11027	Current	ADP ribosylation factor at 102F	Arf102F	1381	ADP ribosylation factor at 102F
FBgn0013750	Arf51F	ADP ribosylation factor at 51F	FBgn0013750	CG8156	Current	ADP ribosylation factor at 51F	Arf51F	1382	ADP ribosylation factor at 51F
FBgn0013751	Awh	Arrowhead	FBgn0013751	CG1072	Current	Arrowhead	Awh	1383	Arrowhead
FBgn0013753	Bgb	Big brother	FBgn0013753	CG7959	Current	Big brother	Bgb	1384	Big brother
FBgn0013755	Bro	Brother	FBgn0013755	CG7960	Current	Brother	Bro	1385	Brother
FBgn0013756	Mtor	Megator	FBgn0013756	CG8274	Current	Megator	Mtor	1386	Megator
FBgn0013759	CASK	CASK	FBgn0013759	CG6703	Current	CASK	CASK	1387	CASK
FBgn0013762	Cdk5	Cyclin-dependent kinase 5	FBgn0013762	CG8203	Current	Cyclin-dependent kinase 5	Cdk5	1388	Cyclin-dependent kinase 5
FBgn0013763	Idgf6	Imaginal disc growth factor 6	FBgn0013763	CG5210	Current	Imaginal disc growth factor 6	Idgf6	1389	Imaginal disc growth factor 6
FBgn0013764	Chi	Chip	FBgn0013764	CG3924	Current	Chip	Chi	1390	Chip
FBgn0013765	cnn	centrosomin	FBgn0013765	CG4832	Current	centrosomin	cnn	1391	centrosomin
FBgn0013767	Crz	Corazonin	FBgn0013767	CG3302	Current	Corazonin	Crz	1392	Corazonin
FBgn0013770	Cp1	Cysteine proteinase-1	FBgn0013770	CG6692	Current	Cysteine proteinase-1	Cp1	1393	Cysteine proteinase-1
FBgn0013771	Cyp6a9	Cytochrome P450-6a9	FBgn0013771	CG10246	Current	Cytochrome P450 6a9	Cyp6a9	1394	Cytochrome P450 6a9
FBgn0013772	Cyp6a8	Cytochrome P450-6a8	FBgn0013772	CG10248	Current	Cytochrome P450 6a8	Cyp6a8	1395	Cytochrome P450 6a8
FBgn0013773	Cyp6a22	Cyp6a22	FBgn0013773	CG10240	Current	Cytochrome P450 6a22	Cyp6a22	1396	Cytochrome P450 6a22
FBgn0013799	Deaf1	Deformed epidermal autoregulatory factor-1	FBgn0013799	CG8567	Current	Deformed epidermal autoregulatory factor-1	Deaf1	1397	Deformed epidermal autoregulatory factor-1
FBgn0013809	NA	NA	FBgn0283476	CG7092	Current	Dynein heavy chain at 16F	Dhc16F	1398	Dynein heavy chain at 16F
FBgn0013810	Dhc36C	Dynein heavy chain at 36C	FBgn0013810	CG5526	Current	Dynein heavy chain at 36C	Dhc36C	1399	Dynein heavy chain at 36C
FBgn0013811	Dhc62B	Dynein heavy chain at 62B	FBgn0013811	CG15804	Current	Dynein heavy chain at 62B	Dhc62B	1400	Dynein heavy chain at 62B
FBgn0013812	Dhc93AB	Dynein heavy chain at 93AB	FBgn0013812	CG3723	Current	Dynein heavy chain at 93AB	Dhc93AB	1401	Dynein heavy chain at 93AB
FBgn0013813	Dhc98D	Dynein heavy chain at 89D	FBgn0013813	CG1842	Current	Dynein heavy chain at 89D	Dhc98D	1402	Dynein heavy chain at 89D
FBgn0013949	Elal	Elastin-like	FBgn0013949	CG7021	Current	Elastin-like	Elal	1403	Elastin-like
FBgn0013953	Esp	Epidermal stripes and patches	FBgn0013953	CG7005	Current	Epidermal stripes and patches	Esp	1404	Epidermal stripes and patches
FBgn0013954	Fkbp12	FK506-binding protein 12kD	FBgn0013954	CG11001	Current	FK506-binding protein 12kD	Fkbp12	1405	FK506-binding protein 12kD
FBgn0013972	Gycalpha99B	Guanylyl cyclase alpha-subunit at 99B	FBgn0013972	CG1912	Current	Guanylyl cyclase alpha-subunit at 99B	Gycalpha99B	1406	Guanylyl cyclase alpha-subunit at 99B
FBgn0013973	Gycbeta100B	Guanylyl cyclase beta-subunit at 100B	FBgn0013973	CG1470	Current	Guanylyl cyclase beta-subunit at 100B	Gycbeta100B	1407	Guanylyl cyclase beta-subunit at 100B
FBgn0013981	His4r	Histone H4 replacement	FBgn0013981	CG3379	Current	Histone H4 replacement	His4r	1408	Histone H4 replacement
FBgn0013983	imd	immune deficiency	FBgn0013983	CG5576	Current	immune deficiency	imd	1409	immune deficiency
FBgn0013984	NA	NA	FBgn0283499	CG18402	Current	Insulin-like receptor	InR	1410	Insulin-like receptor
FBgn0013987	MAPk-Ak2	MAP kinase activated protein-kinase-2	FBgn0013987	CG3086	Current	MAP kinase activated protein-kinase-2	MAPk-Ak2	1411	MAP kinase activated protein-kinase-2
FBgn0013995	Calx	Na/Ca-exchange protein	FBgn0013995	CG5685	Current	Na/Ca-exchange protein	Calx	1412	Na/Ca-exchange protein
FBgn0013997	Nrx-IV	Neurexin IV	FBgn0013997	CG6827	Current	Neurexin IV	Nrx-IV	1413	Neurexin IV
FBgn0014000	Hf	Helical Factor	FBgn0014000	CG10658	Current	Helical Factor	Hf	1414	Helical Factor
FBgn0014002	NA	NA	FBgn0286818	CG6988	Current	Protein disulfide isomerase	Pdi	1415	Protein disulfide isomerase
FBgn0014006	Ask1	Apoptotic signal-regulating kinase 1	FBgn0014006	CG4720	Current	Apoptotic signal-regulating kinase 1	Ask1	1416	Apoptotic signal-regulating kinase 1
FBgn0014007	Ptp69D	Protein tyrosine phosphatase 69D	FBgn0014007	CG10975	Current	Protein tyrosine phosphatase 69D	Ptp69D	1417	Protein tyrosine phosphatase 69D
FBgn0014009	Rab2	Rab2	FBgn0014009	CG3269	Current	Rab2	Rab2	1418	Rab2
FBgn0014010	Rab5	Rab5	FBgn0014010	CG3664	Current	Rab5	Rab5	1419	Rab5
FBgn0014011	Rac2	Rac2	FBgn0014011	CG8556	Current	Rac2	Rac2	1420	Rac2
FBgn0014018	Rel	Relish	FBgn0014018	CG11992	Current	Relish	Rel	1421	Relish
FBgn0014019	Rh5	Rhodopsin 5	FBgn0014019	CG5279	Current	Rhodopsin 5	Rh5	1422	Rhodopsin 5
FBgn0014020	Rho1	Rho1	FBgn0014020	CG8416	Current	Rho1	Rho1	1423	Rho1
FBgn0014022	Rlb1	Rlb1	FBgn0014022	CG8161	Current	Rlb1	Rlb1	1424	Rlb1
FBgn0014023	mRpL47	mitochondrial ribosomal protein L47	FBgn0014023	CG9378	Current	mitochondrial ribosomal protein L47	mRpL47	1425	mitochondrial ribosomal protein L47
FBgn0014024	Rnp4F	RNA-binding protein 4F	FBgn0014024	CG3312	Current	RNA-binding protein 4F	Rnp4F	1426	RNA-binding protein 4F
FBgn0014026	RpL7A	Ribosomal protein L7A	FBgn0014026	CG3314	Current	Ribosomal protein L7A	RpL7A	1427	Ribosomal protein L7A
FBgn0014028	SdhB	Succinate dehydrogenase, subunit B (iron-sulfur)	FBgn0014028	CG3283	Current	Succinate dehydrogenase, subunit B (iron-sulfur)	SdhB	1428	Succinate dehydrogenase, subunit B (iron-sulfur)
FBgn0014029	37500	Septin 2	FBgn0014029	CG4173	Current	Septin 2	Septin2	1429	Septin 2
FBgn0014031	Spat	Serine pyruvate aminotransferase	FBgn0014031	CG3926	Current	Alanine-glyoxylate aminotransferase	Agxt	1430	Alanine-glyoxylate aminotransferase
FBgn0014032	Sptr	Sepiapterin reductase	FBgn0014032	CG12117	Current	Sepiapterin reductase	Sptr	1431	Sepiapterin reductase
FBgn0014033	Sr-CI	Scavenger receptor class C, type I	FBgn0014033	CG4099	Current	Scavenger receptor class C, type I	Sr-CI	1432	Scavenger receptor class C, type I
FBgn0014037	Su(Tpl)	Su(Tpl)	FBgn0014037	CG32217	Current	Suppressor of Triplolethal	Su(Tpl)	1433	Suppressor of Triplolethal
FBgn0014073	Tie	Tie-like receptor tyrosine kinase	FBgn0014073	CG7525	Current	Tie-like receptor tyrosine kinase	Tie	1434	Tie-like receptor tyrosine kinase
FBgn0014075	Uggt	UDP-glucose-glycoprotein glucosyltransferase	FBgn0014075	CG6850	Current	UDP-glucose-glycoprotein glucosyltransferase	Uggt	1435	UDP-glucose-glycoprotein glucosyltransferase
FBgn0014076	Vm32E	Vitelline membrane 32E	FBgn0014076	CG16874	Current	Vitelline membrane 32E	Vm32E	1436	Vitelline membrane 32E
FBgn0014092	CG4278	uncharacterized protein	FBgn0014092	CG4278	Current	-	CG4278	1437	uncharacterized protein
FBgn0014127	barr	barren	FBgn0014127	CG10726	Current	barren	barr	1438	barren
FBgn0014133	bif	bifocal	FBgn0014133	CG1822	Current	bifocal	bif	1439	bifocal
FBgn0014135	bnl	branchless	FBgn0014135	CG4608	Current	branchless	bnl	1440	branchless
FBgn0014141	cher	cheerio	FBgn0014141	CG3937	Current	cheerio	cher	1441	cheerio
FBgn0014143	croc	crocodile	FBgn0014143	CG5069	Current	crocodile	croc	1442	crocodile
FBgn0014163	fax	failed axon connections	FBgn0014163	CG4609	Current	failed axon connections	fax	1443	failed axon connections
FBgn0014179	gcm	glial cells missing	FBgn0014179	CG12245	Current	glial cells missing	gcm	1444	glial cells missing
FBgn0014184	Oda	Ornithine decarboxylase antizyme	FBgn0014184	CG16747	Current	Ornithine decarboxylase antizyme	Oda	1445	Ornithine decarboxylase antizyme
FBgn0014189	Hel25E	Helicase at 25E	FBgn0014189	CG7269	Current	Helicase at 25E	Hel25E	1446	Helicase at 25E
FBgn0014269	prod	proliferation disrupter	FBgn0014269	CG18608	Current	proliferation disrupter	prod	1447	proliferation disrupter
FBgn0014340	mof	males absent on the first	FBgn0014340	CG3025	Current	males absent on the first	mof	1448	males absent on the first
FBgn0014342	mia	meiosis I arrest	FBgn0014342	CG10390	Current	meiosis I arrest	mia	1449	meiosis I arrest
FBgn0014343	mirr	mirror	FBgn0014343	CG10601	Current	mirror	mirr	1450	mirror
FBgn0014366	noi	noisette	FBgn0014366	CG2925	Current	noisette	noi	1451	noisette
FBgn0014368	nol	no optic lobe	FBgn0014368	CG32077	Current	no optic lobe	nol	1452	no optic lobe
FBgn0014380	RhoL	Rho-like	FBgn0014380	CG9366	Current	Rho-like	RhoL	1453	Rho-like
FBgn0014388	sty	sprouty	FBgn0014388	CG1921	Current	sprouty	sty	1454	sprouty
FBgn0014391	sun	stunted	FBgn0014391	CG9032	Current	stunted	sun	1455	stunted
FBgn0014395	tilB	touch insensitive larva B	FBgn0014395	CG14620	Current	touch insensitive larva B	tilB	1456	touch insensitive larva B
FBgn0014396	tim	timeless	FBgn0014396	CG3234	Current	timeless	tim	1457	timeless
FBgn0014411	Vps26	Vacuolar protein sorting 26	FBgn0014411	CG14804	Current	Vacuolar protein sorting 26	Vps26	1458	Vacuolar protein sorting 26
FBgn0014417	CG13397	uncharacterized protein	FBgn0014417	CG13397	Current	-	CG13397	1459	uncharacterized protein
FBgn0014427	CG11899	uncharacterized protein	FBgn0014427	CG11899	Current	-	CG11899	1460	uncharacterized protein
FBgn0014454	Acp1	Adult cuticle protein 1	FBgn0014454	CG7216	Current	Adult cuticle protein 1	Acp1	1461	Adult cuticle protein 1
FBgn0014455	Ahcy	Adenosylhomocysteinase	FBgn0014455	CG11654	Current	Adenosylhomocysteinase	Ahcy	1462	Adenosylhomocysteinase
FBgn0014464	Cp7Fa	Chorion protein a at 7F	FBgn0014464	CG33962	Current	Chorion protein a at 7F	Cp7Fa	1463	Chorion protein a at 7F
FBgn0014465	Cp7Fb	Chorion protein b at 7F	FBgn0014465	CG15350	Current	Chorion protein b at 7F	Cp7Fb	1464	Chorion protein b at 7F
FBgn0014466	Cp7Fc	Chorion protein c at 7F	FBgn0014466	CG15351	Current	Chorion protein c at 7F	Cp7Fc	1465	Chorion protein c at 7F
FBgn0014469	Cyp4e2	Cytochrome P450-4e2	FBgn0014469	CG2060	Current	Cytochrome P450 4e2	Cyp4e2	1466	Cytochrome P450 4e2
FBgn0014857	His3.3A	Histone H3.3A	FBgn0014857	CG5825	Current	Histone H3.3A	His3.3A	1467	Histone H3.3A
FBgn0014859	Hr38	Hormone receptor-like in 38	FBgn0014859	CG1864	Current	Hormone receptor-like in 38	Hr38	1468	Hormone receptor-like in 38
FBgn0014861	Mcm2	Minichromosome maintenance 2	FBgn0014861	CG7538	Current	Minichromosome maintenance 2	Mcm2	1469	Minichromosome maintenance 2
FBgn0014863	Mlp84B	Muscle LIM protein at 84B	FBgn0014863	CG1019	Current	Muscle LIM protein at 84B	Mlp84B	1470	Muscle LIM protein at 84B
FBgn0014865	Mtk	Metchnikowin	FBgn0014865	CG8175	Current	Metchnikowin	Mtk	1471	Metchnikowin
FBgn0014868	Ost48	Oligosaccharyltransferase 48kD subunit	FBgn0014868	CG9022	Current	Oligosaccharyltransferase 48kD subunit	Ost48	1472	Oligosaccharyltransferase 48kD subunit
FBgn0014869	Pglym78	Phosphoglyceromutase 78	FBgn0014869	CG1721	Current	Phosphoglyceromutase 78	Pglym78	1473	Phosphoglyceromutase 78
FBgn0014870	Psi	P-element somatic inhibitor	FBgn0014870	CG8912	Current	P-element somatic inhibitor	Psi	1474	P-element somatic inhibitor
FBgn0014877	Roe1	Roe1	FBgn0014877	CG6155	Current	Roe1	Roe1	1475	Roe1
FBgn0014879	Set	Set	FBgn0014879	CG4299	Current	Set	Set	1476	Set
FBgn0014903	CG14630	uncharacterized protein	FBgn0014903	CG14630	Current	-	CG14630	1477	uncharacterized protein
FBgn0014906	Hydr2	alpha/beta hydrolase2	FBgn0014906	CG3488	Current	alpha/beta hydrolase2	Hydr2	1478	alpha/beta hydrolase2
FBgn0014930	CG2846	uncharacterized protein	FBgn0014930	CG2846	Current	-	CG2846	1479	uncharacterized protein
FBgn0014931	CG2678	uncharacterized protein	FBgn0014931	CG2678	Current	-	CG2678	1480	uncharacterized protein
FBgn0014949	btn	buttonless	FBgn0014949	CG5264	Current	buttonless	btn	1481	buttonless
FBgn0015000	betaggt-I	beta subunit of type I geranylgeranyl transferase	FBgn0015000	CG3469	Current	beta subunit of type I geranylgeranyl transferase	betaggt-I	1482	beta subunit of type I geranylgeranyl transferase
FBgn0015001	iotaTry	iotaTrypsin	FBgn0015001	CG7754	Current	iotaTrypsin	iotaTry	1483	iotaTrypsin
FBgn0015008	Actn3	alpha actinin 3	FBgn0015008	CG8953	Current	alpha actinin 3	Actn3	1484	alpha actinin 3
FBgn0015010	Ag5r	Antigen 5-related	FBgn0015010	CG9538	Current	Antigen 5-related	Ag5r	1485	Antigen 5-related
FBgn0015011	AhcyL2	Adenosylhomocysteinase like 2	FBgn0015011	CG8956	Current	Adenosylhomocysteinase like 2	AhcyL2	1486	Adenosylhomocysteinase like 2
FBgn0015019	CCT3	Chaperonin containing TCP1 subunit 3	FBgn0015019	CG8977	Current	Chaperonin containing TCP1 subunit 3	CCT3	1487	Chaperonin containing TCP1 subunit 3
FBgn0015024	CkIalpha	Casein kinase Ialpha	FBgn0015024	CG2028	Current	Casein kinase Ialpha	CkIalpha	1488	Casein kinase Ialpha
FBgn0015025	CkIIalpha-i1	CKII-alpha subunit interactor-1	FBgn0015025	CG6215	Current	CKII-alpha subunit interactor-1	CkIIalpha-i1	1489	CKII-alpha subunit interactor-1
FBgn0015031	cype	cyclope	FBgn0015031	CG14028	Current	cyclope	cype	1490	cyclope
FBgn0015032	Cyp4c3	Cytochrome P450-4c3	FBgn0015032	CG1438	Current	Cytochrome P450 4c3	Cyp4c3	1491	Cytochrome P450 4c3
FBgn0015033	Cyp4d8	Cytochrome P450-4d8	FBgn0015033	CG4321	Current	Cytochrome P450 4d8	Cyp4d8	1492	Cytochrome P450 4d8
FBgn0015034	Cyp4e1	Cytochrome P450-4e1	FBgn0015034	CG2062	Current	Cytochrome P450 4e1	Cyp4e1	1493	Cytochrome P450 4e1
FBgn0015035	Cyp4e3	Cytochrome P450-4e3	FBgn0015035	CG4105	Current	Cytochrome P450 4e3	Cyp4e3	1494	Cytochrome P450 4e3
FBgn0015036	Cyp4ae1	Cytochrome P450-4ae1	FBgn0015036	CG10755	Current	Cytochrome P450 4ae1	Cyp4ae1	1495	Cytochrome P450 4ae1
FBgn0015037	Cyp4p1	Cytochrome P450-4p1	FBgn0015037	CG10842	Current	Cytochrome P450 4p1	Cyp4p1	1496	Cytochrome P450 4p1
FBgn0015038	Cyp9b1	Cytochrome P450-9b1	FBgn0015038	CG4485	Current	Cytochrome P450 9b1	Cyp9b1	1497	Cytochrome P450 9b1
FBgn0015039	Cyp9b2	Cytochrome P450-9b2	FBgn0015039	CG4486	Current	Cytochrome P450 9b2	Cyp9b2	1498	Cytochrome P450 9b2
FBgn0015040	Cyp9c1	Cytochrome P450-9c1	FBgn0015040	CG3616	Current	Cytochrome P450 9c1	Cyp9c1	1499	Cytochrome P450 9c1
FBgn0015075	Ddx1	Dead-box-1	FBgn0015075	CG9054	Current	Dead-box-1	Ddx1	1500	Dead-box-1
FBgn0015218	eIF4E1	eukaryotic translation initiation factor 4E1	FBgn0015218	CG4035	Current	eukaryotic translation initiation factor 4E1	eIF4E1	1501	eukaryotic translation initiation factor 4E1
FBgn0015221	Fer2LCH	Ferritin 2 light chain homologue	FBgn0015221	CG1469	Current	Ferritin 2 light chain homologue	Fer2LCH	1502	Ferritin 2 light chain homologue
FBgn0015222	Fer1HCH	Ferritin 1 heavy chain homologue	FBgn0015222	CG2216	Current	Ferritin 1 heavy chain homologue	Fer1HCH	1503	Ferritin 1 heavy chain homologue
FBgn0015229	glec	gliolectin	FBgn0015229	CG6575	Current	gliolectin	glec	1504	gliolectin
FBgn0015230	Glut3	Glucose transporter type 3	FBgn0015230	CG3853	Current	Glucose transporter type 3	Glut3	1505	Glucose transporter type 3
FBgn0015239	Hr78	Hormone-receptor-like in 78	FBgn0015239	CG7199	Current	Hormone-receptor-like in 78	Hr78	1506	Hormone-receptor-like in 78
FBgn0015240	Hr96	Hormone receptor-like in 96	FBgn0015240	CG11783	Current	Hormone receptor-like in 96	Hr96	1507	Hormone receptor-like in 96
FBgn0015245	Hsp60A	Heat shock protein 60A	FBgn0015245	CG12101	Current	Heat shock protein 60A	Hsp60A	1508	Heat shock protein 60A
FBgn0015247	Diap2	Death-associated inhibitor of apoptosis 2	FBgn0015247	CG8293	Current	Death-associated inhibitor of apoptosis 2	Diap2	1509	Death-associated inhibitor of apoptosis 2
FBgn0015268	Nap1	Nucleosome assembly protein 1	FBgn0015268	CG5330	Current	Nucleosome assembly protein 1	Nap1	1510	Nucleosome assembly protein 1
FBgn0015269	Nf1	Neurofibromin 1	FBgn0015269	CG8318	Current	Neurofibromin 1	Nf1	1511	Neurofibromin 1
FBgn0015270	Orc2	Origin recognition complex subunit 2	FBgn0015270	CG3041	Current	Origin recognition complex subunit 2	Orc2	1512	Origin recognition complex subunit 2
FBgn0015271	Orc5	Origin recognition complex subunit 5	FBgn0015271	CG7833	Current	Origin recognition complex subunit 5	Orc5	1513	Origin recognition complex subunit 5
FBgn0015277	Pi3K59F	Phosphatidylinositol 3-kinase 59F	FBgn0015277	CG5373	Current	Phosphatidylinositol 3-kinase 59F	Pi3K59F	1514	Phosphatidylinositol 3-kinase 59F
FBgn0015278	Pi3K68D	Phosphatidylinositol 3-kinase 68D	FBgn0015278	CG11621	Current	Phosphatidylinositol 3-kinase 68D	Pi3K68D	1515	Phosphatidylinositol 3-kinase 68D
FBgn0015279	Pi3K92E	Phosphatidylinositol 3-kinase 92E	FBgn0015279	CG4141	Current	Phosphatidylinositol 3-kinase 92E	Pi3K92E	1516	Phosphatidylinositol 3-kinase 92E
FBgn0015282	Rpt2	Regulatory particle triple-A ATPase 2	FBgn0015282	CG5289	Current	Regulatory particle triple-A ATPase 2	Rpt2	1517	Regulatory particle triple-A ATPase 2
FBgn0015283	Rpn10	Regulatory particle non-ATPase 10	FBgn0015283	CG7619	Current	Regulatory particle non-ATPase 10	Rpn10	1518	Regulatory particle non-ATPase 10
FBgn0015286	Rala	Ras-like protein A	FBgn0015286	CG2849	Current	Ras-like protein A	Rala	1519	Ras-like protein A
FBgn0015288	RpL22	Ribosomal protein L22	FBgn0015288	CG7434	Current	Ribosomal protein L22	RpL22	1520	Ribosomal protein L22
FBgn0015295	Shark	SH2 ankyrin repeat kinase	FBgn0015295	CG18247	Current	SH2 ankyrin repeat kinase	Shark	1521	SH2 ankyrin repeat kinase
FBgn0015296	Shc	SHC-adaptor protein	FBgn0015296	CG3715	Current	SHC-adaptor protein	Shc	1522	SHC-adaptor protein
FBgn0015298	Srp19	Signal recognition particle 19	FBgn0015298	CG4457	Current	Signal recognition particle 19	Srp19	1523	Signal recognition particle 19
FBgn0015299	Ssb-c31a	Single stranded-binding protein c31A	FBgn0015299	CG8396	Current	Single stranded-binding protein c31A	Ssb-c31a	1524	Single stranded-binding protein c31A
FBgn0015300	Ssl	Suppressor of Stellate-like	FBgn0015300	CG13591	Current	Suppressor of Stellate-like	Ssl	1525	Suppressor of Stellate-like
FBgn0015316	Try29F	Trypsin 29F	FBgn0015316	CG9564	Current	Trypsin 29F	Try29F	1526	Trypsin 29F
FBgn0015320	Ubc2	Ubiquitin conjugating enzyme 2	FBgn0015320	CG6720	Current	Ubiquitin conjugating enzyme 2	Ubc2	1527	Ubiquitin conjugating enzyme 2
FBgn0015321	Ubc4	Ubiquitin conjugating enzyme 4	FBgn0015321	CG8284	Current	Ubiquitin conjugating enzyme 4	Ubc4	1528	Ubiquitin conjugating enzyme 4
FBgn0015323	NA	NA	FBgn0270928	CG32848	Current	Vesicular acetylcholine transporter	VAChT	1529	Vesicular acetylcholine transporter
FBgn0015324	NA	NA	FBgn0283535	CG1088	Current	Vacuolar H[+]-ATPase 26kD subunit	Vha26	1530	Vacuolar H[+]-ATPase 26kD subunit
FBgn0015331	abs	abstrakt	FBgn0015331	CG14637	Current	abstrakt	abs	1531	abstrakt
FBgn0015336	CG15865	uncharacterized protein	FBgn0015336	CG15865	Current	-	CG15865	1532	uncharacterized protein
FBgn0015338	CG5861	uncharacterized protein	FBgn0015338	CG5861	Current	-	CG5861	1533	uncharacterized protein
FBgn0015351	CG14906	uncharacterized protein	FBgn0015351	CG14906	Current	Methyltransferase like 4	Mettl4	1534	Methyltransferase like 4
FBgn0015359	CG2034	uncharacterized protein	FBgn0015359	CG2034	Current	-	CG2034	1535	uncharacterized protein
FBgn0015360	oxt	peptide O-xylosyltransferase	FBgn0015360	CG32300	Current	peptide O-xylosyltransferase	oxt	1536	peptide O-xylosyltransferase
FBgn0015371	chn	charlatan	FBgn0015371	CG11798	Current	charlatan	chn	1537	charlatan
FBgn0015372	RabX1	RabX1	FBgn0015372	CG3870	Current	RabX1	RabX1	1538	RabX1
FBgn0015376	cutlet	cutlet	FBgn0015376	CG33122	Current	cutlet	cutlet	1539	cutlet
FBgn0015379	dod	dodo	FBgn0015379	CG17051	Current	dodo	dod	1540	dodo
FBgn0015380	drl	derailed	FBgn0015380	CG17348	Current	derailed	drl	1541	derailed
FBgn0015381	dsf	dissatisfaction	FBgn0015381	CG9019	Current	dissatisfaction	dsf	1542	dissatisfaction
FBgn0015391	glu	gluon	FBgn0015391	CG11397	Current	gluon	glu	1543	gluon
FBgn0015393	NA	NA	FBgn0286786	CG3949	Current	hoi-polloi	hoip	1544	hoi-polloi
FBgn0015396	jumu	jumeau	FBgn0015396	CG4029	Current	jumeau	jumu	1545	jumeau
FBgn0015399	kek1	kekkon 1	FBgn0015399	CG12283	Current	kekkon 1	kek1	1546	kekkon 1
FBgn0015400	kek2	kekkon 2	FBgn0015400	CG4977	Current	kekkon 2	kek2	1547	kekkon 2
FBgn0015402	ksr	kinase suppressor of ras	FBgn0015402	CG2899	Current	kinase suppressor of ras	ksr	1548	kinase suppressor of ras
FBgn0015477	Rme-8	Receptor mediated endocytosis 8	FBgn0015477	CG8014	Current	Receptor mediated endocytosis 8	Rme-8	1549	Receptor mediated endocytosis 8
FBgn0015509	Cul1	Cullin 1	FBgn0015509	CG1877	Current	Cullin 1	Cul1	1550	Cullin 1
FBgn0015513	mbc	myoblast city	FBgn0015513	CG10379	Current	myoblast city	mbc	1551	myoblast city
FBgn0015519	nAChRalpha3	nicotinic Acetylcholine Receptor alpha3	FBgn0015519	CG2302	Current	nicotinic Acetylcholine Receptor alpha3	nAChRalpha3	1552	nicotinic Acetylcholine Receptor alpha3
FBgn0015520	nonA-l	nonA-like	FBgn0015520	CG10328	Current	nonA-like	nonA-l	1553	nonA-like
FBgn0015521	RpS21	Ribosomal protein S21	FBgn0015521	CG2986	Current	Ribosomal protein S21	RpS21	1554	Ribosomal protein S21
FBgn0015522	olf186-M	olf186-M	FBgn0015522	CG14489	Current	olf186-M	olf186-M	1555	olf186-M
FBgn0015524	otp	orthopedia	FBgn0015524	CG10036	Current	orthopedia	otp	1556	orthopedia
FBgn0015527	peng	penguin	FBgn0015527	CG1685	Current	penguin	peng	1557	penguin
FBgn0015541	NA	NA	FBgn0285963	CG46339	Current	-	CG46339	1558	NA
FBgn0015543	snoRNA:Me28S-A1322	ncRNA	FBgn0015543	CR32905	Current	-	snoRNA:Me28S-A1322	1559	ncRNA
FBgn0015544	spag	spaghetti	FBgn0015544	CG13570	Current	spaghetti	spag	1560	spaghetti
FBgn0015546	spel1	spellchecker1	FBgn0015546	CG4215	Current	spellchecker1	spel1	1561	spellchecker1
FBgn0015550	tap	target of Poxn	FBgn0015550	CG7659	Current	target of Poxn	tap	1562	target of Poxn
FBgn0015553	tos	tosca	FBgn0015553	CG10387	Current	tosca	tos	1563	tosca
FBgn0015558	tty	tweety	FBgn0015558	CG1693	Current	tweety	tty	1564	tweety
FBgn0015561	unpg	unplugged	FBgn0015561	CG1650	Current	unplugged	unpg	1565	unplugged
FBgn0015568	alpha-Est1	alpha-Esterase-1	FBgn0015568	CG1031	Current	alpha-Esterase-1	alpha-Est1	1566	alpha-Esterase-1
FBgn0015569	alpha-Est10	alpha-Esterase-10	FBgn0015569	CG1131	Current	alpha-Esterase-10	alpha-Est10	1567	alpha-Esterase-10
FBgn0015570	alpha-Est2	alpha-Esterase-2	FBgn0015570	CG2505	Current	alpha-Esterase-2	alpha-Est2	1568	alpha-Esterase-2
FBgn0015571	alpha-Est3	alpha-Esterase-3	FBgn0015571	CG1257	Current	alpha-Esterase-3	alpha-Est3	1569	alpha-Esterase-3
FBgn0015572	alpha-Est4	alpha-Esterase-4	FBgn0015572	CG1082	Current	alpha-Esterase-4	alpha-Est4	1570	alpha-Esterase-4
FBgn0015574	alpha-Est6	alpha-Esterase-6	FBgn0015574	CG1108	Current	alpha-Esterase-6	alpha-Est6	1571	alpha-Esterase-6
[truncated: 14,439 more rows]

## Sheet: Sample Names
FileName	Tissue	Replicate	Dataset
ST_U_1_1	Spermatheca Unmated	rep1	McDonough-Goldstein et al (2021)
[truncated: 34 more rows]

## Sheet: McDonough-Goldstein et al (2021
FBgn	TermID	TermName	FlybaseID	Symbol	GeneName	ST_24hr_1_1	ST_24hr_1_2	ST_24hr_2_3	ST_24hr_2_4	ST_6hr_1_1	ST_6hr_1_2	ST_6hr_2_3	ST_6hr_2_4	ST_U_1_1	ST_U_1_2	ST_U_2_3	ST_U_2_4	WF_U_2_1	WF_U_2_2
[truncated: 375 more rows]

[truncated: 3 more sheets: Leader et al (2018), Prokupek et al (2009), Chintapalli et al (2007)]
