# Supplementary material for: Male-female communication enhances release of extracellular vesicles leading to high fertility in Drosophila
Source: Commun Biol. 2022 Aug 13;5:815. doi: 10.1038/s42003-022-03770-6 (PMC9376107; doi:10.1038/s42003-022-03770-6)
Supplement: Supplementary file 10 — Supplementary data 2 [file 42003_2022_3770_MOESM10_ESM.xlsx]

## Sheet: Fig2c, S2c
Date	Rab	Fly	Mating	Gland	Quad	Type	Localization	Grade		Grading							SUPP. FIG. 2C				VIRGIN								MATED
26.Mar.19	Rab7	1a	M	AG	1	P	Apical 2	1		0	Not present												TYPEC							TYPEC
26.Mar.19	Rab7	1a	M	AG	1	P	Medial 2	1		1	Low abundance											P	LMC		D				P	C		D
26.Mar.19	Rab7	1a	M	AG	1	P	Basal 2	1		2	High abundance										VALUE	Count	Count		Count	VALUE		VALUE	Count	Count		Count	VLAUE
26.Mar.19	Rab7	1a	M	AG	1	D	Apical 2	1											Rab5	Apical	1	57	0		33	0		1	48	1		54	0
26.Mar.19	Rab7	1a	M	AG	1	D	Medial 2	1													2	17	0		47	1		2	14	0		20	1
26.Mar.19	Rab7	1a	M	AG	1	D	Basal 2	1		P	Punctate
26.Mar.19	Rab7	1a	M	AG	1	C	Apical 2	0		C	Cortical									Medial	1	69	0		35	0		1	45	0		60	0
26.Mar.19	Rab7	1a	M	AG	1	C	Medial 2	0		D	Diffuse										2	3	0		45	1		2	16	0		14	1
26.Mar.19	Rab7	1a	M	AG	1	C	Basal 2	0
26.Mar.19	Rab7	1a	M	AG	2	P	Apical 2	1												Basal	1	69	0		36	0		1	47	1		57	0
26.Mar.19	Rab7	1a	M	AG	2	P	Medial 2	1													2	11	0		44	1		2	17	0		17	1
26.Mar.19	Rab7	1a	M	AG	2	P	Basal 2	0		COUNT OF REGIONS
26.Mar.19	Rab7	1a	M	AG	2	D	Apical 2	1			VIRGIN				MATED				Rab7	Apical	1	T	26		30	0		1	43	13		26	0
26.Mar.19	Rab7	1a	M	AG	2	D	Medial 2	1			P	C	D		P	C	D				2	29	7		92	1		2	17	0		65	1
26.Mar.19	Rab7	1a	M	AG	2	D	Basal 2	1		Rab5
26.Mar.19	Rab7	1a	M	AG	2	C	Apical 2	0		0			104				171			Medial	1	69	17		86	0		1	45	3		27	0
26.Mar.19	Rab7	1a	M	AG	2	C	Medial 2	0		1	195		136		140	2	51				2	25	8		1	1		2	17	2		64	1
26.Mar.19	Rab7	1a	M	AG	2	C	Basal 2	0		2	31				47
26.Mar.19	Rab7	1a	M	AG	3	P	Apical 2	0		TOTAL	226	0	240		187	2	222			Basal	1	74	17		42	0		1	42	4		32	0
26.Mar.19	Rab7	1a	M	AG	3	P	Medial 2	0													2	17	5		80	1		2	12	2		59	1
26.Mar.19	Rab7	1a	M	AG	3	P	Basal 2	0		Rab7
26.Mar.19	Rab7	1a	M	AG	3	D	Apical 2	1		0			107				85		Rab11	Apical	1	29	21		16	0		1	26	9		34	0
26.Mar.19	Rab7	1a	M	AG	3	D	Medial 2	1		1	206	60	258		130	20	188				2	9	0		108	1		2	11	2		82	1
26.Mar.19	Rab7	1a	M	AG	3	D	Basal 2	1		2	71	20	1		46	4
26.Mar.19	Rab7	1a	M	AG	3	C	Apical 2	0		TOTAL	277	80	366		176	24	273			Medial	1	19	8		15	0		1	15	5		24	0
26.Mar.19	Rab7	1a	M	AG	3	C	Medial 2	0													2	1	0		109	1		2	8	0		92	1
26.Mar.19	Rab7	1a	M	AG	3	C	Basal 2	0		Rab11
26.Mar.19	Rab7	1a	M	AG	4	P	Apical 2	1		0			47				86			Basal	1	5	2		16	0		1	10	3		28	0
26.Mar.19	Rab7	1a	M	AG	4	P	Medial 2	1		1	53	31	325		51	17	262				2	3	0		108	1		2	7	0		88	1
26.Mar.19	Rab7	1a	M	AG	4	P	Basal 2	1		2	13				26	2
26.Mar.19	Rab7	1a	M	AG	4	D	Apical 2	1		TOTAL	66	31	372		77	19	348		Rab35	Apical	1	26	8		65	0		1	31	7		66	0
26.Mar.19	Rab7	1a	M	AG	4	D	Medial 2	1													2	6	1		116	1		2	10	2		105	1
26.Mar.19	Rab7	1a	M	AG	4	D	Basal 2	0		Rab35
26.Mar.19	Rab7	1a	M	AG	4	C	Apical 2	0		0			198				185			Medial	1	36	13		66	0		1	52	12		59	0
26.Mar.19	Rab7	1a	M	AG	4	C	Medial 2	0		1	90	34	345		136	32	328				2	2	3		115	1		2	11	2		112	1
26.Mar.19	Rab7	1a	M	AG	4	C	Basal 2	0		2	15	4			30	5
26.Mar.19	Rab7	1a	M	AG	5	P	Apical 2	0		TOTAL	105	38	543		166	37	513			Basal	1	28	13		67	0		1	53	13		60	0
26.Mar.19	Rab7	1a	M	AG	5	P	Medial 2	1													2	7	0		114	1		2	9	1		111	1
26.Mar.19	Rab7	1a	M	AG	5	P	Basal 2	0
26.Mar.19	Rab7	1a	M	AG	5	D	Apical 2	1
26.Mar.19	Rab7	1a	M	AG	5	D	Medial 2	1
26.Mar.19	Rab7	1a	M	AG	5	D	Basal 2	0
26.Mar.19	Rab7	1a	M	AG	5	C	Apical 2	0		Number of flies
26.Mar.19	Rab7	1a	M	AG	5	C	Medial 2	0			M	V					FIG. 2C		COUNT OF REGIONS WITH YRAB DETECTED (SUM OF CATEGORIES FROM FREQ TABLE)											SUM OF REGIONS DETECTED
26.Mar.19	Rab7	1a	M	AG	5	C	Basal 2	0		Rab11	13	11									VIRGIN				MATED						V				M
26.Mar.19	Rab7	1a	M	AG	6	P	Apical 2	2		Rab35	21	17									P	C	D		P	C	D				P	C	D		P	C	D
26.Mar.19	Rab7	1a	M	AG	6	P	Medial 2	1		Rab5	11	10							Rab5	Apical	74	0	47		62	1	20
26.Mar.19	Rab7	1a	M	AG	6	P	Basal 2	1		Rab7	13	14								Medial	72	0	45		61	0	14			SPT
26.Mar.19	Rab7	1a	M	AG	6	D	Apical 2	1												Basal	80	0	44		64	1	17			Rab5	226	0	136		187	2	51
26.Mar.19	Rab7	1a	M	AG	6	D	Medial 2	1																						Rab7	277	80	259		176	24	188
26.Mar.19	Rab7	1a	M	AG	6	D	Basal 2	0											Rab7	Apical	92	35	92		60	13	65			Rab11	66	31	325		77	19	262
26.Mar.19	Rab7	1a	M	AG	6	C	Apical 2	0												Medial	94	25	86		62	5	64			Rab35	105	38	345		166	37	328
26.Mar.19	Rab7	1a	M	AG	6	C	Medial 2	0												Basal	91	22	80		54	6	59
26.Mar.19	Rab7	1a	M	AG	6	C	Basal 2	0
26.Mar.19	Rab7	1a	M	AG	7	P	Apical 2	1											Rab11	Apical	38	21	108		37	11	82
26.Mar.19	Rab7	1a	M	AG	7	P	Medial 2	0												Medial	20	8	109		23	5	92
26.Mar.19	Rab7	1a	M	AG	7	P	Basal 2	0												Basal	8	2	108		17	3	88
26.Mar.19	Rab7	1a	M	AG	7	D	Apical 2	1
26.Mar.19	Rab7	1a	M	AG	7	D	Medial 2	1											Rab35	Apical	32	9	116		41	9	105
26.Mar.19	Rab7	1a	M	AG	7	D	Basal 2	1												Medial	38	16	115		63	14	112
26.Mar.19	Rab7	1a	M	AG	7	C	Apical 2	0												Basal	35	13	114		62	14	111
26.Mar.19	Rab7	1a	M	AG	7	C	Medial 2	0
26.Mar.19	Rab7	1a	M	AG	7	C	Basal 2	0
26.Mar.19	Rab7	1a	M	AG	8	P	Apical 2	0											DISTRIBUTION OF RABS IN REGIONS
26.Mar.19	Rab7	1a	M	AG	8	P	Medial 2	0													P	C	D		P	C	D
26.Mar.19	Rab7	1a	M	AG	8	P	Basal 2	1													Count	Count	Count		Count	Count	Count
26.Mar.19	Rab7	1a	M	AG	8	D	Apical 2	1											Rab5	Apical	32.7434	0	34.5588		33.1551	50	39.2157		70
26.Mar.19	Rab7	1a	M	AG	8	D	Medial 2	1												Medial	31.8584	0	33.0882		32.6203	0	27.451		60
26.Mar.19	Rab7	1a	M	AG	8	D	Basal 2	1												Basal	35.3982	0	32.3529		34.2246	50	33.3333		50
26.Mar.19	Rab7	1a	M	AG	8	C	Apical 2	0																					40
26.Mar.19	Rab7	1a	M	AG	8	C	Medial 2	0											Rab7	Apical	33.213	43.75	35.5212		34.0909	54.1667	34.5745		30
26.Mar.19	Rab7	1a	M	AG	8	C	Basal 2	0												Medial	33.935	31.25	33.2046		35.2273	20.8333	34.0426		20
26.Mar.19	Rab7	2a	M	AG	1	P	Apical 2	1												Basal	32.852	27.5	30.888		30.6818	25	31.383		10
26.Mar.19	Rab7	2a	M	AG	1	P	Medial 2	0																					5
26.Mar.19	Rab7	2a	M	AG	1	P	Basal 2	0											Rab11	Apical	57.5758	67.7	32.3353		48.0519	57.8947	31.2977		0
26.Mar.19	Rab7	2a	M	AG	1	D	Apical 2	1												Medial	30.303	25.8	32.6347		29.9	26.3158	35.1145
26.Mar.19	Rab7	2a	M	AG	1	D	Medial 2	1												Basal	12.1212	6.5	32.3353		22.0779	15.7895	33.5878
26.Mar.19	Rab7	2a	M	AG	1	D	Basal 2	1
26.Mar.19	Rab7	2a	M	AG	1	C	Apical 2	0											Rab35	Apical	30.4762	23.6842	33.6232		24.6988	24.3243	32.0122
26.Mar.19	Rab7	2a	M	AG	1	C	Medial 2	0												Medial	36.1905	42.1053	33.3333		37.9518	37.8378	34.1463
26.Mar.19	Rab7	2a	M	AG	1	C	Basal 2	0												Basal	33.3333	34.2105	33.0435		37.3494	37.8378	33.8415
26.Mar.19	Rab7	2a	M	AG	2	P	Apical 2	1
26.Mar.19	Rab7	2a	M	AG	2	P	Medial 2	0
26.Mar.19	Rab7	2a	M	AG	2	P	Basal 2	1
26.Mar.19	Rab7	2a	M	AG	2	D	Apical 2	1
26.Mar.19	Rab7	2a	M	AG	2	D	Medial 2	1
26.Mar.19	Rab7	2a	M	AG	2	D	Basal 2	1
26.Mar.19	Rab7	2a	M	AG	2	C	Apical 2	0
26.Mar.19	Rab7	2a	M	AG	2	C	Medial 2	0
26.Mar.19	Rab7	2a	M	AG	2	C	Basal 2	0
26.Mar.19	Rab7	2a	M	AG	3	P	Apical 2	1
26.Mar.19	Rab7	2a	M	AG	3	P	Medial 2	2
26.Mar.19	Rab7	2a	M	AG	3	P	Basal 2	1
26.Mar.19	Rab7	2a	M	AG	3	D	Apical 2	1									FIG. 2C End Apparatus
26.Mar.19	Rab7	2a	M	AG	3	D	Medial 2	1
26.Mar.19	Rab7	2a	M	AG	3	D	Basal 2	1											Gland	Rab	Mating	Sections	C	D		%C	%D	%P	No EA
26.Mar.19	Rab7	2a	M	AG	3	C	Apical 2	0											Spt	Rab11	V	127	5	34	P	3.93701	26.7717	18.8976	50.3937
26.Mar.19	Rab7	2a	M	AG	3	C	Medial 2	0											Spt	Rab11	M	117	2	20	24	1.7094	17.094	20.5128	60.6838
26.Mar.19	Rab7	2a	M	AG	3	C	Basal 2	0											Spt	Rab35	V	184	0	43	24	0	23.3696	1.08696	75.5435
26.Mar.19	Rab7	2a	M	AG	4	P	Apical 2	1											Spt	Rab35	M	168	0	66	2	0	39.2857	0	60.7143
26.Mar.19	Rab7	2a	M	AG	4	P	Medial 2	1											Spt	Rab5	V	80	0	0	0	0	0	0	100
26.Mar.19	Rab7	2a	M	AG	4	P	Basal 2	0											Spt	Rab5	M	74	0	0	0	0	0	0	100
26.Mar.19	Rab7	2a	M	AG	4	D	Apical 2	1											Spt	Rab7	V	122	0	4	0	0	3.27869	2.45902	94.2623
26.Mar.19	Rab7	2a	M	AG	4	D	Medial 2	1											Spt	Rab7	M	91	0	6	3	0	6.59341	7.69231	85.7143
26.Mar.19	Rab7	2a	M	AG	4	D	Basal 2	1																	7
26.Mar.19	Rab7	2a	M	AG	4	C	Apical 2	0
26.Mar.19	Rab7	2a	M	AG	4	C	Medial 2	0
26.Mar.19	Rab7	2a	M	AG	4	C	Basal 2	0
26.Mar.19	Rab7	2a	M	AG	5	P	Apical 2	1
26.Mar.19	Rab7	2a	M	AG	5	P	Medial 2	1
26.Mar.19	Rab7	2a	M	AG	5	P	Basal 2	1
26.Mar.19	Rab7	2a	M	AG	5	D	Apical 2	1
26.Mar.19	Rab7	2a	M	AG	5	D	Medial 2	1
26.Mar.19	Rab7	2a	M	AG	5	D	Basal 2	1
26.Mar.19	Rab7	2a	M	AG	5	C	Apical 2	0
26.Mar.19	Rab7	2a	M	AG	5	C	Medial 2	0
26.Mar.19	Rab7	2a	M	AG	5	C	Basal 2	0
26.Mar.19	Rab7	2a	M	AG	6	P	Apical 2	1
26.Mar.19	Rab7	2a	M	AG	6	P	Medial 2	0
26.Mar.19	Rab7	2a	M	AG	6	P	Basal 2	1
26.Mar.19	Rab7	2a	M	AG	6	D	Apical 2	1
26.Mar.19	Rab7	2a	M	AG	6	D	Medial 2	1
26.Mar.19	Rab7	2a	M	AG	6	D	Basal 2	1
26.Mar.19	Rab7	2a	M	AG	6	C	Apical 2	0
26.Mar.19	Rab7	2a	M	AG	6	C	Medial 2	0
26.Mar.19	Rab7	2a	M	AG	6	C	Basal 2	0
26.Mar.19	Rab7	2a	M	AG	7	P	Apical 2	1
26.Mar.19	Rab7	2a	M	AG	7	P	Medial 2	1
26.Mar.19	Rab7	2a	M	AG	7	P	Basal 2	1
26.Mar.19	Rab7	2a	M	AG	7	D	Apical 2	1
26.Mar.19	Rab7	2a	M	AG	7	D	Medial 2	1
26.Mar.19	Rab7	2a	M	AG	7	D	Basal 2	1
26.Mar.19	Rab7	2a	M	AG	7	C	Apical 2	0
26.Mar.19	Rab7	2a	M	AG	7	C	Medial 2	0
26.Mar.19	Rab7	2a	M	AG	7	C	Basal 2	0
26.Mar.19	Rab7	2a	M	AG	8	P	Apical 2	1
26.Mar.19	Rab7	2a	M	AG	8	P	Medial 2	1
26.Mar.19	Rab7	2a	M	AG	8	P	Basal 2	1
26.Mar.19	Rab7	2a	M	AG	8	D	Apical 2	1
26.Mar.19	Rab7	2a	M	AG	8	D	Medial 2	1
26.Mar.19	Rab7	2a	M	AG	8	D	Basal 2	1
26.Mar.19	Rab7	2a	M	AG	8	C	Apical 2	0
26.Mar.19	Rab7	2a	M	AG	8	C	Medial 2	0
26.Mar.19	Rab7	2a	M	AG	8	C	Basal 2	0
26.Mar.19	Rab7	1a	V	AG	1	P	Apical 2	1
26.Mar.19	Rab7	1a	V	AG	1	P	Medial 2	1
26.Mar.19	Rab7	1a	V	AG	1	P	Basal 2	0
26.Mar.19	Rab7	1a	V	AG	1	D	Apical 2	1
26.Mar.19	Rab7	1a	V	AG	1	D	Medial 2	1
26.Mar.19	Rab7	1a	V	AG	1	D	Basal 2	0
26.Mar.19	Rab7	1a	V	AG	1	C	Apical 2	0
26.Mar.19	Rab7	1a	V	AG	1	C	Medial 2	0
26.Mar.19	Rab7	1a	V	AG	1	C	Basal 2	0
26.Mar.19	Rab7	1a	V	AG	2	P	Apical 2	0
26.Mar.19	Rab7	1a	V	AG	2	P	Medial 2	1
26.Mar.19	Rab7	1a	V	AG	2	P	Basal 2	1
26.Mar.19	Rab7	1a	V	AG	2	D	Apical 2	1
26.Mar.19	Rab7	1a	V	AG	2	D	Medial 2	1
26.Mar.19	Rab7	1a	V	AG	2	D	Basal 2	0
26.Mar.19	Rab7	1a	V	AG	2	C	Apical 2	0
26.Mar.19	Rab7	1a	V	AG	2	C	Medial 2	0
26.Mar.19	Rab7	1a	V	AG	2	C	Basal 2	0
26.Mar.19	Rab7	1a	V	AG	3	P	Apical 2	1
26.Mar.19	Rab7	1a	V	AG	3	P	Medial 2	0
26.Mar.19	Rab7	1a	V	AG	3	P	Basal 2	0
26.Mar.19	Rab7	1a	V	AG	3	D	Apical 2	1
26.Mar.19	Rab7	1a	V	AG	3	D	Medial 2	1
26.Mar.19	Rab7	1a	V	AG	3	D	Basal 2	1
26.Mar.19	Rab7	1a	V	AG	3	C	Apical 2	0
26.Mar.19	Rab7	1a	V	AG	3	C	Medial 2	0
26.Mar.19	Rab7	1a	V	AG	3	C	Basal 2	0
26.Mar.19	Rab7	1a	V	AG	4	P	Apical 2	2
26.Mar.19	Rab7	1a	V	AG	4	P	Medial 2	1
26.Mar.19	Rab7	1a	V	AG	4	P	Basal 2	1
26.Mar.19	Rab7	1a	V	AG	4	D	Apical 2	1
26.Mar.19	Rab7	1a	V	AG	4	D	Medial 2	1
26.Mar.19	Rab7	1a	V	AG	4	D	Basal 2	1
26.Mar.19	Rab7	1a	V	AG	4	C	Apical 2	0
26.Mar.19	Rab7	1a	V	AG	4	C	Medial 2	0
26.Mar.19	Rab7	1a	V	AG	4	C	Basal 2	0
26.Mar.19	Rab7	1a	V	AG	5	P	Apical 2	2
26.Mar.19	Rab7	1a	V	AG	5	P	Medial 2	1
26.Mar.19	Rab7	1a	V	AG	5	P	Basal 2	0
26.Mar.19	Rab7	1a	V	AG	5	D	Apical 2	1
26.Mar.19	Rab7	1a	V	AG	5	D	Medial 2	1
26.Mar.19	Rab7	1a	V	AG	5	D	Basal 2	1
26.Mar.19	Rab7	1a	V	AG	5	C	Apical 2	0
26.Mar.19	Rab7	1a	V	AG	5	C	Medial 2	0
26.Mar.19	Rab7	1a	V	AG	5	C	Basal 2	0
26.Mar.19	Rab7	1a	V	AG	6	P	Apical 2	0
26.Mar.19	Rab7	1a	V	AG	6	P	Medial 2	1
26.Mar.19	Rab7	1a	V	AG	6	P	Basal 2	0
26.Mar.19	Rab7	1a	V	AG	6	D	Apical 2	1
26.Mar.19	Rab7	1a	V	AG	6	D	Medial 2	1
26.Mar.19	Rab7	1a	V	AG	6	D	Basal 2	1
26.Mar.19	Rab7	1a	V	AG	6	C	Apical 2	0
26.Mar.19	Rab7	1a	V	AG	6	C	Medial 2	0
26.Mar.19	Rab7	1a	V	AG	6	C	Basal 2	0
26.Mar.19	Rab7	1a	V	AG	7	P	Apical 2	1
26.Mar.19	Rab7	1a	V	AG	7	P	Medial 2	1
26.Mar.19	Rab7	1a	V	AG	7	P	Basal 2	0
26.Mar.19	Rab7	1a	V	AG	7	D	Apical 2	1
26.Mar.19	Rab7	1a	V	AG	7	D	Medial 2	1
26.Mar.19	Rab7	1a	V	AG	7	D	Basal 2	0
26.Mar.19	Rab7	1a	V	AG	7	C	Apical 2	0
26.Mar.19	Rab7	1a	V	AG	7	C	Medial 2	0
26.Mar.19	Rab7	1a	V	AG	7	C	Basal 2	0
26.Mar.19	Rab7	1a	V	AG	8	P	Apical 2	1
26.Mar.19	Rab7	1a	V	AG	8	P	Medial 2	1
26.Mar.19	Rab7	1a	V	AG	8	P	Basal 2	0
26.Mar.19	Rab7	1a	V	AG	8	D	Apical 2	1
26.Mar.19	Rab7	1a	V	AG	8	D	Medial 2	1
26.Mar.19	Rab7	1a	V	AG	8	D	Basal 2	1
26.Mar.19	Rab7	1a	V	AG	8	C	Apical 2	0
26.Mar.19	Rab7	1a	V	AG	8	C	Medial 2	0
26.Mar.19	Rab7	1a	V	AG	8	C	Basal 2	0
26.Mar.19	Rab7	1b	V	AG	1	P	Apical 2	0
26.Mar.19	Rab7	1b	V	AG	1	P	Medial 2	1
26.Mar.19	Rab7	1b	V	AG	1	P	Basal 2	1
26.Mar.19	Rab7	1b	V	AG	1	D	Apical 2	1
26.Mar.19	Rab7	1b	V	AG	1	D	Medial 2	1
26.Mar.19	Rab7	1b	V	AG	1	D	Basal 2	1
26.Mar.19	Rab7	1b	V	AG	1	C	Apical 2	0
26.Mar.19	Rab7	1b	V	AG	1	C	Medial 2	0
26.Mar.19	Rab7	1b	V	AG	1	C	Basal 2	0
26.Mar.19	Rab7	1b	V	AG	2	P	Apical 2	1
26.Mar.19	Rab7	1b	V	AG	2	P	Medial 2	1
26.Mar.19	Rab7	1b	V	AG	2	P	Basal 2	0
26.Mar.19	Rab7	1b	V	AG	2	D	Apical 2	1
26.Mar.19	Rab7	1b	V	AG	2	D	Medial 2	1
26.Mar.19	Rab7	1b	V	AG	2	D	Basal 2	1
26.Mar.19	Rab7	1b	V	AG	2	C	Apical 2	0
26.Mar.19	Rab7	1b	V	AG	2	C	Medial 2	0
26.Mar.19	Rab7	1b	V	AG	2	C	Basal 2	0
26.Mar.19	Rab7	1b	V	AG	3	P	Apical 2	1
26.Mar.19	Rab7	1b	V	AG	3	P	Medial 2	1
26.Mar.19	Rab7	1b	V	AG	3	P	Basal 2	0
26.Mar.19	Rab7	1b	V	AG	3	D	Apical 2	1
26.Mar.19	Rab7	1b	V	AG	3	D	Medial 2	1
26.Mar.19	Rab7	1b	V	AG	3	D	Basal 2	0
26.Mar.19	Rab7	1b	V	AG	3	C	Apical 2	0
26.Mar.19	Rab7	1b	V	AG	3	C	Medial 2	0
26.Mar.19	Rab7	1b	V	AG	3	C	Basal 2	0
26.Mar.19	Rab7	1b	V	AG	4	P	Apical 2	1
26.Mar.19	Rab7	1b	V	AG	4	P	Medial 2	1
26.Mar.19	Rab7	1b	V	AG	4	P	Basal 2	1
26.Mar.19	Rab7	1b	V	AG	4	D	Apical 2	1
26.Mar.19	Rab7	1b	V	AG	4	D	Medial 2	1
26.Mar.19	Rab7	1b	V	AG	4	D	Basal 2	1
26.Mar.19	Rab7	1b	V	AG	4	C	Apical 2	0
26.Mar.19	Rab7	1b	V	AG	4	C	Medial 2	0
26.Mar.19	Rab7	1b	V	AG	4	C	Basal 2	0
26.Mar.19	Rab7	1b	V	AG	5	P	Apical 2	1
26.Mar.19	Rab7	1b	V	AG	5	P	Medial 2	1
26.Mar.19	Rab7	1b	V	AG	5	P	Basal 2	1
26.Mar.19	Rab7	1b	V	AG	5	D	Apical 2	1
26.Mar.19	Rab7	1b	V	AG	5	D	Medial 2	1
26.Mar.19	Rab7	1b	V	AG	5	D	Basal 2	1
26.Mar.19	Rab7	1b	V	AG	5	C	Apical 2	0
26.Mar.19	Rab7	1b	V	AG	5	C	Medial 2	0
26.Mar.19	Rab7	1b	V	AG	5	C	Basal 2	0
26.Mar.19	Rab7	1b	V	AG	6	P	Apical 2	1
26.Mar.19	Rab7	1b	V	AG	6	P	Medial 2	1
26.Mar.19	Rab7	1b	V	AG	6	P	Basal 2	0
26.Mar.19	Rab7	1b	V	AG	6	D	Apical 2	1
26.Mar.19	Rab7	1b	V	AG	6	D	Medial 2	1
26.Mar.19	Rab7	1b	V	AG	6	D	Basal 2	1
26.Mar.19	Rab7	1b	V	AG	6	C	Apical 2	0
26.Mar.19	Rab7	1b	V	AG	6	C	Medial 2	0
26.Mar.19	Rab7	1b	V	AG	6	C	Basal 2	0
26.Mar.19	Rab7	1b	V	AG	7	P	Apical 2	1
26.Mar.19	Rab7	1b	V	AG	7	P	Medial 2	1
26.Mar.19	Rab7	1b	V	AG	7	P	Basal 2	1
26.Mar.19	Rab7	1b	V	AG	7	D	Apical 2	1
26.Mar.19	Rab7	1b	V	AG	7	D	Medial 2	1
26.Mar.19	Rab7	1b	V	AG	7	D	Basal 2	1
26.Mar.19	Rab7	1b	V	AG	7	C	Apical 2	0
26.Mar.19	Rab7	1b	V	AG	7	C	Medial 2	0
26.Mar.19	Rab7	1b	V	AG	7	C	Basal 2	0
26.Mar.19	Rab7	1b	V	AG	8	P	Apical 2	1
26.Mar.19	Rab7	1b	V	AG	8	P	Medial 2	1
26.Mar.19	Rab7	1b	V	AG	8	P	Basal 2	0
26.Mar.19	Rab7	1b	V	AG	8	D	Apical 2	1
26.Mar.19	Rab7	1b	V	AG	8	D	Medial 2	1
26.Mar.19	Rab7	1b	V	AG	8	D	Basal 2	1
26.Mar.19	Rab7	1b	V	AG	8	C	Apical 2	0
26.Mar.19	Rab7	1b	V	AG	8	C	Medial 2	0
26.Mar.19	Rab7	1b	V	AG	8	C	Basal 2	0
26.Mar.19	Rab7	2a	V	AG	1	P	Apical 2	0
26.Mar.19	Rab7	2a	V	AG	1	P	Medial 2	1
26.Mar.19	Rab7	2a	V	AG	1	P	Basal 2	0
26.Mar.19	Rab7	2a	V	AG	1	D	Apical 2	1
26.Mar.19	Rab7	2a	V	AG	1	D	Medial 2	1
26.Mar.19	Rab7	2a	V	AG	1	D	Basal 2	1
26.Mar.19	Rab7	2a	V	AG	1	C	Apical 2	0
26.Mar.19	Rab7	2a	V	AG	1	C	Medial 2	0
26.Mar.19	Rab7	2a	V	AG	1	C	Basal 2	0
26.Mar.19	Rab7	2a	V	AG	2	P	Apical 2	1
26.Mar.19	Rab7	2a	V	AG	2	P	Medial 2	0
26.Mar.19	Rab7	2a	V	AG	2	P	Basal 2	0
26.Mar.19	Rab7	2a	V	AG	2	D	Apical 2	1
26.Mar.19	Rab7	2a	V	AG	2	D	Medial 2	0
26.Mar.19	Rab7	2a	V	AG	2	D	Basal 2	0
26.Mar.19	Rab7	2a	V	AG	2	C	Apical 2	0
26.Mar.19	Rab7	2a	V	AG	2	C	Medial 2	0
26.Mar.19	Rab7	2a	V	AG	2	C	Basal 2	0
26.Mar.19	Rab7	2a	V	AG	3	P	Apical 2	1
26.Mar.19	Rab7	2a	V	AG	3	P	Medial 2	0
26.Mar.19	Rab7	2a	V	AG	3	P	Basal 2	0
26.Mar.19	Rab7	2a	V	AG	3	D	Apical 2	1
26.Mar.19	Rab7	2a	V	AG	3	D	Medial 2	1
26.Mar.19	Rab7	2a	V	AG	3	D	Basal 2	1
26.Mar.19	Rab7	2a	V	AG	3	C	Apical 2	0
26.Mar.19	Rab7	2a	V	AG	3	C	Medial 2	0
26.Mar.19	Rab7	2a	V	AG	3	C	Basal 2	0
26.Mar.19	Rab7	2a	V	AG	4	P	Apical 2	1
26.Mar.19	Rab7	2a	V	AG	4	P	Medial 2	1
26.Mar.19	Rab7	2a	V	AG	4	P	Basal 2	0
26.Mar.19	Rab7	2a	V	AG	4	D	Apical 2	1
26.Mar.19	Rab7	2a	V	AG	4	D	Medial 2	1
26.Mar.19	Rab7	2a	V	AG	4	D	Basal 2	1
26.Mar.19	Rab7	2a	V	AG	4	C	Apical 2	1
26.Mar.19	Rab7	2a	V	AG	4	C	Medial 2	1
26.Mar.19	Rab7	2a	V	AG	4	C	Basal 2	1
26.Mar.19	Rab7	2a	V	AG	5	P	Apical 2	1
26.Mar.19	Rab7	2a	V	AG	5	P	Medial 2	0
26.Mar.19	Rab7	2a	V	AG	5	P	Basal 2	0
26.Mar.19	Rab7	2a	V	AG	5	D	Apical 2	1
26.Mar.19	Rab7	2a	V	AG	5	D	Medial 2	0
26.Mar.19	Rab7	2a	V	AG	5	D	Basal 2	0
26.Mar.19	Rab7	2a	V	AG	5	C	Apical 2	0
26.Mar.19	Rab7	2a	V	AG	5	C	Medial 2	0
26.Mar.19	Rab7	2a	V	AG	5	C	Basal 2	0
26.Mar.19	Rab7	2a	V	AG	6	P	Apical 2	1
26.Mar.19	Rab7	2a	V	AG	6	P	Medial 2	1
26.Mar.19	Rab7	2a	V	AG	6	P	Basal 2	1
26.Mar.19	Rab7	2a	V	AG	6	D	Apical 2	1
26.Mar.19	Rab7	2a	V	AG	6	D	Medial 2	1
26.Mar.19	Rab7	2a	V	AG	6	D	Basal 2	1
26.Mar.19	Rab7	2a	V	AG	6	C	Apical 2	1
26.Mar.19	Rab7	2a	V	AG	6	C	Medial 2	2
26.Mar.19	Rab7	2a	V	AG	6	C	Basal 2	2
26.Mar.19	Rab7	2a	V	AG	7	P	Apical 2	1
26.Mar.19	Rab7	2a	V	AG	7	P	Medial 2	2
26.Mar.19	Rab7	2a	V	AG	7	P	Basal 2	1
26.Mar.19	Rab7	2a	V	AG	7	D	Apical 2	1
26.Mar.19	Rab7	2a	V	AG	7	D	Medial 2	1
26.Mar.19	Rab7	2a	V	AG	7	D	Basal 2	1
26.Mar.19	Rab7	2a	V	AG	7	C	Apical 2	1
26.Mar.19	Rab7	2a	V	AG	7	C	Medial 2	1
26.Mar.19	Rab7	2a	V	AG	7	C	Basal 2	0
26.Mar.19	Rab7	2a	V	AG	8	P	Apical 2	0
26.Mar.19	Rab7	2a	V	AG	8	P	Medial 2	0
26.Mar.19	Rab7	2a	V	AG	8	P	Basal 2	1
26.Mar.19	Rab7	2a	V	AG	8	D	Apical 2	1
26.Mar.19	Rab7	2a	V	AG	8	D	Medial 2	1
26.Mar.19	Rab7	2a	V	AG	8	D	Basal 2	1
26.Mar.19	Rab7	2a	V	AG	8	C	Apical 2	0
26.Mar.19	Rab7	2a	V	AG	8	C	Medial 2	0
26.Mar.19	Rab7	2a	V	AG	8	C	Basal 2	0
26.Mar.19	Rab7	2b	V	AG	1	P	Apical 2	1
26.Mar.19	Rab7	2b	V	AG	1	P	Medial 2	1
26.Mar.19	Rab7	2b	V	AG	1	P	Basal 2	1
26.Mar.19	Rab7	2b	V	AG	1	D	Apical 2	1
26.Mar.19	Rab7	2b	V	AG	1	D	Medial 2	1
26.Mar.19	Rab7	2b	V	AG	1	D	Basal 2	1
26.Mar.19	Rab7	2b	V	AG	1	C	Apical 2	2
26.Mar.19	Rab7	2b	V	AG	1	C	Medial 2	0
26.Mar.19	Rab7	2b	V	AG	1	C	Basal 2	1
26.Mar.19	Rab7	2b	V	AG	2	P	Apical 2	1
26.Mar.19	Rab7	2b	V	AG	2	P	Medial 2	1
26.Mar.19	Rab7	2b	V	AG	2	P	Basal 2	0
26.Mar.19	Rab7	2b	V	AG	2	D	Apical 2	1
26.Mar.19	Rab7	2b	V	AG	2	D	Medial 2	1
26.Mar.19	Rab7	2b	V	AG	2	D	Basal 2	0
26.Mar.19	Rab7	2b	V	AG	2	C	Apical 2	0
26.Mar.19	Rab7	2b	V	AG	2	C	Medial 2	0
26.Mar.19	Rab7	2b	V	AG	2	C	Basal 2	0
26.Mar.19	Rab7	2b	V	AG	3	P	Apical 2	1
26.Mar.19	Rab7	2b	V	AG	3	P	Medial 2	1
26.Mar.19	Rab7	2b	V	AG	3	P	Basal 2	1
26.Mar.19	Rab7	2b	V	AG	3	D	Apical 2	0
26.Mar.19	Rab7	2b	V	AG	3	D	Medial 2	1
26.Mar.19	Rab7	2b	V	AG	3	D	Basal 2	1
26.Mar.19	Rab7	2b	V	AG	3	C	Apical 2	1
26.Mar.19	Rab7	2b	V	AG	3	C	Medial 2	1
26.Mar.19	Rab7	2b	V	AG	3	C	Basal 2	2
26.Mar.19	Rab7	2b	V	AG	4	P	Apical 2	1
26.Mar.19	Rab7	2b	V	AG	4	P	Medial 2	1
26.Mar.19	Rab7	2b	V	AG	4	P	Basal 2	1
26.Mar.19	Rab7	2b	V	AG	4	D	Apical 2	1
26.Mar.19	Rab7	2b	V	AG	4	D	Medial 2	1
26.Mar.19	Rab7	2b	V	AG	4	D	Basal 2	1
26.Mar.19	Rab7	2b	V	AG	4	C	Apical 2	2
26.Mar.19	Rab7	2b	V	AG	4	C	Medial 2	1
26.Mar.19	Rab7	2b	V	AG	4	C	Basal 2	1
26.Mar.19	Rab7	2b	V	AG	5	P	Apical 2	1
26.Mar.19	Rab7	2b	V	AG	5	P	Medial 2	1
26.Mar.19	Rab7	2b	V	AG	5	P	Basal 2	1
26.Mar.19	Rab7	2b	V	AG	5	D	Apical 2	1
26.Mar.19	Rab7	2b	V	AG	5	D	Medial 2	1
26.Mar.19	Rab7	2b	V	AG	5	D	Basal 2	1
26.Mar.19	Rab7	2b	V	AG	5	C	Apical 2	2
26.Mar.19	Rab7	2b	V	AG	5	C	Medial 2	1
26.Mar.19	Rab7	2b	V	AG	5	C	Basal 2	0
26.Mar.19	Rab7	2b	V	AG	6	P	Apical 2	2
26.Mar.19	Rab7	2b	V	AG	6	P	Medial 2	0
26.Mar.19	Rab7	2b	V	AG	6	P	Basal 2	0
26.Mar.19	Rab7	2b	V	AG	6	D	Apical 2	0
26.Mar.19	Rab7	2b	V	AG	6	D	Medial 2	0
26.Mar.19	Rab7	2b	V	AG	6	D	Basal 2	0
26.Mar.19	Rab7	2b	V	AG	6	C	Apical 2	2
26.Mar.19	Rab7	2b	V	AG	6	C	Medial 2	2
26.Mar.19	Rab7	2b	V	AG	6	C	Basal 2	2
26.Mar.19	Rab7	2b	V	AG	7	P	Apical 2	1
26.Mar.19	Rab7	2b	V	AG	7	P	Medial 2	1
26.Mar.19	Rab7	2b	V	AG	7	P	Basal 2	0
26.Mar.19	Rab7	2b	V	AG	7	D	Apical 2	0
26.Mar.19	Rab7	2b	V	AG	7	D	Medial 2	0
26.Mar.19	Rab7	2b	V	AG	7	D	Basal 2	0
26.Mar.19	Rab7	2b	V	AG	7	C	Apical 2	2
26.Mar.19	Rab7	2b	V	AG	7	C	Medial 2	2
26.Mar.19	Rab7	2b	V	AG	7	C	Basal 2	2
26.Mar.19	Rab7	2b	V	AG	8	P	Apical 2	2
26.Mar.19	Rab7	2b	V	AG	8	P	Medial 2	2
26.Mar.19	Rab7	2b	V	AG	8	P	Basal 2	1
26.Mar.19	Rab7	2b	V	AG	8	D	Apical 2	0
26.Mar.19	Rab7	2b	V	AG	8	D	Medial 2	0
26.Mar.19	Rab7	2b	V	AG	8	D	Basal 2	0
26.Mar.19	Rab7	2b	V	AG	8	C	Apical 2	2
26.Mar.19	Rab7	2b	V	AG	8	C	Medial 2	2
26.Mar.19	Rab7	2b	V	AG	8	C	Basal 2	2
26.Mar.19	Rab7	1a	M	Spt	1	P	Apical 2	0
26.Mar.19	Rab7	1a	M	Spt	1	P	Medial 2	1
26.Mar.19	Rab7	1a	M	Spt	1	P	Basal 2	1
26.Mar.19	Rab7	1a	M	Spt	1	D	Apical 2	0
26.Mar.19	Rab7	1a	M	Spt	1	D	Medial 2	0
26.Mar.19	Rab7	1a	M	Spt	1	D	Basal 2	0
26.Mar.19	Rab7	1a	M	Spt	1	C	Apical 2	0
26.Mar.19	Rab7	1a	M	Spt	1	C	Medial 2	0
26.Mar.19	Rab7	1a	M	Spt	1	C	Basal 2	0
26.Mar.19	Rab7	1a	M	Spt	2	P	Apical 2	1
26.Mar.19	Rab7	1a	M	Spt	2	P	Medial 2	1
26.Mar.19	Rab7	1a	M	Spt	2	P	Basal 2	1
26.Mar.19	Rab7	1a	M	Spt	2	D	Apical 2	1
26.Mar.19	Rab7	1a	M	Spt	2	D	Medial 2	1
26.Mar.19	Rab7	1a	M	Spt	2	D	Basal 2	1
26.Mar.19	Rab7	1a	M	Spt	2	C	Apical 2	0
26.Mar.19	Rab7	1a	M	Spt	2	C	Medial 2	0
26.Mar.19	Rab7	1a	M	Spt	2	C	Basal 2	0
26.Mar.19	Rab7	1a	M	Spt	3	P	Apical 2	0
26.Mar.19	Rab7	1a	M	Spt	3	P	Medial 2	0
26.Mar.19	Rab7	1a	M	Spt	3	P	Basal 2	0
26.Mar.19	Rab7	1a	M	Spt	3	D	Apical 2	0
26.Mar.19	Rab7	1a	M	Spt	3	D	Medial 2	0
26.Mar.19	Rab7	1a	M	Spt	3	D	Basal 2	0
26.Mar.19	Rab7	1a	M	Spt	3	C	Apical 2	0
26.Mar.19	Rab7	1a	M	Spt	3	C	Medial 2	0
26.Mar.19	Rab7	1a	M	Spt	3	C	Basal 2	0
26.Mar.19	Rab7	1a	M	Spt	4	P	Apical 2	0
26.Mar.19	Rab7	1a	M	Spt	4	P	Medial 2	0
26.Mar.19	Rab7	1a	M	Spt	4	P	Basal 2	0
26.Mar.19	Rab7	1a	M	Spt	4	D	Apical 2	0
26.Mar.19	Rab7	1a	M	Spt	4	D	Medial 2	0
26.Mar.19	Rab7	1a	M	Spt	4	D	Basal 2	0
26.Mar.19	Rab7	1a	M	Spt	4	C	Apical 2	0
26.Mar.19	Rab7	1a	M	Spt	4	C	Medial 2	0
26.Mar.19	Rab7	1a	M	Spt	4	C	Basal 2	0
26.Mar.19	Rab7	1a	M	Spt	5	P	Apical 2	1
26.Mar.19	Rab7	1a	M	Spt	5	P	Medial 2	1
26.Mar.19	Rab7	1a	M	Spt	5	P	Basal 2	0
26.Mar.19	Rab7	1a	M	Spt	5	D	Apical 2	1
26.Mar.19	Rab7	1a	M	Spt	5	D	Medial 2	1
26.Mar.19	Rab7	1a	M	Spt	5	D	Basal 2	1
26.Mar.19	Rab7	1a	M	Spt	5	C	Apical 2	0
26.Mar.19	Rab7	1a	M	Spt	5	C	Medial 2	0
26.Mar.19	Rab7	1a	M	Spt	5	C	Basal 2	0
26.Mar.19	Rab7	1a	M	Spt	6	P	Apical 2	0
26.Mar.19	Rab7	1a	M	Spt	6	P	Medial 2	0
26.Mar.19	Rab7	1a	M	Spt	6	P	Basal 2	1
26.Mar.19	Rab7	1a	M	Spt	6	D	Apical 2	1
26.Mar.19	Rab7	1a	M	Spt	6	D	Medial 2	1
26.Mar.19	Rab7	1a	M	Spt	6	D	Basal 2	1
26.Mar.19	Rab7	1a	M	Spt	6	C	Apical 2	0
26.Mar.19	Rab7	1a	M	Spt	6	C	Medial 2	0
26.Mar.19	Rab7	1a	M	Spt	6	C	Basal 2	0
26.Mar.19	Rab7	1a	M	Spt	7	P	Apical 2	1
26.Mar.19	Rab7	1a	M	Spt	7	P	Medial 2	1
26.Mar.19	Rab7	1a	M	Spt	7	P	Basal 2	2
26.Mar.19	Rab7	1a	M	Spt	7	D	Apical 2	1
26.Mar.19	Rab7	1a	M	Spt	7	D	Medial 2	0
26.Mar.19	Rab7	1a	M	Spt	7	D	Basal 2	0
26.Mar.19	Rab7	1a	M	Spt	7	C	Apical 2	0
26.Mar.19	Rab7	1a	M	Spt	7	C	Medial 2	0
26.Mar.19	Rab7	1a	M	Spt	7	C	Basal 2	0
26.Mar.19	Rab7	1a	M	Spt	8	P	Apical 2	1
26.Mar.19	Rab7	1a	M	Spt	8	P	Medial 2	0
26.Mar.19	Rab7	1a	M	Spt	8	P	Basal 2	1
26.Mar.19	Rab7	1a	M	Spt	8	D	Apical 2	1
26.Mar.19	Rab7	1a	M	Spt	8	D	Medial 2	1
26.Mar.19	Rab7	1a	M	Spt	8	D	Basal 2	1
26.Mar.19	Rab7	1a	M	Spt	8	C	Apical 2	0
26.Mar.19	Rab7	1a	M	Spt	8	C	Medial 2	0
26.Mar.19	Rab7	1a	M	Spt	8	C	Basal 2	0
26.Mar.19	Rab7	1b	M	Spt	1	P	Apical 2	1
26.Mar.19	Rab7	1b	M	Spt	1	P	Medial 2	1
26.Mar.19	Rab7	1b	M	Spt	1	P	Basal 2	1
26.Mar.19	Rab7	1b	M	Spt	1	D	Apical 2	0
26.Mar.19	Rab7	1b	M	Spt	1	D	Medial 2	0
26.Mar.19	Rab7	1b	M	Spt	1	D	Basal 2	0
26.Mar.19	Rab7	1b	M	Spt	1	C	Apical 2	0
26.Mar.19	Rab7	1b	M	Spt	1	C	Medial 2	0
26.Mar.19	Rab7	1b	M	Spt	1	C	Basal 2	0
26.Mar.19	Rab7	1b	M	Spt	2	P	Apical 2	0
26.Mar.19	Rab7	1b	M	Spt	2	P	Medial 2	1
26.Mar.19	Rab7	1b	M	Spt	2	P	Basal 2	1
26.Mar.19	Rab7	1b	M	Spt	2	D	Apical 2	1
26.Mar.19	Rab7	1b	M	Spt	2	D	Medial 2	1
26.Mar.19	Rab7	1b	M	Spt	2	D	Basal 2	1
26.Mar.19	Rab7	1b	M	Spt	2	C	Apical 2	0
26.Mar.19	Rab7	1b	M	Spt	2	C	Medial 2	0
26.Mar.19	Rab7	1b	M	Spt	2	C	Basal 2	0
26.Mar.19	Rab7	1b	M	Spt	3	P	Apical 2	0
26.Mar.19	Rab7	1b	M	Spt	3	P	Medial 2	0
26.Mar.19	Rab7	1b	M	Spt	3	P	Basal 2	0
26.Mar.19	Rab7	1b	M	Spt	3	D	Apical 2	0
26.Mar.19	Rab7	1b	M	Spt	3	D	Medial 2	0
26.Mar.19	Rab7	1b	M	Spt	3	D	Basal 2	0
26.Mar.19	Rab7	1b	M	Spt	3	C	Apical 2	0
26.Mar.19	Rab7	1b	M	Spt	3	C	Medial 2	0
26.Mar.19	Rab7	1b	M	Spt	3	C	Basal 2	0
26.Mar.19	Rab7	1b	M	Spt	4	P	Apical 2	1
26.Mar.19	Rab7	1b	M	Spt	4	P	Medial 2	1
26.Mar.19	Rab7	1b	M	Spt	4	P	Basal 2	0
26.Mar.19	Rab7	1b	M	Spt	4	D	Apical 2	1
26.Mar.19	Rab7	1b	M	Spt	4	D	Medial 2	1
26.Mar.19	Rab7	1b	M	Spt	4	D	Basal 2	0
26.Mar.19	Rab7	1b	M	Spt	4	C	Apical 2	0
26.Mar.19	Rab7	1b	M	Spt	4	C	Medial 2	0
26.Mar.19	Rab7	1b	M	Spt	4	C	Basal 2	0
26.Mar.19	Rab7	1b	M	Spt	5	P	Apical 2	2
26.Mar.19	Rab7	1b	M	Spt	5	P	Medial 2	1
26.Mar.19	Rab7	1b	M	Spt	5	P	Basal 2	0
26.Mar.19	Rab7	1b	M	Spt	5	D	Apical 2	1
26.Mar.19	Rab7	1b	M	Spt	5	D	Medial 2	1
26.Mar.19	Rab7	1b	M	Spt	5	D	Basal 2	0
26.Mar.19	Rab7	1b	M	Spt	5	C	Apical 2	0
26.Mar.19	Rab7	1b	M	Spt	5	C	Medial 2	0
26.Mar.19	Rab7	1b	M	Spt	5	C	Basal 2	0
26.Mar.19	Rab7	1b	M	Spt	6	P	Apical 2	2
26.Mar.19	Rab7	1b	M	Spt	6	P	Medial 2	2
26.Mar.19	Rab7	1b	M	Spt	6	P	Basal 2	1
26.Mar.19	Rab7	1b	M	Spt	6	D	Apical 2	1
26.Mar.19	Rab7	1b	M	Spt	6	D	Medial 2	1
26.Mar.19	Rab7	1b	M	Spt	6	D	Basal 2	1
26.Mar.19	Rab7	1b	M	Spt	6	C	Apical 2	0
26.Mar.19	Rab7	1b	M	Spt	6	C	Medial 2	0
26.Mar.19	Rab7	1b	M	Spt	6	C	Basal 2	0
26.Mar.19	Rab7	1b	M	Spt	7	P	Apical 2	2
26.Mar.19	Rab7	1b	M	Spt	7	P	Medial 2	2
26.Mar.19	Rab7	1b	M	Spt	7	P	Basal 2	1
26.Mar.19	Rab7	1b	M	Spt	7	D	Apical 2	1
26.Mar.19	Rab7	1b	M	Spt	7	D	Medial 2	1
26.Mar.19	Rab7	1b	M	Spt	7	D	Basal 2	1
26.Mar.19	Rab7	1b	M	Spt	7	C	Apical 2	0
26.Mar.19	Rab7	1b	M	Spt	7	C	Medial 2	0
26.Mar.19	Rab7	1b	M	Spt	7	C	Basal 2	0
26.Mar.19	Rab7	1b	M	Spt	8	P	Apical 2	1
26.Mar.19	Rab7	1b	M	Spt	8	P	Medial 2	2
26.Mar.19	Rab7	1b	M	Spt	8	P	Basal 2	2
26.Mar.19	Rab7	1b	M	Spt	8	D	Apical 2	1
26.Mar.19	Rab7	1b	M	Spt	8	D	Medial 2	1
26.Mar.19	Rab7	1b	M	Spt	8	D	Basal 2	1
26.Mar.19	Rab7	1b	M	Spt	8	C	Apical 2	0
26.Mar.19	Rab7	1b	M	Spt	8	C	Medial 2	0
26.Mar.19	Rab7	1b	M	Spt	8	C	Basal 2	0
26.Mar.19	Rab7	2a	M	Spt	1	P	Apical 2	0
26.Mar.19	Rab7	2a	M	Spt	1	P	Medial 2	1
26.Mar.19	Rab7	2a	M	Spt	1	P	Basal 2	1
26.Mar.19	Rab7	2a	M	Spt	1	D	Apical 2	0
26.Mar.19	Rab7	2a	M	Spt	1	D	Medial 2	0
26.Mar.19	Rab7	2a	M	Spt	1	D	Basal 2	0
26.Mar.19	Rab7	2a	M	Spt	1	C	Apical 2	0
26.Mar.19	Rab7	2a	M	Spt	1	C	Medial 2	0
26.Mar.19	Rab7	2a	M	Spt	1	C	Basal 2	0
26.Mar.19	Rab7	2a	M	Spt	3	P	Apical 2	1
26.Mar.19	Rab7	2a	M	Spt	3	P	Medial 2	1
26.Mar.19	Rab7	2a	M	Spt	3	P	Basal 2	2
26.Mar.19	Rab7	2a	M	Spt	3	D	Apical 2	1
26.Mar.19	Rab7	2a	M	Spt	3	D	Medial 2	1
26.Mar.19	Rab7	2a	M	Spt	3	D	Basal 2	1
26.Mar.19	Rab7	2a	M	Spt	3	C	Apical 2	0
26.Mar.19	Rab7	2a	M	Spt	3	C	Medial 2	0
26.Mar.19	Rab7	2a	M	Spt	3	C	Basal 2	0
26.Mar.19	Rab7	2a	M	Spt	4	P	Apical 2	1
26.Mar.19	Rab7	2a	M	Spt	4	P	Medial 2	1
26.Mar.19	Rab7	2a	M	Spt	4	P	Basal 2	1
26.Mar.19	Rab7	2a	M	Spt	4	D	Apical 2	0
26.Mar.19	Rab7	2a	M	Spt	4	D	Medial 2	0
26.Mar.19	Rab7	2a	M	Spt	4	D	Basal 2	0
26.Mar.19	Rab7	2a	M	Spt	4	C	Apical 2	0
26.Mar.19	Rab7	2a	M	Spt	4	C	Medial 2	0
26.Mar.19	Rab7	2a	M	Spt	4	C	Basal 2	0
26.Mar.19	Rab7	2a	M	Spt	5	P	Apical 2	2
26.Mar.19	Rab7	2a	M	Spt	5	P	Medial 2	1
26.Mar.19	Rab7	2a	M	Spt	5	P	Basal 2	1
26.Mar.19	Rab7	2a	M	Spt	5	D	Apical 2	0
26.Mar.19	Rab7	2a	M	Spt	5	D	Medial 2	0
26.Mar.19	Rab7	2a	M	Spt	5	D	Basal 2	0
26.Mar.19	Rab7	2a	M	Spt	5	C	Apical 2	0
26.Mar.19	Rab7	2a	M	Spt	5	C	Medial 2	0
26.Mar.19	Rab7	2a	M	Spt	5	C	Basal 2	0
26.Mar.19	Rab7	2a	M	Spt	6	P	Apical 2	1
26.Mar.19	Rab7	2a	M	Spt	6	P	Medial 2	2
26.Mar.19	Rab7	2a	M	Spt	6	P	Basal 2	1
26.Mar.19	Rab7	2a	M	Spt	6	D	Apical 2	0
26.Mar.19	Rab7	2a	M	Spt	6	D	Medial 2	1
26.Mar.19	Rab7	2a	M	Spt	6	D	Basal 2	1
26.Mar.19	Rab7	2a	M	Spt	6	C	Apical 2	0
26.Mar.19	Rab7	2a	M	Spt	6	C	Medial 2	0
26.Mar.19	Rab7	2a	M	Spt	6	C	Basal 2	0
26.Mar.19	Rab7	2a	M	Spt	7	P	Apical 2	1
26.Mar.19	Rab7	2a	M	Spt	7	P	Medial 2	1
26.Mar.19	Rab7	2a	M	Spt	7	P	Basal 2	1
26.Mar.19	Rab7	2a	M	Spt	7	D	Apical 2	0
26.Mar.19	Rab7	2a	M	Spt	7	D	Medial 2	0
26.Mar.19	Rab7	2a	M	Spt	7	D	Basal 2	1
26.Mar.19	Rab7	2a	M	Spt	7	C	Apical 2	0
26.Mar.19	Rab7	2a	M	Spt	7	C	Medial 2	0
26.Mar.19	Rab7	2a	M	Spt	7	C	Basal 2	0
26.Mar.19	Rab7	2a	M	Spt	8	P	Apical 2	0
26.Mar.19	Rab7	2a	M	Spt	8	P	Medial 2	1
26.Mar.19	Rab7	2a	M	Spt	8	P	Basal 2	1
26.Mar.19	Rab7	2a	M	Spt	8	D	Apical 2	0
26.Mar.19	Rab7	2a	M	Spt	8	D	Medial 2	0
26.Mar.19	Rab7	2a	M	Spt	8	D	Basal 2	0
26.Mar.19	Rab7	2a	M	Spt	8	C	Apical 2	0
26.Mar.19	Rab7	2a	M	Spt	8	C	Medial 2	0
26.Mar.19	Rab7	2a	M	Spt	8	C	Basal 2	0
26.Mar.19	Rab7	3a	M	Spt	1	P	Apical 2	0
26.Mar.19	Rab7	3a	M	Spt	1	P	Medial 2	1
26.Mar.19	Rab7	3a	M	Spt	1	P	Basal 2	0
26.Mar.19	Rab7	3a	M	Spt	1	D	Apical 2	1
26.Mar.19	Rab7	3a	M	Spt	1	D	Medial 2	1
26.Mar.19	Rab7	3a	M	Spt	1	D	Basal 2	1
26.Mar.19	Rab7	3a	M	Spt	1	C	Apical 2	0
26.Mar.19	Rab7	3a	M	Spt	1	C	Medial 2	0
26.Mar.19	Rab7	3a	M	Spt	1	C	Basal 2	0
26.Mar.19	Rab7	3a	M	Spt	2	P	Apical 2	0
26.Mar.19	Rab7	3a	M	Spt	2	P	Medial 2	1
26.Mar.19	Rab7	3a	M	Spt	2	P	Basal 2	1
26.Mar.19	Rab7	3a	M	Spt	2	D	Apical 2	1
26.Mar.19	Rab7	3a	M	Spt	2	D	Medial 2	1
26.Mar.19	Rab7	3a	M	Spt	2	D	Basal 2	1
26.Mar.19	Rab7	3a	M	Spt	2	C	Apical 2	0
26.Mar.19	Rab7	3a	M	Spt	2	C	Medial 2	0
26.Mar.19	Rab7	3a	M	Spt	2	C	Basal 2	0
26.Mar.19	Rab7	3a	M	Spt	3	P	Apical 2	0
26.Mar.19	Rab7	3a	M	Spt	3	P	Medial 2	1
26.Mar.19	Rab7	3a	M	Spt	3	P	Basal 2	2
26.Mar.19	Rab7	3a	M	Spt	3	D	Apical 2	1
26.Mar.19	Rab7	3a	M	Spt	3	D	Medial 2	1
26.Mar.19	Rab7	3a	M	Spt	3	D	Basal 2	1
26.Mar.19	Rab7	3a	M	Spt	3	C	Apical 2	0
26.Mar.19	Rab7	3a	M	Spt	3	C	Medial 2	0
26.Mar.19	Rab7	3a	M	Spt	3	C	Basal 2	0
26.Mar.19	Rab7	3a	M	Spt	4	P	Apical 2	0
26.Mar.19	Rab7	3a	M	Spt	4	P	Medial 2	0
26.Mar.19	Rab7	3a	M	Spt	4	P	Basal 2	1
26.Mar.19	Rab7	3a	M	Spt	4	D	Apical 2	1
26.Mar.19	Rab7	3a	M	Spt	4	D	Medial 2	1
26.Mar.19	Rab7	3a	M	Spt	4	D	Basal 2	1
26.Mar.19	Rab7	3a	M	Spt	4	C	Apical 2	0
26.Mar.19	Rab7	3a	M	Spt	4	C	Medial 2	0
26.Mar.19	Rab7	3a	M	Spt	4	C	Basal 2	0
26.Mar.19	Rab7	3a	M	Spt	5	P	Apical 2	1
26.Mar.19	Rab7	3a	M	Spt	5	P	Medial 2	0
26.Mar.19	Rab7	3a	M	Spt	5	P	Basal 2	0
26.Mar.19	Rab7	3a	M	Spt	5	D	Apical 2	1
26.Mar.19	Rab7	3a	M	Spt	5	D	Medial 2	0
26.Mar.19	Rab7	3a	M	Spt	5	D	Basal 2	0
26.Mar.19	Rab7	3a	M	Spt	5	C	Apical 2	0
26.Mar.19	Rab7	3a	M	Spt	5	C	Medial 2	0
26.Mar.19	Rab7	3a	M	Spt	5	C	Basal 2	0
26.Mar.19	Rab7	3a	M	Spt	6	P	Apical 2	2
26.Mar.19	Rab7	3a	M	Spt	6	P	Medial 2	0
26.Mar.19	Rab7	3a	M	Spt	6	P	Basal 2	0
26.Mar.19	Rab7	3a	M	Spt	6	D	Apical 2	0
26.Mar.19	Rab7	3a	M	Spt	6	D	Medial 2	0
26.Mar.19	Rab7	3a	M	Spt	6	D	Basal 2	0
26.Mar.19	Rab7	3a	M	Spt	6	C	Apical 2	0
26.Mar.19	Rab7	3a	M	Spt	6	C	Medial 2	0
26.Mar.19	Rab7	3a	M	Spt	6	C	Basal 2	0
26.Mar.19	Rab7	3a	M	Spt	7	P	Apical 2	2
26.Mar.19	Rab7	3a	M	Spt	7	P	Medial 2	0
26.Mar.19	Rab7	3a	M	Spt	7	P	Basal 2	0
26.Mar.19	Rab7	3a	M	Spt	7	D	Apical 2	1
26.Mar.19	Rab7	3a	M	Spt	7	D	Medial 2	1
26.Mar.19	Rab7	3a	M	Spt	7	D	Basal 2	0
26.Mar.19	Rab7	3a	M	Spt	7	C	Apical 2	0
26.Mar.19	Rab7	3a	M	Spt	7	C	Medial 2	0
26.Mar.19	Rab7	3a	M	Spt	7	C	Basal 2	0
26.Mar.19	Rab7	3a	M	Spt	8	P	Apical 2	0
26.Mar.19	Rab7	3a	M	Spt	8	P	Medial 2	0
26.Mar.19	Rab7	3a	M	Spt	8	P	Basal 2	0
26.Mar.19	Rab7	3a	M	Spt	8	D	Apical 2	1
26.Mar.19	Rab7	3a	M	Spt	8	D	Medial 2	1
26.Mar.19	Rab7	3a	M	Spt	8	D	Basal 2	0
26.Mar.19	Rab7	3a	M	Spt	8	C	Apical 2	0
26.Mar.19	Rab7	3a	M	Spt	8	C	Medial 2	0
26.Mar.19	Rab7	3a	M	Spt	8	C	Basal 2	0
26.Mar.19	Rab7	1a	V	Spt	1	P	Apical 2	2
26.Mar.19	Rab7	1a	V	Spt	1	P	Medial 2	2
26.Mar.19	Rab7	1a	V	Spt	1	P	Basal 2	1
26.Mar.19	Rab7	1a	V	Spt	1	D	Apical 2	1
26.Mar.19	Rab7	1a	V	Spt	1	D	Medial 2	1
26.Mar.19	Rab7	1a	V	Spt	1	D	Basal 2	1
26.Mar.19	Rab7	1a	V	Spt	1	C	Apical 2	0
26.Mar.19	Rab7	1a	V	Spt	1	C	Medial 2	0
26.Mar.19	Rab7	1a	V	Spt	1	C	Basal 2	0
26.Mar.19	Rab7	1a	V	Spt	2	P	Apical 2	2
26.Mar.19	Rab7	1a	V	Spt	2	P	Medial 2	2
26.Mar.19	Rab7	1a	V	Spt	2	P	Basal 2	1
26.Mar.19	Rab7	1a	V	Spt	2	D	Apical 2	1
26.Mar.19	Rab7	1a	V	Spt	2	D	Medial 2	1
26.Mar.19	Rab7	1a	V	Spt	2	D	Basal 2	0
26.Mar.19	Rab7	1a	V	Spt	2	C	Apical 2	0
26.Mar.19	Rab7	1a	V	Spt	2	C	Medial 2	0
26.Mar.19	Rab7	1a	V	Spt	2	C	Basal 2	0
26.Mar.19	Rab7	1a	V	Spt	3	P	Apical 2	1
26.Mar.19	Rab7	1a	V	Spt	3	P	Medial 2	1
26.Mar.19	Rab7	1a	V	Spt	3	P	Basal 2	1
26.Mar.19	Rab7	1a	V	Spt	3	D	Apical 2	1
26.Mar.19	Rab7	1a	V	Spt	3	D	Medial 2	1
26.Mar.19	Rab7	1a	V	Spt	3	D	Basal 2	0
26.Mar.19	Rab7	1a	V	Spt	3	C	Apical 2	0
26.Mar.19	Rab7	1a	V	Spt	3	C	Medial 2	0
26.Mar.19	Rab7	1a	V	Spt	3	C	Basal 2	0
26.Mar.19	Rab7	1a	V	Spt	4	P	Apical 2	2
26.Mar.19	Rab7	1a	V	Spt	4	P	Medial 2	2
26.Mar.19	Rab7	1a	V	Spt	4	P	Basal 2	1
26.Mar.19	Rab7	1a	V	Spt	4	D	Apical 2	0
26.Mar.19	Rab7	1a	V	Spt	4	D	Medial 2	0
26.Mar.19	Rab7	1a	V	Spt	4	D	Basal 2	0
26.Mar.19	Rab7	1a	V	Spt	4	C	Apical 2	0
26.Mar.19	Rab7	1a	V	Spt	4	C	Medial 2	0
26.Mar.19	Rab7	1a	V	Spt	4	C	Basal 2	0
26.Mar.19	Rab7	1a	V	Spt	5	P	Apical 2	2
26.Mar.19	Rab7	1a	V	Spt	5	P	Medial 2	2
26.Mar.19	Rab7	1a	V	Spt	5	P	Basal 2	1
26.Mar.19	Rab7	1a	V	Spt	5	D	Apical 2	0
26.Mar.19	Rab7	1a	V	Spt	5	D	Medial 2	0
26.Mar.19	Rab7	1a	V	Spt	5	D	Basal 2	0
26.Mar.19	Rab7	1a	V	Spt	5	C	Apical 2	0
26.Mar.19	Rab7	1a	V	Spt	5	C	Medial 2	0
26.Mar.19	Rab7	1a	V	Spt	5	C	Basal 2	0
26.Mar.19	Rab7	1a	V	Spt	6	P	Apical 2	2
26.Mar.19	Rab7	1a	V	Spt	6	P	Medial 2	1
26.Mar.19	Rab7	1a	V	Spt	6	P	Basal 2	1
26.Mar.19	Rab7	1a	V	Spt	6	D	Apical 2	1
26.Mar.19	Rab7	1a	V	Spt	6	D	Medial 2	0
26.Mar.19	Rab7	1a	V	Spt	6	D	Basal 2	0
26.Mar.19	Rab7	1a	V	Spt	6	C	Apical 2	0
26.Mar.19	Rab7	1a	V	Spt	6	C	Medial 2	0
26.Mar.19	Rab7	1a	V	Spt	6	C	Basal 2	0
26.Mar.19	Rab7	1a	V	Spt	7	P	Apical 2	1
26.Mar.19	Rab7	1a	V	Spt	7	P	Medial 2	1
26.Mar.19	Rab7	1a	V	Spt	7	P	Basal 2	1
26.Mar.19	Rab7	1a	V	Spt	7	D	Apical 2	1
26.Mar.19	Rab7	1a	V	Spt	7	D	Medial 2	0
26.Mar.19	Rab7	1a	V	Spt	7	D	Basal 2	0
26.Mar.19	Rab7	1a	V	Spt	7	C	Apical 2	1
26.Mar.19	Rab7	1a	V	Spt	7	C	Medial 2	1
26.Mar.19	Rab7	1a	V	Spt	7	C	Basal 2	0
26.Mar.19	Rab7	1a	V	Spt	8	P	Apical 2	1
26.Mar.19	Rab7	1a	V	Spt	8	P	Medial 2	1
26.Mar.19	Rab7	1a	V	Spt	8	P	Basal 2	1
26.Mar.19	Rab7	1a	V	Spt	8	D	Apical 2	1
26.Mar.19	Rab7	1a	V	Spt	8	D	Medial 2	1
26.Mar.19	Rab7	1a	V	Spt	8	D	Basal 2	1
26.Mar.19	Rab7	1a	V	Spt	8	C	Apical 2	0
26.Mar.19	Rab7	1a	V	Spt	8	C	Medial 2	0
26.Mar.19	Rab7	1a	V	Spt	8	C	Basal 2	0
26.Mar.19	Rab7	1b	V	Spt	1	P	Apical 2	0
26.Mar.19	Rab7	1b	V	Spt	1	P	Medial 2	1
26.Mar.19	Rab7	1b	V	Spt	1	P	Basal 2	0
26.Mar.19	Rab7	1b	V	Spt	1	D	Apical 2	1
26.Mar.19	Rab7	1b	V	Spt	1	D	Medial 2	1
26.Mar.19	Rab7	1b	V	Spt	1	D	Basal 2	1
26.Mar.19	Rab7	1b	V	Spt	1	C	Apical 2	0
26.Mar.19	Rab7	1b	V	Spt	1	C	Medial 2	0
26.Mar.19	Rab7	1b	V	Spt	1	C	Basal 2	0
26.Mar.19	Rab7	1b	V	Spt	2	P	Apical 2	1
26.Mar.19	Rab7	1b	V	Spt	2	P	Medial 2	0
26.Mar.19	Rab7	1b	V	Spt	2	P	Basal 2	0
26.Mar.19	Rab7	1b	V	Spt	2	D	Apical 2	1
26.Mar.19	Rab7	1b	V	Spt	2	D	Medial 2	1
26.Mar.19	Rab7	1b	V	Spt	2	D	Basal 2	1
26.Mar.19	Rab7	1b	V	Spt	2	C	Apical 2	0
26.Mar.19	Rab7	1b	V	Spt	2	C	Medial 2	0
26.Mar.19	Rab7	1b	V	Spt	2	C	Basal 2	0
26.Mar.19	Rab7	1b	V	Spt	3	P	Apical 2	1
26.Mar.19	Rab7	1b	V	Spt	3	P	Medial 2	0
26.Mar.19	Rab7	1b	V	Spt	3	P	Basal 2	0
26.Mar.19	Rab7	1b	V	Spt	3	D	Apical 2	0
26.Mar.19	Rab7	1b	V	Spt	3	D	Medial 2	0
26.Mar.19	Rab7	1b	V	Spt	3	D	Basal 2	0
26.Mar.19	Rab7	1b	V	Spt	3	C	Apical 2	0
26.Mar.19	Rab7	1b	V	Spt	3	C	Medial 2	0
26.Mar.19	Rab7	1b	V	Spt	3	C	Basal 2	0
26.Mar.19	Rab7	1b	V	Spt	4	P	Apical 2	1
26.Mar.19	Rab7	1b	V	Spt	4	P	Medial 2	0
26.Mar.19	Rab7	1b	V	Spt	4	P	Basal 2	0
26.Mar.19	Rab7	1b	V	Spt	4	D	Apical 2	0
26.Mar.19	Rab7	1b	V	Spt	4	D	Medial 2	0
26.Mar.19	Rab7	1b	V	Spt	4	D	Basal 2	0
26.Mar.19	Rab7	1b	V	Spt	4	C	Apical 2	0
26.Mar.19	Rab7	1b	V	Spt	4	C	Medial 2	0
26.Mar.19	Rab7	1b	V	Spt	4	C	Basal 2	0
26.Mar.19	Rab7	1b	V	Spt	5	P	Apical 2	1
26.Mar.19	Rab7	1b	V	Spt	5	P	Medial 2	0
26.Mar.19	Rab7	1b	V	Spt	5	P	Basal 2	0
26.Mar.19	Rab7	1b	V	Spt	5	D	Apical 2	0
26.Mar.19	Rab7	1b	V	Spt	5	D	Medial 2	0
26.Mar.19	Rab7	1b	V	Spt	5	D	Basal 2	0
26.Mar.19	Rab7	1b	V	Spt	5	C	Apical 2	0
26.Mar.19	Rab7	1b	V	Spt	5	C	Medial 2	0
26.Mar.19	Rab7	1b	V	Spt	5	C	Basal 2	0
26.Mar.19	Rab7	1b	V	Spt	6	P	Apical 2	1
26.Mar.19	Rab7	1b	V	Spt	6	P	Medial 2	2
26.Mar.19	Rab7	1b	V	Spt	6	P	Basal 2	1
26.Mar.19	Rab7	1b	V	Spt	6	D	Apical 2	1
26.Mar.19	Rab7	1b	V	Spt	6	D	Medial 2	1
26.Mar.19	Rab7	1b	V	Spt	6	D	Basal 2	1
26.Mar.19	Rab7	1b	V	Spt	6	C	Apical 2	0
26.Mar.19	Rab7	1b	V	Spt	6	C	Medial 2	0
26.Mar.19	Rab7	1b	V	Spt	6	C	Basal 2	0
26.Mar.19	Rab7	1b	V	Spt	7	P	Apical 2	1
26.Mar.19	Rab7	1b	V	Spt	7	P	Medial 2	2
26.Mar.19	Rab7	1b	V	Spt	7	P	Basal 2	1
26.Mar.19	Rab7	1b	V	Spt	7	D	Apical 2	1
26.Mar.19	Rab7	1b	V	Spt	7	D	Medial 2	0
26.Mar.19	Rab7	1b	V	Spt	7	D	Basal 2	0
26.Mar.19	Rab7	1b	V	Spt	7	C	Apical 2	0
26.Mar.19	Rab7	1b	V	Spt	7	C	Medial 2	0
26.Mar.19	Rab7	1b	V	Spt	7	C	Basal 2	0
26.Mar.19	Rab7	1b	V	Spt	8	P	Apical 2	1
26.Mar.19	Rab7	1b	V	Spt	8	P	Medial 2	1
26.Mar.19	Rab7	1b	V	Spt	8	P	Basal 2	1
26.Mar.19	Rab7	1b	V	Spt	8	D	Apical 2	1
26.Mar.19	Rab7	1b	V	Spt	8	D	Medial 2	1
26.Mar.19	Rab7	1b	V	Spt	8	D	Basal 2	0
26.Mar.19	Rab7	1b	V	Spt	8	C	Apical 2	0
26.Mar.19	Rab7	1b	V	Spt	8	C	Medial 2	0
26.Mar.19	Rab7	1b	V	Spt	8	C	Basal 2	0
26.Mar.19	Rab7	2b	V	Spt	1	P	Apical 2	0
26.Mar.19	Rab7	2b	V	Spt	1	P	Medial 2	0
26.Mar.19	Rab7	2b	V	Spt	1	P	Basal 2	0
26.Mar.19	Rab7	2b	V	Spt	1	D	Apical 2	0
26.Mar.19	Rab7	2b	V	Spt	1	D	Medial 2	1
26.Mar.19	Rab7	2b	V	Spt	1	D	Basal 2	0
26.Mar.19	Rab7	2b	V	Spt	1	C	Apical 2	0
26.Mar.19	Rab7	2b	V	Spt	1	C	Medial 2	0
26.Mar.19	Rab7	2b	V	Spt	1	C	Basal 2	0
26.Mar.19	Rab7	2b	V	Spt	2	P	Apical 2	0
26.Mar.19	Rab7	2b	V	Spt	2	P	Medial 2	2
26.Mar.19	Rab7	2b	V	Spt	2	P	Basal 2	1
26.Mar.19	Rab7	2b	V	Spt	2	D	Apical 2	0
26.Mar.19	Rab7	2b	V	Spt	2	D	Medial 2	1
26.Mar.19	Rab7	2b	V	Spt	2	D	Basal 2	1
26.Mar.19	Rab7	2b	V	Spt	2	C	Apical 2	0
26.Mar.19	Rab7	2b	V	Spt	2	C	Medial 2	0
26.Mar.19	Rab7	2b	V	Spt	2	C	Basal 2	0
26.Mar.19	Rab7	2b	V	Spt	3	P	Apical 2	2
26.Mar.19	Rab7	2b	V	Spt	3	P	Medial 2	2
26.Mar.19	Rab7	2b	V	Spt	3	P	Basal 2	1
26.Mar.19	Rab7	2b	V	Spt	3	D	Apical 2	1
26.Mar.19	Rab7	2b	V	Spt	3	D	Medial 2	1
26.Mar.19	Rab7	2b	V	Spt	3	D	Basal 2	1
26.Mar.19	Rab7	2b	V	Spt	3	C	Apical 2	1
26.Mar.19	Rab7	2b	V	Spt	3	C	Medial 2	2
26.Mar.19	Rab7	2b	V	Spt	3	C	Basal 2	0
26.Mar.19	Rab7	2b	V	Spt	4	P	Apical 2	1
26.Mar.19	Rab7	2b	V	Spt	4	P	Medial 2	1
26.Mar.19	Rab7	2b	V	Spt	4	P	Basal 2	1
26.Mar.19	Rab7	2b	V	Spt	4	D	Apical 2	1
26.Mar.19	Rab7	2b	V	Spt	4	D	Medial 2	1
26.Mar.19	Rab7	2b	V	Spt	4	D	Basal 2	1
26.Mar.19	Rab7	2b	V	Spt	4	C	Apical 2	0
26.Mar.19	Rab7	2b	V	Spt	4	C	Medial 2	0
26.Mar.19	Rab7	2b	V	Spt	4	C	Basal 2	0
26.Mar.19	Rab7	2b	V	Spt	5	P	Apical 2	1
26.Mar.19	Rab7	2b	V	Spt	5	P	Medial 2	0
26.Mar.19	Rab7	2b	V	Spt	5	P	Basal 2	1
26.Mar.19	Rab7	2b	V	Spt	5	D	Apical 2	1
26.Mar.19	Rab7	2b	V	Spt	5	D	Medial 2	1
26.Mar.19	Rab7	2b	V	Spt	5	D	Basal 2	1
26.Mar.19	Rab7	2b	V	Spt	5	C	Apical 2	0
26.Mar.19	Rab7	2b	V	Spt	5	C	Medial 2	0
26.Mar.19	Rab7	2b	V	Spt	5	C	Basal 2	0
26.Mar.19	Rab7	2b	V	Spt	6	P	Apical 2	0
26.Mar.19	Rab7	2b	V	Spt	6	P	Medial 2	1
26.Mar.19	Rab7	2b	V	Spt	6	P	Basal 2	0
26.Mar.19	Rab7	2b	V	Spt	6	D	Apical 2	1
26.Mar.19	Rab7	2b	V	Spt	6	D	Medial 2	1
26.Mar.19	Rab7	2b	V	Spt	6	D	Basal 2	0
26.Mar.19	Rab7	2b	V	Spt	6	C	Apical 2	0
26.Mar.19	Rab7	2b	V	Spt	6	C	Medial 2	0
26.Mar.19	Rab7	2b	V	Spt	6	C	Basal 2	0
26.Mar.19	Rab7	2b	V	Spt	7	P	Apical 2	1
26.Mar.19	Rab7	2b	V	Spt	7	P	Medial 2	1
26.Mar.19	Rab7	2b	V	Spt	7	P	Basal 2	0
26.Mar.19	Rab7	2b	V	Spt	7	D	Apical 2	1
26.Mar.19	Rab7	2b	V	Spt	7	D	Medial 2	1
26.Mar.19	Rab7	2b	V	Spt	7	D	Basal 2	1
26.Mar.19	Rab7	2b	V	Spt	7	C	Apical 2	0
26.Mar.19	Rab7	2b	V	Spt	7	C	Medial 2	0
26.Mar.19	Rab7	2b	V	Spt	7	C	Basal 2	0
26.Mar.19	Rab7	2b	V	Spt	8	P	Apical 2	0
26.Mar.19	Rab7	2b	V	Spt	8	P	Medial 2	0
26.Mar.19	Rab7	2b	V	Spt	8	P	Basal 2	0
26.Mar.19	Rab7	2b	V	Spt	8	D	Apical 2	1
26.Mar.19	Rab7	2b	V	Spt	8	D	Medial 2	0
26.Mar.19	Rab7	2b	V	Spt	8	D	Basal 2	0
26.Mar.19	Rab7	2b	V	Spt	8	C	Apical 2	0
26.Mar.19	Rab7	2b	V	Spt	8	C	Medial 2	0
26.Mar.19	Rab7	2b	V	Spt	8	C	Basal 2	0
26.Mar.19	Rab7	3a	V	Spt	1	P	Apical 2	1
26.Mar.19	Rab7	3a	V	Spt	1	P	Medial 2	1
26.Mar.19	Rab7	3a	V	Spt	1	P	Basal 2	1
26.Mar.19	Rab7	3a	V	Spt	1	D	Apical 2	1
26.Mar.19	Rab7	3a	V	Spt	1	D	Medial 2	1
26.Mar.19	Rab7	3a	V	Spt	1	D	Basal 2	1
26.Mar.19	Rab7	3a	V	Spt	1	C	Apical 2	1
26.Mar.19	Rab7	3a	V	Spt	1	C	Medial 2	1
26.Mar.19	Rab7	3a	V	Spt	1	C	Basal 2	0
26.Mar.19	Rab7	3a	V	Spt	2	P	Apical 2	2
26.Mar.19	Rab7	3a	V	Spt	2	P	Medial 2	1
26.Mar.19	Rab7	3a	V	Spt	2	P	Basal 2	0
26.Mar.19	Rab7	3a	V	Spt	2	D	Apical 2	1
26.Mar.19	Rab7	3a	V	Spt	2	D	Medial 2	1
26.Mar.19	Rab7	3a	V	Spt	2	D	Basal 2	1
26.Mar.19	Rab7	3a	V	Spt	2	C	Apical 2	2
26.Mar.19	Rab7	3a	V	Spt	2	C	Medial 2	1
26.Mar.19	Rab7	3a	V	Spt	2	C	Basal 2	0
26.Mar.19	Rab7	3a	V	Spt	3	P	Apical 2	1
26.Mar.19	Rab7	3a	V	Spt	3	P	Medial 2	1
26.Mar.19	Rab7	3a	V	Spt	3	P	Basal 2	1
26.Mar.19	Rab7	3a	V	Spt	3	D	Apical 2	1
26.Mar.19	Rab7	3a	V	Spt	3	D	Medial 2	2
26.Mar.19	Rab7	3a	V	Spt	3	D	Basal 2	0
26.Mar.19	Rab7	3a	V	Spt	3	C	Apical 2	1
26.Mar.19	Rab7	3a	V	Spt	3	C	Medial 2	0
26.Mar.19	Rab7	3a	V	Spt	3	C	Basal 2	0
26.Mar.19	Rab7	3a	V	Spt	4	P	Apical 2	1
26.Mar.19	Rab7	3a	V	Spt	4	P	Medial 2	1
26.Mar.19	Rab7	3a	V	Spt	4	P	Basal 2	0
26.Mar.19	Rab7	3a	V	Spt	4	D	Apical 2	0
26.Mar.19	Rab7	3a	V	Spt	4	D	Medial 2	0
26.Mar.19	Rab7	3a	V	Spt	4	D	Basal 2	0
26.Mar.19	Rab7	3a	V	Spt	4	C	Apical 2	0
26.Mar.19	Rab7	3a	V	Spt	4	C	Medial 2	0
26.Mar.19	Rab7	3a	V	Spt	4	C	Basal 2	0
26.Mar.19	Rab7	3a	V	Spt	5	P	Apical 2	1
26.Mar.19	Rab7	3a	V	Spt	5	P	Medial 2	1
26.Mar.19	Rab7	3a	V	Spt	5	P	Basal 2	2
26.Mar.19	Rab7	3a	V	Spt	5	D	Apical 2	1
26.Mar.19	Rab7	3a	V	Spt	5	D	Medial 2	1
26.Mar.19	Rab7	3a	V	Spt	5	D	Basal 2	1
26.Mar.19	Rab7	3a	V	Spt	5	C	Apical 2	2
26.Mar.19	Rab7	3a	V	Spt	5	C	Medial 2	0
26.Mar.19	Rab7	3a	V	Spt	5	C	Basal 2	0
26.Mar.19	Rab7	3a	V	Spt	6	P	Apical 2	1
26.Mar.19	Rab7	3a	V	Spt	6	P	Medial 2	1
26.Mar.19	Rab7	3a	V	Spt	6	P	Basal 2	2
26.Mar.19	Rab7	3a	V	Spt	6	D	Apical 2	1
26.Mar.19	Rab7	3a	V	Spt	6	D	Medial 2	1
26.Mar.19	Rab7	3a	V	Spt	6	D	Basal 2	1
26.Mar.19	Rab7	3a	V	Spt	6	C	Apical 2	1
26.Mar.19	Rab7	3a	V	Spt	6	C	Medial 2	0
26.Mar.19	Rab7	3a	V	Spt	6	C	Basal 2	0
26.Mar.19	Rab7	3a	V	Spt	7	P	Apical 2	1
26.Mar.19	Rab7	3a	V	Spt	7	P	Medial 2	1
26.Mar.19	Rab7	3a	V	Spt	7	P	Basal 2	1
26.Mar.19	Rab7	3a	V	Spt	7	D	Apical 2	1
26.Mar.19	Rab7	3a	V	Spt	7	D	Medial 2	1
26.Mar.19	Rab7	3a	V	Spt	7	D	Basal 2	1
26.Mar.19	Rab7	3a	V	Spt	7	C	Apical 2	0
26.Mar.19	Rab7	3a	V	Spt	7	C	Medial 2	0
26.Mar.19	Rab7	3a	V	Spt	7	C	Basal 2	0
26.Mar.19	Rab7	3a	V	Spt	8	P	Apical 2	0
26.Mar.19	Rab7	3a	V	Spt	8	P	Medial 2	0
26.Mar.19	Rab7	3a	V	Spt	8	P	Basal 2	0
26.Mar.19	Rab7	3a	V	Spt	8	D	Apical 2	1
26.Mar.19	Rab7	3a	V	Spt	8	D	Medial 2	1
26.Mar.19	Rab7	3a	V	Spt	8	D	Basal 2	1
26.Mar.19	Rab7	3a	V	Spt	8	C	Apical 2	0
26.Mar.19	Rab7	3a	V	Spt	8	C	Medial 2	0
26.Mar.19	Rab7	3a	V	Spt	8	C	Basal 2	0
3.May.19	Rab7	3a	M	AG	1	P	Apical 2	0
3.May.19	Rab7	3a	M	AG	1	P	Medial 2	0
3.May.19	Rab7	3a	M	AG	1	P	Basal 2	0
3.May.19	Rab7	3a	M	AG	1	D	Apical 2	1
3.May.19	Rab7	3a	M	AG	1	D	Medial 2	1
3.May.19	Rab7	3a	M	AG	1	D	Basal 2	0
3.May.19	Rab7	3a	M	AG	1	C	Apical 2	0
3.May.19	Rab7	3a	M	AG	1	C	Medial 2	0
3.May.19	Rab7	3a	M	AG	1	C	Basal 2	0
3.May.19	Rab7	3a	M	AG	2	P	Apical 2	1
3.May.19	Rab7	3a	M	AG	2	P	Medial 2	1
3.May.19	Rab7	3a	M	AG	2	P	Basal 2	0
3.May.19	Rab7	3a	M	AG	2	D	Apical 2	1
3.May.19	Rab7	3a	M	AG	2	D	Medial 2	1
3.May.19	Rab7	3a	M	AG	2	D	Basal 2	1
3.May.19	Rab7	3a	M	AG	2	C	Apical 2	0
3.May.19	Rab7	3a	M	AG	2	C	Medial 2	0
3.May.19	Rab7	3a	M	AG	2	C	Basal 2	0
3.May.19	Rab7	3a	M	AG	3	P	Apical 2	1
3.May.19	Rab7	3a	M	AG	3	P	Medial 2	1
3.May.19	Rab7	3a	M	AG	3	P	Basal 2	1
3.May.19	Rab7	3a	M	AG	3	D	Apical 2	1
3.May.19	Rab7	3a	M	AG	3	D	Medial 2	1
3.May.19	Rab7	3a	M	AG	3	D	Basal 2	1
3.May.19	Rab7	3a	M	AG	3	C	Apical 2	0
3.May.19	Rab7	3a	M	AG	3	C	Medial 2	0
3.May.19	Rab7	3a	M	AG	3	C	Basal 2	0
3.May.19	Rab7	3a	M	AG	4	P	Apical 2	1
3.May.19	Rab7	3a	M	AG	4	P	Medial 2	1
3.May.19	Rab7	3a	M	AG	4	P	Basal 2	2
3.May.19	Rab7	3a	M	AG	4	D	Apical 2	1
3.May.19	Rab7	3a	M	AG	4	D	Medial 2	1
3.May.19	Rab7	3a	M	AG	4	D	Basal 2	1
3.May.19	Rab7	3a	M	AG	4	C	Apical 2	0
3.May.19	Rab7	3a	M	AG	4	C	Medial 2	0
3.May.19	Rab7	3a	M	AG	4	C	Basal 2	0
3.May.19	Rab7	3a	M	AG	5	P	Apical 2	1
3.May.19	Rab7	3a	M	AG	5	P	Medial 2	0
3.May.19	Rab7	3a	M	AG	5	P	Basal 2	0
3.May.19	Rab7	3a	M	AG	5	D	Apical 2	1
3.May.19	Rab7	3a	M	AG	5	D	Medial 2	1
3.May.19	Rab7	3a	M	AG	5	D	Basal 2	1
3.May.19	Rab7	3a	M	AG	5	C	Apical 2	0
3.May.19	Rab7	3a	M	AG	5	C	Medial 2	0
3.May.19	Rab7	3a	M	AG	5	C	Basal 2	0
3.May.19	Rab7	3a	M	AG	6	P	Apical 2	1
3.May.19	Rab7	3a	M	AG	6	P	Medial 2	1
3.May.19	Rab7	3a	M	AG	6	P	Basal 2	1
3.May.19	Rab7	3a	M	AG	6	D	Apical 2	1
3.May.19	Rab7	3a	M	AG	6	D	Medial 2	1
3.May.19	Rab7	3a	M	AG	6	D	Basal 2	1
3.May.19	Rab7	3a	M	AG	6	C	Apical 2	0
3.May.19	Rab7	3a	M	AG	6	C	Medial 2	0
3.May.19	Rab7	3a	M	AG	6	C	Basal 2	0
3.May.19	Rab7	3a	M	AG	7	P	Apical 2	1
3.May.19	Rab7	3a	M	AG	7	P	Medial 2	0
3.May.19	Rab7	3a	M	AG	7	P	Basal 2	0
3.May.19	Rab7	3a	M	AG	7	D	Apical 2	1
3.May.19	Rab7	3a	M	AG	7	D	Medial 2	1
3.May.19	Rab7	3a	M	AG	7	D	Basal 2	1
3.May.19	Rab7	3a	M	AG	7	C	Apical 2	0
3.May.19	Rab7	3a	M	AG	7	C	Medial 2	0
3.May.19	Rab7	3a	M	AG	7	C	Basal 2	0
3.May.19	Rab7	3a	M	AG	8	P	Apical 2	1
3.May.19	Rab7	3a	M	AG	8	P	Medial 2	1
3.May.19	Rab7	3a	M	AG	8	P	Basal 2	0
3.May.19	Rab7	3a	M	AG	8	D	Apical 2	1
3.May.19	Rab7	3a	M	AG	8	D	Medial 2	1
3.May.19	Rab7	3a	M	AG	8	D	Basal 2	1
3.May.19	Rab7	3a	M	AG	8	C	Apical 2	0
3.May.19	Rab7	3a	M	AG	8	C	Medial 2	0
3.May.19	Rab7	3a	M	AG	8	C	Basal 2	0
3.May.19	Rab7	2a	M	Spt	1	P	Apical 2	1
3.May.19	Rab7	2a	M	Spt	1	P	Medial 2	2
3.May.19	Rab7	2a	M	Spt	1	P	Basal 2	2
3.May.19	Rab7	2a	M	Spt	1	D	Apical 2	1
3.May.19	Rab7	2a	M	Spt	1	D	Medial 2	1
3.May.19	Rab7	2a	M	Spt	1	D	Basal 2	1
3.May.19	Rab7	2a	M	Spt	1	C	Apical 2	1
3.May.19	Rab7	2a	M	Spt	1	C	Medial 2	0
3.May.19	Rab7	2a	M	Spt	1	C	Basal 2	0
3.May.19	Rab7	2a	M	Spt	2	P	Apical 2	1
3.May.19	Rab7	2a	M	Spt	2	P	Medial 2	1
3.May.19	Rab7	2a	M	Spt	2	P	Basal 2	1
3.May.19	Rab7	2a	M	Spt	2	D	Apical 2	1
3.May.19	Rab7	2a	M	Spt	2	D	Medial 2	1
3.May.19	Rab7	2a	M	Spt	2	D	Basal 2	1
3.May.19	Rab7	2a	M	Spt	2	C	Apical 2	1
3.May.19	Rab7	2a	M	Spt	2	C	Medial 2	1
3.May.19	Rab7	2a	M	Spt	2	C	Basal 2	1
3.May.19	Rab7	2a	M	Spt	3	P	Apical 2	2
3.May.19	Rab7	2a	M	Spt	3	P	Medial 2	2
3.May.19	Rab7	2a	M	Spt	3	P	Basal 2	1
3.May.19	Rab7	2a	M	Spt	3	D	Apical 2	1
3.May.19	Rab7	2a	M	Spt	3	D	Medial 2	0
3.May.19	Rab7	2a	M	Spt	3	D	Basal 2	0
3.May.19	Rab7	2a	M	Spt	3	C	Apical 2	1
3.May.19	Rab7	2a	M	Spt	3	C	Medial 2	0
3.May.19	Rab7	2a	M	Spt	3	C	Basal 2	0
3.May.19	Rab7	2a	M	Spt	4	P	Apical 2	2
3.May.19	Rab7	2a	M	Spt	4	P	Medial 2	0
3.May.19	Rab7	2a	M	Spt	4	P	Basal 2	0
3.May.19	Rab7	2a	M	Spt	4	D	Apical 2	1
3.May.19	Rab7	2a	M	Spt	4	D	Medial 2	0
3.May.19	Rab7	2a	M	Spt	4	D	Basal 2	0
3.May.19	Rab7	2a	M	Spt	4	C	Apical 2	0
3.May.19	Rab7	2a	M	Spt	4	C	Medial 2	0
3.May.19	Rab7	2a	M	Spt	4	C	Basal 2	0
3.May.19	Rab7	2a	M	Spt	5	P	Apical 2	2
3.May.19	Rab7	2a	M	Spt	5	P	Medial 2	1
3.May.19	Rab7	2a	M	Spt	5	P	Basal 2	0
3.May.19	Rab7	2a	M	Spt	5	D	Apical 2	0
3.May.19	Rab7	2a	M	Spt	5	D	Medial 2	0
3.May.19	Rab7	2a	M	Spt	5	D	Basal 2	0
3.May.19	Rab7	2a	M	Spt	5	C	Apical 2	1
3.May.19	Rab7	2a	M	Spt	5	C	Medial 2	0
3.May.19	Rab7	2a	M	Spt	5	C	Basal 2	0
3.May.19	Rab7	2a	M	Spt	6	P	Apical 2	2
3.May.19	Rab7	2a	M	Spt	6	P	Medial 2	2
3.May.19	Rab7	2a	M	Spt	6	P	Basal 2	2
3.May.19	Rab7	2a	M	Spt	6	D	Apical 2	1
3.May.19	Rab7	2a	M	Spt	6	D	Medial 2	1
3.May.19	Rab7	2a	M	Spt	6	D	Basal 2	1
3.May.19	Rab7	2a	M	Spt	6	C	Apical 2	0
3.May.19	Rab7	2a	M	Spt	6	C	Medial 2	0
3.May.19	Rab7	2a	M	Spt	6	C	Basal 2	0
3.May.19	Rab7	2a	M	Spt	7	P	Apical 2	0
3.May.19	Rab7	2a	M	Spt	7	P	Medial 2	0
3.May.19	Rab7	2a	M	Spt	7	P	Basal 2	1
3.May.19	Rab7	2a	M	Spt	7	D	Apical 2	0
3.May.19	Rab7	2a	M	Spt	7	D	Medial 2	0
3.May.19	Rab7	2a	M	Spt	7	D	Basal 2	0
3.May.19	Rab7	2a	M	Spt	7	C	Apical 2	0
3.May.19	Rab7	2a	M	Spt	7	C	Medial 2	0
3.May.19	Rab7	2a	M	Spt	7	C	Basal 2	1
3.May.19	Rab7	2a	M	Spt	8	P	Apical 2	1
3.May.19	Rab7	2a	M	Spt	8	P	Medial 2	0
3.May.19	Rab7	2a	M	Spt	8	P	Basal 2	1
3.May.19	Rab7	2a	M	Spt	8	D	Apical 2	1
3.May.19	Rab7	2a	M	Spt	8	D	Medial 2	1
3.May.19	Rab7	2a	M	Spt	8	D	Basal 2	1
3.May.19	Rab7	2a	M	Spt	8	C	Apical 2	0
3.May.19	Rab7	2a	M	Spt	8	C	Medial 2	0
3.May.19	Rab7	2a	M	Spt	8	C	Basal 2	0
3.May.19	Rab7	3a	M	Spt	1	P	Apical 2	1
3.May.19	Rab7	3a	M	Spt	1	P	Medial 2	1
3.May.19	Rab7	3a	M	Spt	1	P	Basal 2	1
3.May.19	Rab7	3a	M	Spt	1	D	Apical 2	1
3.May.19	Rab7	3a	M	Spt	1	D	Medial 2	1
3.May.19	Rab7	3a	M	Spt	1	D	Basal 2	1
3.May.19	Rab7	3a	M	Spt	1	C	Apical 2	0
3.May.19	Rab7	3a	M	Spt	1	C	Medial 2	0
3.May.19	Rab7	3a	M	Spt	1	C	Basal 2	0
3.May.19	Rab7	3a	M	Spt	2	P	Apical 2	1
3.May.19	Rab7	3a	M	Spt	2	P	Medial 2	1
3.May.19	Rab7	3a	M	Spt	2	P	Basal 2	1
3.May.19	Rab7	3a	M	Spt	2	D	Apical 2	1
3.May.19	Rab7	3a	M	Spt	2	D	Medial 2	1
3.May.19	Rab7	3a	M	Spt	2	D	Basal 2	1
3.May.19	Rab7	3a	M	Spt	2	C	Apical 2	0
3.May.19	Rab7	3a	M	Spt	2	C	Medial 2	0
3.May.19	Rab7	3a	M	Spt	2	C	Basal 2	0
3.May.19	Rab7	3a	M	Spt	3	P	Apical 2	1
3.May.19	Rab7	3a	M	Spt	3	P	Medial 2	1
3.May.19	Rab7	3a	M	Spt	3	P	Basal 2	1
3.May.19	Rab7	3a	M	Spt	3	D	Apical 2	1
3.May.19	Rab7	3a	M	Spt	3	D	Medial 2	1
3.May.19	Rab7	3a	M	Spt	3	D	Basal 2	1
3.May.19	Rab7	3a	M	Spt	3	C	Apical 2	0
3.May.19	Rab7	3a	M	Spt	3	C	Medial 2	0
3.May.19	Rab7	3a	M	Spt	3	C	Basal 2	0
3.May.19	Rab7	3a	M	Spt	4	P	Apical 2	0
3.May.19	Rab7	3a	M	Spt	4	P	Medial 2	1
3.May.19	Rab7	3a	M	Spt	4	P	Basal 2	0
3.May.19	Rab7	3a	M	Spt	4	D	Apical 2	1
3.May.19	Rab7	3a	M	Spt	4	D	Medial 2	1
3.May.19	Rab7	3a	M	Spt	4	D	Basal 2	1
3.May.19	Rab7	3a	M	Spt	4	C	Apical 2	0
3.May.19	Rab7	3a	M	Spt	4	C	Medial 2	0
3.May.19	Rab7	3a	M	Spt	4	C	Basal 2	0
3.May.19	Rab7	3a	M	Spt	5	P	Apical 2	1
3.May.19	Rab7	3a	M	Spt	5	P	Medial 2	1
3.May.19	Rab7	3a	M	Spt	5	P	Basal 2	0
3.May.19	Rab7	3a	M	Spt	5	D	Apical 2	1
3.May.19	Rab7	3a	M	Spt	5	D	Medial 2	1
3.May.19	Rab7	3a	M	Spt	5	D	Basal 2	0
3.May.19	Rab7	3a	M	Spt	5	C	Apical 2	0
3.May.19	Rab7	3a	M	Spt	5	C	Medial 2	0
3.May.19	Rab7	3a	M	Spt	5	C	Basal 2	0
3.May.19	Rab7	3a	M	Spt	6	P	Apical 2	0
3.May.19	Rab7	3a	M	Spt	6	P	Medial 2	2
3.May.19	Rab7	3a	M	Spt	6	P	Basal 2	1
3.May.19	Rab7	3a	M	Spt	6	D	Apical 2	1
3.May.19	Rab7	3a	M	Spt	6	D	Medial 2	1
3.May.19	Rab7	3a	M	Spt	6	D	Basal 2	1
3.May.19	Rab7	3a	M	Spt	6	C	Apical 2	0
3.May.19	Rab7	3a	M	Spt	6	C	Medial 2	0
3.May.19	Rab7	3a	M	Spt	6	C	Basal 2	0
3.May.19	Rab7	3a	M	Spt	7	P	Apical 2	1
3.May.19	Rab7	3a	M	Spt	7	P	Medial 2	1
3.May.19	Rab7	3a	M	Spt	7	P	Basal 2	1
3.May.19	Rab7	3a	M	Spt	7	D	Apical 2	1
3.May.19	Rab7	3a	M	Spt	7	D	Medial 2	1
3.May.19	Rab7	3a	M	Spt	7	D	Basal 2	1
3.May.19	Rab7	3a	M	Spt	7	C	Apical 2	0
3.May.19	Rab7	3a	M	Spt	7	C	Medial 2	0
3.May.19	Rab7	3a	M	Spt	7	C	Basal 2	0
3.May.19	Rab7	3a	M	Spt	8	P	Apical 2	1
3.May.19	Rab7	3a	M	Spt	8	P	Medial 2	0
3.May.19	Rab7	3a	M	Spt	8	P	Basal 2	1
3.May.19	Rab7	3a	M	Spt	8	D	Apical 2	1
3.May.19	Rab7	3a	M	Spt	8	D	Medial 2	1
3.May.19	Rab7	3a	M	Spt	8	D	Basal 2	1
3.May.19	Rab7	3a	M	Spt	8	C	Apical 2	0
3.May.19	Rab7	3a	M	Spt	8	C	Medial 2	0
3.May.19	Rab7	3a	M	Spt	8	C	Basal 2	0
3.May.19	Rab7	4a	M	Spt	1	P	Apical 2	0
3.May.19	Rab7	4a	M	Spt	1	P	Medial 2	0
3.May.19	Rab7	4a	M	Spt	1	P	Basal 2	0
3.May.19	Rab7	4a	M	Spt	1	D	Apical 2	1
3.May.19	Rab7	4a	M	Spt	1	D	Medial 2	1
3.May.19	Rab7	4a	M	Spt	1	D	Basal 2	1
3.May.19	Rab7	4a	M	Spt	1	C	Apical 2	0
3.May.19	Rab7	4a	M	Spt	1	C	Medial 2	0
3.May.19	Rab7	4a	M	Spt	1	C	Basal 2	0
3.May.19	Rab7	4a	M	Spt	2	P	Apical 2	0
3.May.19	Rab7	4a	M	Spt	2	P	Medial 2	0
3.May.19	Rab7	4a	M	Spt	2	P	Basal 2	0
3.May.19	Rab7	4a	M	Spt	2	D	Apical 2	1
3.May.19	Rab7	4a	M	Spt	2	D	Medial 2	1
3.May.19	Rab7	4a	M	Spt	2	D	Basal 2	1
3.May.19	Rab7	4a	M	Spt	2	C	Apical 2	0
3.May.19	Rab7	4a	M	Spt	2	C	Medial 2	0
3.May.19	Rab7	4a	M	Spt	2	C	Basal 2	0
3.May.19	Rab7	4a	M	Spt	3	P	Apical 2	0
3.May.19	Rab7	4a	M	Spt	3	P	Medial 2	1
3.May.19	Rab7	4a	M	Spt	3	P	Basal 2	1
3.May.19	Rab7	4a	M	Spt	3	D	Apical 2	1
3.May.19	Rab7	4a	M	Spt	3	D	Medial 2	1
3.May.19	Rab7	4a	M	Spt	3	D	Basal 2	1
3.May.19	Rab7	4a	M	Spt	3	C	Apical 2	0
3.May.19	Rab7	4a	M	Spt	3	C	Medial 2	0
3.May.19	Rab7	4a	M	Spt	3	C	Basal 2	0
3.May.19	Rab7	4a	M	Spt	4	P	Apical 2	2
3.May.19	Rab7	4a	M	Spt	4	P	Medial 2	0
3.May.19	Rab7	4a	M	Spt	4	P	Basal 2	0
3.May.19	Rab7	4a	M	Spt	4	D	Apical 2	0
3.May.19	Rab7	4a	M	Spt	4	D	Medial 2	0
3.May.19	Rab7	4a	M	Spt	4	D	Basal 2	0
3.May.19	Rab7	4a	M	Spt	4	C	Apical 2	0
3.May.19	Rab7	4a	M	Spt	4	C	Medial 2	0
3.May.19	Rab7	4a	M	Spt	4	C	Basal 2	0
3.May.19	Rab7	4a	M	Spt	5	P	Apical 2	2
3.May.19	Rab7	4a	M	Spt	5	P	Medial 2	0
3.May.19	Rab7	4a	M	Spt	5	P	Basal 2	0
3.May.19	Rab7	4a	M	Spt	5	D	Apical 2	0
3.May.19	Rab7	4a	M	Spt	5	D	Medial 2	0
3.May.19	Rab7	4a	M	Spt	5	D	Basal 2	0
3.May.19	Rab7	4a	M	Spt	5	C	Apical 2	0
3.May.19	Rab7	4a	M	Spt	5	C	Medial 2	0
3.May.19	Rab7	4a	M	Spt	5	C	Basal 2	0
3.May.19	Rab7	4a	M	Spt	6	P	Apical 2	2
3.May.19	Rab7	4a	M	Spt	6	P	Medial 2	1
3.May.19	Rab7	4a	M	Spt	6	P	Basal 2	1
3.May.19	Rab7	4a	M	Spt	6	D	Apical 2	0
3.May.19	Rab7	4a	M	Spt	6	D	Medial 2	1
3.May.19	Rab7	4a	M	Spt	6	D	Basal 2	1
3.May.19	Rab7	4a	M	Spt	6	C	Apical 2	0
3.May.19	Rab7	4a	M	Spt	6	C	Medial 2	0
3.May.19	Rab7	4a	M	Spt	6	C	Basal 2	0
3.May.19	Rab7	4a	M	Spt	7	P	Apical 2	0
3.May.19	Rab7	4a	M	Spt	7	P	Medial 2	0
3.May.19	Rab7	4a	M	Spt	7	P	Basal 2	0
3.May.19	Rab7	4a	M	Spt	7	D	Apical 2	1
3.May.19	Rab7	4a	M	Spt	7	D	Medial 2	1
3.May.19	Rab7	4a	M	Spt	7	D	Basal 2	1
3.May.19	Rab7	4a	M	Spt	7	C	Apical 2	0
3.May.19	Rab7	4a	M	Spt	7	C	Medial 2	0
3.May.19	Rab7	4a	M	Spt	7	C	Basal 2	0
3.May.19	Rab7	4a	M	Spt	8	P	Apical 2	0
3.May.19	Rab7	4a	M	Spt	8	P	Medial 2	0
3.May.19	Rab7	4a	M	Spt	8	P	Basal 2	0
3.May.19	Rab7	4a	M	Spt	8	D	Apical 2	0
3.May.19	Rab7	4a	M	Spt	8	D	Medial 2	0
3.May.19	Rab7	4a	M	Spt	8	D	Basal 2	0
3.May.19	Rab7	4a	M	Spt	8	C	Apical 2	0
3.May.19	Rab7	4a	M	Spt	8	C	Medial 2	0
3.May.19	Rab7	4a	M	Spt	8	C	Basal 2	0
3.May.19	Rab7	5a	M	AG	1	P	Apical 2	0
3.May.19	Rab7	5a	M	AG	1	P	Medial 2	0
3.May.19	Rab7	5a	M	AG	1	P	Basal 2	0
3.May.19	Rab7	5a	M	AG	1	D	Apical 2	1
3.May.19	Rab7	5a	M	AG	1	D	Medial 2	1
3.May.19	Rab7	5a	M	AG	1	D	Basal 2	1
3.May.19	Rab7	5a	M	AG	1	C	Apical 2	0
3.May.19	Rab7	5a	M	AG	1	C	Medial 2	0
3.May.19	Rab7	5a	M	AG	1	C	Basal 2	0
3.May.19	Rab7	5a	M	AG	2	P	Apical 2	0
3.May.19	Rab7	5a	M	AG	2	P	Medial 2	0
3.May.19	Rab7	5a	M	AG	2	P	Basal 2	0
3.May.19	Rab7	5a	M	AG	2	D	Apical 2	1
3.May.19	Rab7	5a	M	AG	2	D	Medial 2	1
3.May.19	Rab7	5a	M	AG	2	D	Basal 2	1
3.May.19	Rab7	5a	M	AG	2	C	Apical 2	0
3.May.19	Rab7	5a	M	AG	2	C	Medial 2	0
3.May.19	Rab7	5a	M	AG	2	C	Basal 2	0
3.May.19	Rab7	5a	M	AG	3	P	Apical 2	0
3.May.19	Rab7	5a	M	AG	3	P	Medial 2	0
3.May.19	Rab7	5a	M	AG	3	P	Basal 2	0
3.May.19	Rab7	5a	M	AG	3	D	Apical 2	1
3.May.19	Rab7	5a	M	AG	3	D	Medial 2	1
3.May.19	Rab7	5a	M	AG	3	D	Basal 2	1
3.May.19	Rab7	5a	M	AG	3	C	Apical 2	0
3.May.19	Rab7	5a	M	AG	3	C	Medial 2	0
3.May.19	Rab7	5a	M	AG	3	C	Basal 2	0
3.May.19	Rab7	5a	M	AG	4	P	Apical 2	0
3.May.19	Rab7	5a	M	AG	4	P	Medial 2	0
3.May.19	Rab7	5a	M	AG	4	P	Basal 2	0
3.May.19	Rab7	5a	M	AG	4	D	Apical 2	1
3.May.19	Rab7	5a	M	AG	4	D	Medial 2	1
3.May.19	Rab7	5a	M	AG	4	D	Basal 2	1
3.May.19	Rab7	5a	M	AG	4	C	Apical 2	0
3.May.19	Rab7	5a	M	AG	4	C	Medial 2	0
3.May.19	Rab7	5a	M	AG	4	C	Basal 2	0
3.May.19	Rab7	5a	M	AG	5	P	Apical 2	0
3.May.19	Rab7	5a	M	AG	5	P	Medial 2	0
3.May.19	Rab7	5a	M	AG	5	P	Basal 2	0
3.May.19	Rab7	5a	M	AG	5	D	Apical 2	1
3.May.19	Rab7	5a	M	AG	5	D	Medial 2	1
3.May.19	Rab7	5a	M	AG	5	D	Basal 2	1
3.May.19	Rab7	5a	M	AG	5	C	Apical 2	0
3.May.19	Rab7	5a	M	AG	5	C	Medial 2	0
3.May.19	Rab7	5a	M	AG	5	C	Basal 2	0
3.May.19	Rab7	5a	M	AG	6	P	Apical 2	0
3.May.19	Rab7	5a	M	AG	6	P	Medial 2	0
3.May.19	Rab7	5a	M	AG	6	P	Basal 2	0
3.May.19	Rab7	5a	M	AG	6	D	Apical 2	1
3.May.19	Rab7	5a	M	AG	6	D	Medial 2	1
3.May.19	Rab7	5a	M	AG	6	D	Basal 2	1
3.May.19	Rab7	5a	M	AG	6	C	Apical 2	0
3.May.19	Rab7	5a	M	AG	6	C	Medial 2	0
3.May.19	Rab7	5a	M	AG	6	C	Basal 2	0
3.May.19	Rab7	5a	M	AG	7	P	Apical 2	0
3.May.19	Rab7	5a	M	AG	7	P	Medial 2	0
3.May.19	Rab7	5a	M	AG	7	P	Basal 2	0
3.May.19	Rab7	5a	M	AG	7	D	Apical 2	1
3.May.19	Rab7	5a	M	AG	7	D	Medial 2	1
3.May.19	Rab7	5a	M	AG	7	D	Basal 2	1
3.May.19	Rab7	5a	M	AG	7	C	Apical 2	0
3.May.19	Rab7	5a	M	AG	7	C	Medial 2	0
3.May.19	Rab7	5a	M	AG	7	C	Basal 2	0
3.May.19	Rab7	5a	M	AG	8	P	Apical 2	0
3.May.19	Rab7	5a	M	AG	8	P	Medial 2	0
3.May.19	Rab7	5a	M	AG	8	P	Basal 2	0
3.May.19	Rab7	5a	M	AG	8	D	Apical 2	1
3.May.19	Rab7	5a	M	AG	8	D	Medial 2	1
3.May.19	Rab7	5a	M	AG	8	D	Basal 2	1
3.May.19	Rab7	5a	M	AG	8	C	Apical 2	0
3.May.19	Rab7	5a	M	AG	8	C	Medial 2	0
3.May.19	Rab7	5a	M	AG	8	C	Basal 2	0
3.May.19	Rab7	7a	M	AG	1	P	Apical 2	1
3.May.19	Rab7	7a	M	AG	1	P	Medial 2	0
3.May.19	Rab7	7a	M	AG	1	P	Basal 2	1
3.May.19	Rab7	7a	M	AG	1	D	Apical 2	0
3.May.19	Rab7	7a	M	AG	1	D	Medial 2	0
3.May.19	Rab7	7a	M	AG	1	D	Basal 2	0
3.May.19	Rab7	7a	M	AG	1	C	Apical 2	2
3.May.19	Rab7	7a	M	AG	1	C	Medial 2	2
3.May.19	Rab7	7a	M	AG	1	C	Basal 2	2
3.May.19	Rab7	7a	M	AG	2	P	Apical 2	1
3.May.19	Rab7	7a	M	AG	2	P	Medial 2	1
3.May.19	Rab7	7a	M	AG	2	P	Basal 2	1
3.May.19	Rab7	7a	M	AG	2	D	Apical 2	0
3.May.19	Rab7	7a	M	AG	2	D	Medial 2	0
3.May.19	Rab7	7a	M	AG	2	D	Basal 2	0
3.May.19	Rab7	7a	M	AG	2	C	Apical 2	1
3.May.19	Rab7	7a	M	AG	2	C	Medial 2	2
3.May.19	Rab7	7a	M	AG	2	C	Basal 2	2
3.May.19	Rab7	7a	M	AG	3	P	Apical 2	1
3.May.19	Rab7	7a	M	AG	3	P	Medial 2	1
3.May.19	Rab7	7a	M	AG	3	P	Basal 2	1
3.May.19	Rab7	7a	M	AG	3	D	Apical 2	0
3.May.19	Rab7	7a	M	AG	3	D	Medial 2	0
3.May.19	Rab7	7a	M	AG	3	D	Basal 2	0
3.May.19	Rab7	7a	M	AG	3	C	Apical 2	1
3.May.19	Rab7	7a	M	AG	3	C	Medial 2	2
3.May.19	Rab7	7a	M	AG	3	C	Basal 2	1
3.May.19	Rab7	7a	M	AG	4	P	Apical 2	2
3.May.19	Rab7	7a	M	AG	4	P	Medial 2	1
3.May.19	Rab7	7a	M	AG	4	P	Basal 2	2
3.May.19	Rab7	7a	M	AG	4	D	Apical 2	0
3.May.19	Rab7	7a	M	AG	4	D	Medial 2	0
3.May.19	Rab7	7a	M	AG	4	D	Basal 2	0
3.May.19	Rab7	7a	M	AG	4	C	Apical 2	2
3.May.19	Rab7	7a	M	AG	4	C	Medial 2	1
3.May.19	Rab7	7a	M	AG	4	C	Basal 2	2
3.May.19	Rab7	7a	M	AG	5	P	Apical 2	1
3.May.19	Rab7	7a	M	AG	5	P	Medial 2	1
3.May.19	Rab7	7a	M	AG	5	P	Basal 2	1
3.May.19	Rab7	7a	M	AG	5	D	Apical 2	0
3.May.19	Rab7	7a	M	AG	5	D	Medial 2	0
3.May.19	Rab7	7a	M	AG	5	D	Basal 2	0
3.May.19	Rab7	7a	M	AG	5	C	Apical 2	0
3.May.19	Rab7	7a	M	AG	5	C	Medial 2	2
3.May.19	Rab7	7a	M	AG	5	C	Basal 2	1
3.May.19	Rab7	7a	M	AG	6	P	Apical 2	1
3.May.19	Rab7	7a	M	AG	6	P	Medial 2	1
3.May.19	Rab7	7a	M	AG	6	P	Basal 2	1
3.May.19	Rab7	7a	M	AG	6	D	Apical 2	0
3.May.19	Rab7	7a	M	AG	6	D	Medial 2	0
3.May.19	Rab7	7a	M	AG	6	D	Basal 2	0
3.May.19	Rab7	7a	M	AG	6	C	Apical 2	2
3.May.19	Rab7	7a	M	AG	6	C	Medial 2	2
3.May.19	Rab7	7a	M	AG	6	C	Basal 2	2
3.May.19	Rab7	7a	M	AG	7	P	Apical 2	1
3.May.19	Rab7	7a	M	AG	7	P	Medial 2	1
3.May.19	Rab7	7a	M	AG	7	P	Basal 2	2
3.May.19	Rab7	7a	M	AG	7	D	Apical 2	0
3.May.19	Rab7	7a	M	AG	7	D	Medial 2	0
3.May.19	Rab7	7a	M	AG	7	D	Basal 2	0
3.May.19	Rab7	7a	M	AG	7	C	Apical 2	1
3.May.19	Rab7	7a	M	AG	7	C	Medial 2	1
3.May.19	Rab7	7a	M	AG	7	C	Basal 2	2
3.May.19	Rab7	7a	M	AG	8	P	Apical 2	1
3.May.19	Rab7	7a	M	AG	8	P	Medial 2	1
3.May.19	Rab7	7a	M	AG	8	P	Basal 2	1
3.May.19	Rab7	7a	M	AG	8	D	Apical 2	0
3.May.19	Rab7	7a	M	AG	8	D	Medial 2	0
3.May.19	Rab7	7a	M	AG	8	D	Basal 2	0
3.May.19	Rab7	7a	M	AG	8	C	Apical 2	1
3.May.19	Rab7	7a	M	AG	8	C	Medial 2	1
3.May.19	Rab7	7a	M	AG	8	C	Basal 2	2
3.May.19	Rab7	8a	M	AG	1	P	Apical 2	2
3.May.19	Rab7	8a	M	AG	1	P	Medial 2	1
3.May.19	Rab7	8a	M	AG	1	P	Basal 2	1
3.May.19	Rab7	8a	M	AG	1	D	Apical 2	0
3.May.19	Rab7	8a	M	AG	1	D	Medial 2	0
3.May.19	Rab7	8a	M	AG	1	D	Basal 2	0
3.May.19	Rab7	8a	M	AG	1	C	Apical 2	2
3.May.19	Rab7	8a	M	AG	1	C	Medial 2	2
3.May.19	Rab7	8a	M	AG	1	C	Basal 2	2
3.May.19	Rab7	8a	M	AG	2	P	Apical 2	1
3.May.19	Rab7	8a	M	AG	2	P	Medial 2	2
3.May.19	Rab7	8a	M	AG	2	P	Basal 2	2
3.May.19	Rab7	8a	M	AG	2	D	Apical 2	0
3.May.19	Rab7	8a	M	AG	2	D	Medial 2	0
3.May.19	Rab7	8a	M	AG	2	D	Basal 2	0
3.May.19	Rab7	8a	M	AG	2	C	Apical 2	1
3.May.19	Rab7	8a	M	AG	2	C	Medial 2	1
3.May.19	Rab7	8a	M	AG	2	C	Basal 2	0
3.May.19	Rab7	8a	M	AG	3	P	Apical 2	1
3.May.19	Rab7	8a	M	AG	3	P	Medial 2	2
3.May.19	Rab7	8a	M	AG	3	P	Basal 2	1
3.May.19	Rab7	8a	M	AG	3	D	Apical 2	0
3.May.19	Rab7	8a	M	AG	3	D	Medial 2	0
3.May.19	Rab7	8a	M	AG	3	D	Basal 2	0
3.May.19	Rab7	8a	M	AG	3	C	Apical 2	1
3.May.19	Rab7	8a	M	AG	3	C	Medial 2	1
3.May.19	Rab7	8a	M	AG	3	C	Basal 2	0
3.May.19	Rab7	8a	M	AG	4	P	Apical 2	1
3.May.19	Rab7	8a	M	AG	4	P	Medial 2	1
3.May.19	Rab7	8a	M	AG	4	P	Basal 2	1
3.May.19	Rab7	8a	M	AG	4	D	Apical 2	0
3.May.19	Rab7	8a	M	AG	4	D	Medial 2	0
3.May.19	Rab7	8a	M	AG	4	D	Basal 2	0
3.May.19	Rab7	8a	M	AG	4	C	Apical 2	0
3.May.19	Rab7	8a	M	AG	4	C	Medial 2	0
3.May.19	Rab7	8a	M	AG	4	C	Basal 2	0
3.May.19	Rab7	8a	M	AG	5	P	Apical 2	2
3.May.19	Rab7	8a	M	AG	5	P	Medial 2	2
3.May.19	Rab7	8a	M	AG	5	P	Basal 2	2
3.May.19	Rab7	8a	M	AG	5	D	Apical 2	0
3.May.19	Rab7	8a	M	AG	5	D	Medial 2	0
3.May.19	Rab7	8a	M	AG	5	D	Basal 2	0
3.May.19	Rab7	8a	M	AG	5	C	Apical 2	1
3.May.19	Rab7	8a	M	AG	5	C	Medial 2	1
3.May.19	Rab7	8a	M	AG	5	C	Basal 2	1
3.May.19	Rab7	8a	M	AG	8	P	Apical 2	2
3.May.19	Rab7	8a	M	AG	8	P	Medial 2	1
3.May.19	Rab7	8a	M	AG	8	P	Basal 2	1
3.May.19	Rab7	8a	M	AG	8	D	Apical 2	0
3.May.19	Rab7	8a	M	AG	8	D	Medial 2	0
3.May.19	Rab7	8a	M	AG	8	D	Basal 2	0
3.May.19	Rab7	8a	M	AG	8	C	Apical 2	2
3.May.19	Rab7	8a	M	AG	8	C	Medial 2	2
3.May.19	Rab7	8a	M	AG	8	C	Basal 2	1
3.May.19	Rab7	1a	V	AG	1	P	Apical 2	2
3.May.19	Rab7	1a	V	AG	1	P	Medial 2	2
3.May.19	Rab7	1a	V	AG	1	P	Basal 2	1
3.May.19	Rab7	1a	V	AG	1	D	Apical 2	0
3.May.19	Rab7	1a	V	AG	1	D	Medial 2	0
3.May.19	Rab7	1a	V	AG	1	D	Basal 2	1
3.May.19	Rab7	1a	V	AG	1	C	Apical 2	1
3.May.19	Rab7	1a	V	AG	1	C	Medial 2	2
3.May.19	Rab7	1a	V	AG	1	C	Basal 2	2
3.May.19	Rab7	1a	V	AG	2	P	Apical 2	1
3.May.19	Rab7	1a	V	AG	2	P	Medial 2	1
3.May.19	Rab7	1a	V	AG	2	P	Basal 2	1
3.May.19	Rab7	1a	V	AG	2	D	Apical 2	0
3.May.19	Rab7	1a	V	AG	2	D	Medial 2	0
3.May.19	Rab7	1a	V	AG	2	D	Basal 2	0
3.May.19	Rab7	1a	V	AG	2	C	Apical 2	2
3.May.19	Rab7	1a	V	AG	2	C	Medial 2	2
3.May.19	Rab7	1a	V	AG	2	C	Basal 2	2
3.May.19	Rab7	1a	V	AG	3	P	Apical 2	2
3.May.19	Rab7	1a	V	AG	3	P	Medial 2	1
3.May.19	Rab7	1a	V	AG	3	P	Basal 2	1
3.May.19	Rab7	1a	V	AG	3	D	Apical 2	0
3.May.19	Rab7	1a	V	AG	3	D	Medial 2	0
3.May.19	Rab7	1a	V	AG	3	D	Basal 2	0
3.May.19	Rab7	1a	V	AG	3	C	Apical 2	1
3.May.19	Rab7	1a	V	AG	3	C	Medial 2	2
3.May.19	Rab7	1a	V	AG	3	C	Basal 2	1
3.May.19	Rab7	1a	V	AG	4	P	Apical 2	1
3.May.19	Rab7	1a	V	AG	4	P	Medial 2	2
3.May.19	Rab7	1a	V	AG	4	P	Basal 2	2
3.May.19	Rab7	1a	V	AG	4	D	Apical 2	0
3.May.19	Rab7	1a	V	AG	4	D	Medial 2	0
3.May.19	Rab7	1a	V	AG	4	D	Basal 2	1
3.May.19	Rab7	1a	V	AG	4	C	Apical 2	2
3.May.19	Rab7	1a	V	AG	4	C	Medial 2	1
3.May.19	Rab7	1a	V	AG	4	C	Basal 2	0
3.May.19	Rab7	1a	V	AG	5	P	Apical 2	1
3.May.19	Rab7	1a	V	AG	5	P	Medial 2	1
3.May.19	Rab7	1a	V	AG	5	P	Basal 2	1
3.May.19	Rab7	1a	V	AG	5	D	Apical 2	0
3.May.19	Rab7	1a	V	AG	5	D	Medial 2	0
3.May.19	Rab7	1a	V	AG	5	D	Basal 2	0
3.May.19	Rab7	1a	V	AG	5	C	Apical 2	2
3.May.19	Rab7	1a	V	AG	5	C	Medial 2	2
3.May.19	Rab7	1a	V	AG	5	C	Basal 2	2
3.May.19	Rab7	1a	V	AG	6	P	Apical 2	2
3.May.19	Rab7	1a	V	AG	6	P	Medial 2	1
3.May.19	Rab7	1a	V	AG	6	P	Basal 2	0
3.May.19	Rab7	1a	V	AG	6	D	Apical 2	1
3.May.19	Rab7	1a	V	AG	6	D	Medial 2	0
3.May.19	Rab7	1a	V	AG	6	D	Basal 2	0
3.May.19	Rab7	1a	V	AG	6	C	Apical 2	1
3.May.19	Rab7	1a	V	AG	6	C	Medial 2	1
3.May.19	Rab7	1a	V	AG	6	C	Basal 2	1
3.May.19	Rab7	1a	V	AG	7	P	Apical 2	2
3.May.19	Rab7	1a	V	AG	7	P	Medial 2	2
3.May.19	Rab7	1a	V	AG	7	P	Basal 2	2
3.May.19	Rab7	1a	V	AG	7	D	Apical 2	1
3.May.19	Rab7	1a	V	AG	7	D	Medial 2	0
3.May.19	Rab7	1a	V	AG	7	D	Basal 2	0
3.May.19	Rab7	1a	V	AG	7	C	Apical 2	0
3.May.19	Rab7	1a	V	AG	7	C	Medial 2	0
3.May.19	Rab7	1a	V	AG	7	C	Basal 2	0
3.May.19	Rab7	1a	V	AG	8	P	Apical 2	2
3.May.19	Rab7	1a	V	AG	8	P	Medial 2	2
3.May.19	Rab7	1a	V	AG	8	P	Basal 2	1
3.May.19	Rab7	1a	V	AG	8	D	Apical 2	1
3.May.19	Rab7	1a	V	AG	8	D	Medial 2	1
3.May.19	Rab7	1a	V	AG	8	D	Basal 2	0
3.May.19	Rab7	1a	V	AG	8	C	Apical 2	0
3.May.19	Rab7	1a	V	AG	8	C	Medial 2	1
3.May.19	Rab7	1a	V	AG	8	C	Basal 2	1
3.May.19	Rab7	1a	V	Spt	3	P	Apical 2	1
3.May.19	Rab7	1a	V	Spt	3	P	Medial 2	1
3.May.19	Rab7	1a	V	Spt	3	P	Basal 2	1
3.May.19	Rab7	1a	V	Spt	3	D	Apical 2	0
3.May.19	Rab7	1a	V	Spt	3	D	Medial 2	0
3.May.19	Rab7	1a	V	Spt	3	D	Basal 2	0
3.May.19	Rab7	1a	V	Spt	3	C	Apical 2	0
3.May.19	Rab7	1a	V	Spt	3	C	Medial 2	0
3.May.19	Rab7	1a	V	Spt	3	C	Basal 2	0
3.May.19	Rab7	1a	V	Spt	4	P	Apical 2	1
3.May.19	Rab7	1a	V	Spt	4	P	Medial 2	1
3.May.19	Rab7	1a	V	Spt	4	P	Basal 2	1
3.May.19	Rab7	1a	V	Spt	4	D	Apical 2	0
3.May.19	Rab7	1a	V	Spt	4	D	Medial 2	0
3.May.19	Rab7	1a	V	Spt	4	D	Basal 2	0
3.May.19	Rab7	1a	V	Spt	4	C	Apical 2	0
3.May.19	Rab7	1a	V	Spt	4	C	Medial 2	0
3.May.19	Rab7	1a	V	Spt	4	C	Basal 2	0
3.May.19	Rab7	1a	V	Spt	5	P	Apical 2	1
3.May.19	Rab7	1a	V	Spt	5	P	Medial 2	1
3.May.19	Rab7	1a	V	Spt	5	P	Basal 2	1
3.May.19	Rab7	1a	V	Spt	5	D	Apical 2	0
3.May.19	Rab7	1a	V	Spt	5	D	Medial 2	0
3.May.19	Rab7	1a	V	Spt	5	D	Basal 2	0
3.May.19	Rab7	1a	V	Spt	5	C	Apical 2	0
3.May.19	Rab7	1a	V	Spt	5	C	Medial 2	0
3.May.19	Rab7	1a	V	Spt	5	C	Basal 2	0
3.May.19	Rab7	1a	V	Spt	6	P	Apical 2	1
3.May.19	Rab7	1a	V	Spt	6	P	Medial 2	1
3.May.19	Rab7	1a	V	Spt	6	P	Basal 2	1
3.May.19	Rab7	1a	V	Spt	6	D	Apical 2	1
3.May.19	Rab7	1a	V	Spt	6	D	Medial 2	0
3.May.19	Rab7	1a	V	Spt	6	D	Basal 2	0
3.May.19	Rab7	1a	V	Spt	6	C	Apical 2	2
3.May.19	Rab7	1a	V	Spt	6	C	Medial 2	1
3.May.19	Rab7	1a	V	Spt	6	C	Basal 2	0
3.May.19	Rab7	1a	V	Spt	7	P	Apical 2	1
3.May.19	Rab7	1a	V	Spt	7	P	Medial 2	1
3.May.19	Rab7	1a	V	Spt	7	P	Basal 2	1
3.May.19	Rab7	1a	V	Spt	7	D	Apical 2	1
3.May.19	Rab7	1a	V	Spt	7	D	Medial 2	0
3.May.19	Rab7	1a	V	Spt	7	D	Basal 2	0
3.May.19	Rab7	1a	V	Spt	7	C	Apical 2	1
3.May.19	Rab7	1a	V	Spt	7	C	Medial 2	0
3.May.19	Rab7	1a	V	Spt	7	C	Basal 2	1
3.May.19	Rab7	1a	V	Spt	8	P	Apical 2	1
3.May.19	Rab7	1a	V	Spt	8	P	Medial 2	2
3.May.19	Rab7	1a	V	Spt	8	P	Basal 2	1
3.May.19	Rab7	1a	V	Spt	8	D	Apical 2	1
3.May.19	Rab7	1a	V	Spt	8	D	Medial 2	0
3.May.19	Rab7	1a	V	Spt	8	D	Basal 2	0
3.May.19	Rab7	1a	V	Spt	8	C	Apical 2	1
3.May.19	Rab7	1a	V	Spt	8	C	Medial 2	0
3.May.19	Rab7	1a	V	Spt	8	C	Basal 2	1
3.May.19	Rab7	2a	V	AG	1	P	Apical 2	0
3.May.19	Rab7	2a	V	AG	1	P	Medial 2	1
3.May.19	Rab7	2a	V	AG	1	P	Basal 2	1
3.May.19	Rab7	2a	V	AG	1	D	Apical 2	1
3.May.19	Rab7	2a	V	AG	1	D	Medial 2	1
3.May.19	Rab7	2a	V	AG	1	D	Basal 2	1
3.May.19	Rab7	2a	V	AG	1	C	Apical 2	1
3.May.19	Rab7	2a	V	AG	1	C	Medial 2	1
3.May.19	Rab7	2a	V	AG	1	C	Basal 2	0
3.May.19	Rab7	2a	V	AG	2	P	Apical 2	0
3.May.19	Rab7	2a	V	AG	2	P	Medial 2	0
3.May.19	Rab7	2a	V	AG	2	P	Basal 2	0
3.May.19	Rab7	2a	V	AG	2	D	Apical 2	1
3.May.19	Rab7	2a	V	AG	2	D	Medial 2	1
3.May.19	Rab7	2a	V	AG	2	D	Basal 2	1
3.May.19	Rab7	2a	V	AG	2	C	Apical 2	1
3.May.19	Rab7	2a	V	AG	2	C	Medial 2	1
3.May.19	Rab7	2a	V	AG	2	C	Basal 2	1
3.May.19	Rab7	2a	V	AG	3	P	Apical 2	0
3.May.19	Rab7	2a	V	AG	3	P	Medial 2	0
3.May.19	Rab7	2a	V	AG	3	P	Basal 2	0
3.May.19	Rab7	2a	V	AG	3	D	Apical 2	1
3.May.19	Rab7	2a	V	AG	3	D	Medial 2	1
3.May.19	Rab7	2a	V	AG	3	D	Basal 2	1
3.May.19	Rab7	2a	V	AG	3	C	Apical 2	1
3.May.19	Rab7	2a	V	AG	3	C	Medial 2	1
3.May.19	Rab7	2a	V	AG	3	C	Basal 2	1
3.May.19	Rab7	2a	V	AG	4	P	Apical 2	0
3.May.19	Rab7	2a	V	AG	4	P	Medial 2	0
3.May.19	Rab7	2a	V	AG	4	P	Basal 2	0
3.May.19	Rab7	2a	V	AG	4	D	Apical 2	1
3.May.19	Rab7	2a	V	AG	4	D	Medial 2	1
3.May.19	Rab7	2a	V	AG	4	D	Basal 2	1
3.May.19	Rab7	2a	V	AG	4	C	Apical 2	0
3.May.19	Rab7	2a	V	AG	4	C	Medial 2	0
3.May.19	Rab7	2a	V	AG	4	C	Basal 2	1
3.May.19	Rab7	2a	V	AG	5	P	Apical 2	0
3.May.19	Rab7	2a	V	AG	5	P	Medial 2	1
3.May.19	Rab7	2a	V	AG	5	P	Basal 2	0
3.May.19	Rab7	2a	V	AG	5	D	Apical 2	1
3.May.19	Rab7	2a	V	AG	5	D	Medial 2	0
3.May.19	Rab7	2a	V	AG	5	D	Basal 2	0
3.May.19	Rab7	2a	V	AG	5	C	Apical 2	2
3.May.19	Rab7	2a	V	AG	5	C	Medial 2	1
3.May.19	Rab7	2a	V	AG	5	C	Basal 2	1
3.May.19	Rab7	2a	V	AG	6	P	Apical 2	0
3.May.19	Rab7	2a	V	AG	6	P	Medial 2	0
3.May.19	Rab7	2a	V	AG	6	P	Basal 2	0
3.May.19	Rab7	2a	V	AG	6	D	Apical 2	0
3.May.19	Rab7	2a	V	AG	6	D	Medial 2	1
3.May.19	Rab7	2a	V	AG	6	D	Basal 2	1
3.May.19	Rab7	2a	V	AG	6	C	Apical 2	0
3.May.19	Rab7	2a	V	AG	6	C	Medial 2	2
3.May.19	Rab7	2a	V	AG	6	C	Basal 2	2
3.May.19	Rab7	2a	V	AG	7	P	Apical 2	0
3.May.19	Rab7	2a	V	AG	7	P	Medial 2	0
3.May.19	Rab7	2a	V	AG	7	P	Basal 2	0
3.May.19	Rab7	2a	V	AG	7	D	Apical 2	1
3.May.19	Rab7	2a	V	AG	7	D	Medial 2	1
3.May.19	Rab7	2a	V	AG	7	D	Basal 2	0
3.May.19	Rab7	2a	V	AG	7	C	Apical 2	0
3.May.19	Rab7	2a	V	AG	7	C	Medial 2	0
3.May.19	Rab7	2a	V	AG	7	C	Basal 2	0
3.May.19	Rab7	3a	V	AG	1	P	Apical 2	2
3.May.19	Rab7	3a	V	AG	1	P	Medial 2	2
3.May.19	Rab7	3a	V	AG	1	P	Basal 2	1
3.May.19	Rab7	3a	V	AG	1	D	Apical 2	0
3.May.19	Rab7	3a	V	AG	1	D	Medial 2	0
3.May.19	Rab7	3a	V	AG	1	D	Basal 2	0
3.May.19	Rab7	3a	V	AG	1	C	Apical 2	2
3.May.19	Rab7	3a	V	AG	1	C	Medial 2	2
3.May.19	Rab7	3a	V	AG	1	C	Basal 2	1
3.May.19	Rab7	3a	V	AG	2	P	Apical 2	2
3.May.19	Rab7	3a	V	AG	2	P	Medial 2	2
3.May.19	Rab7	3a	V	AG	2	P	Basal 2	2
3.May.19	Rab7	3a	V	AG	2	D	Apical 2	0
3.May.19	Rab7	3a	V	AG	2	D	Medial 2	0
3.May.19	Rab7	3a	V	AG	2	D	Basal 2	0
3.May.19	Rab7	3a	V	AG	2	C	Apical 2	2
3.May.19	Rab7	3a	V	AG	2	C	Medial 2	2
3.May.19	Rab7	3a	V	AG	2	C	Basal 2	2
3.May.19	Rab7	3a	V	AG	3	P	Apical 2	1
3.May.19	Rab7	3a	V	AG	3	P	Medial 2	1
3.May.19	Rab7	3a	V	AG	3	P	Basal 2	2
3.May.19	Rab7	3a	V	AG	3	D	Apical 2	0
3.May.19	Rab7	3a	V	AG	3	D	Medial 2	0
3.May.19	Rab7	3a	V	AG	3	D	Basal 2	0
3.May.19	Rab7	3a	V	AG	3	C	Apical 2	1
3.May.19	Rab7	3a	V	AG	3	C	Medial 2	0
3.May.19	Rab7	3a	V	AG	3	C	Basal 2	0
3.May.19	Rab7	3a	V	AG	4	P	Apical 2	1
3.May.19	Rab7	3a	V	AG	4	P	Medial 2	0
3.May.19	Rab7	3a	V	AG	4	P	Basal 2	0
3.May.19	Rab7	3a	V	AG	4	D	Apical 2	0
3.May.19	Rab7	3a	V	AG	4	D	Medial 2	0
3.May.19	Rab7	3a	V	AG	4	D	Basal 2	0
3.May.19	Rab7	3a	V	AG	4	C	Apical 2	1
3.May.19	Rab7	3a	V	AG	4	C	Medial 2	2
3.May.19	Rab7	3a	V	AG	4	C	Basal 2	2
3.May.19	Rab7	3a	V	AG	5	P	Apical 2	1
3.May.19	Rab7	3a	V	AG	5	P	Medial 2	1
3.May.19	Rab7	3a	V	AG	5	P	Basal 2	1
3.May.19	Rab7	3a	V	AG	5	D	Apical 2	0
3.May.19	Rab7	3a	V	AG	5	D	Medial 2	0
3.May.19	Rab7	3a	V	AG	5	D	Basal 2	0
3.May.19	Rab7	3a	V	AG	5	C	Apical 2	2
3.May.19	Rab7	3a	V	AG	5	C	Medial 2	2
3.May.19	Rab7	3a	V	AG	5	C	Basal 2	1
3.May.19	Rab7	3a	V	AG	6	P	Apical 2	2
3.May.19	Rab7	3a	V	AG	6	P	Medial 2	2
3.May.19	Rab7	3a	V	AG	6	P	Basal 2	2
3.May.19	Rab7	3a	V	AG	6	D	Apical 2	0
3.May.19	Rab7	3a	V	AG	6	D	Medial 2	0
3.May.19	Rab7	3a	V	AG	6	D	Basal 2	0
3.May.19	Rab7	3a	V	AG	6	C	Apical 2	1
3.May.19	Rab7	3a	V	AG	6	C	Medial 2	2
3.May.19	Rab7	3a	V	AG	6	C	Basal 2	2
3.May.19	Rab7	3a	V	AG	7	P	Apical 2	1
3.May.19	Rab7	3a	V	AG	7	P	Medial 2	1
3.May.19	Rab7	3a	V	AG	7	P	Basal 2	1
3.May.19	Rab7	3a	V	AG	7	D	Apical 2	0
3.May.19	Rab7	3a	V	AG	7	D	Medial 2	0
3.May.19	Rab7	3a	V	AG	7	D	Basal 2	0
3.May.19	Rab7	3a	V	AG	7	C	Apical 2	2
3.May.19	Rab7	3a	V	AG	7	C	Medial 2	2
3.May.19	Rab7	3a	V	AG	7	C	Basal 2	2
3.May.19	Rab7	3a	V	AG	8	P	Apical 2	1
3.May.19	Rab7	3a	V	AG	8	P	Medial 2	1
3.May.19	Rab7	3a	V	AG	8	P	Basal 2	1
3.May.19	Rab7	3a	V	AG	8	D	Apical 2	0
3.May.19	Rab7	3a	V	AG	8	D	Medial 2	0
3.May.19	Rab7	3a	V	AG	8	D	Basal 2	0
3.May.19	Rab7	3a	V	AG	8	C	Apical 2	1
3.May.19	Rab7	3a	V	AG	8	C	Medial 2	2
3.May.19	Rab7	3a	V	AG	8	C	Basal 2	2
3.May.19	Rab7	3a	V	Spt	3	P	Apical 2	0
3.May.19	Rab7	3a	V	Spt	3	P	Medial 2	0
3.May.19	Rab7	3a	V	Spt	3	P	Basal 2	1
3.May.19	Rab7	3a	V	Spt	3	D	Apical 2	1
3.May.19	Rab7	3a	V	Spt	3	D	Medial 2	0
3.May.19	Rab7	3a	V	Spt	3	D	Basal 2	1
3.May.19	Rab7	3a	V	Spt	3	C	Apical 2	0
3.May.19	Rab7	3a	V	Spt	3	C	Medial 2	0
3.May.19	Rab7	3a	V	Spt	3	C	Basal 2	0
3.May.19	Rab7	3a	V	Spt	4	P	Apical 2	1
3.May.19	Rab7	3a	V	Spt	4	P	Medial 2	1
3.May.19	Rab7	3a	V	Spt	4	P	Basal 2	1
3.May.19	Rab7	3a	V	Spt	4	D	Apical 2	1
3.May.19	Rab7	3a	V	Spt	4	D	Medial 2	1
3.May.19	Rab7	3a	V	Spt	4	D	Basal 2	1
3.May.19	Rab7	3a	V	Spt	4	C	Apical 2	1
3.May.19	Rab7	3a	V	Spt	4	C	Medial 2	2
3.May.19	Rab7	3a	V	Spt	4	C	Basal 2	1
3.May.19	Rab7	3a	V	Spt	5	P	Apical 2	1
3.May.19	Rab7	3a	V	Spt	5	P	Medial 2	1
3.May.19	Rab7	3a	V	Spt	5	P	Basal 2	1
3.May.19	Rab7	3a	V	Spt	5	D	Apical 2	1
3.May.19	Rab7	3a	V	Spt	5	D	Medial 2	1
3.May.19	Rab7	3a	V	Spt	5	D	Basal 2	1
3.May.19	Rab7	3a	V	Spt	5	C	Apical 2	1
3.May.19	Rab7	3a	V	Spt	5	C	Medial 2	2
3.May.19	Rab7	3a	V	Spt	5	C	Basal 2	2
3.May.19	Rab7	3a	V	Spt	6	P	Apical 2	2
3.May.19	Rab7	3a	V	Spt	6	P	Medial 2	1
3.May.19	Rab7	3a	V	Spt	6	P	Basal 2	1
3.May.19	Rab7	3a	V	Spt	6	D	Apical 2	1
3.May.19	Rab7	3a	V	Spt	6	D	Medial 2	1
3.May.19	Rab7	3a	V	Spt	6	D	Basal 2	1
3.May.19	Rab7	3a	V	Spt	6	C	Apical 2	1
3.May.19	Rab7	3a	V	Spt	6	C	Medial 2	1
3.May.19	Rab7	3a	V	Spt	6	C	Basal 2	1
3.May.19	Rab7	3a	V	Spt	7	P	Apical 2	2
3.May.19	Rab7	3a	V	Spt	7	P	Medial 2	1
3.May.19	Rab7	3a	V	Spt	7	P	Basal 2	1
3.May.19	Rab7	3a	V	Spt	7	D	Apical 2	1
3.May.19	Rab7	3a	V	Spt	7	D	Medial 2	1
3.May.19	Rab7	3a	V	Spt	7	D	Basal 2	1
3.May.19	Rab7	3a	V	Spt	7	C	Apical 2	2
3.May.19	Rab7	3a	V	Spt	7	C	Medial 2	2
3.May.19	Rab7	3a	V	Spt	7	C	Basal 2	1
3.May.19	Rab7	3a	V	Spt	8	P	Apical 2	0
3.May.19	Rab7	3a	V	Spt	8	P	Medial 2	1
3.May.19	Rab7	3a	V	Spt	8	P	Basal 2	1
3.May.19	Rab7	3a	V	Spt	8	D	Apical 2	1
3.May.19	Rab7	3a	V	Spt	8	D	Medial 2	1
3.May.19	Rab7	3a	V	Spt	8	D	Basal 2	1
3.May.19	Rab7	3a	V	Spt	8	C	Apical 2	0
3.May.19	Rab7	3a	V	Spt	8	C	Medial 2	1
3.May.19	Rab7	3a	V	Spt	8	C	Basal 2	0
3.May.19	Rab7	3b	V	Spt	1	P	Apical 2	0
3.May.19	Rab7	3b	V	Spt	1	P	Medial 2	0
3.May.19	Rab7	3b	V	Spt	1	P	Basal 2	1
3.May.19	Rab7	3b	V	Spt	1	D	Apical 2	1
3.May.19	Rab7	3b	V	Spt	1	D	Medial 2	0
3.May.19	Rab7	3b	V	Spt	1	D	Basal 2	0
3.May.19	Rab7	3b	V	Spt	1	C	Apical 2	0
3.May.19	Rab7	3b	V	Spt	1	C	Medial 2	0
3.May.19	Rab7	3b	V	Spt	1	C	Basal 2	0
3.May.19	Rab7	3b	V	Spt	2	P	Apical 2	0
3.May.19	Rab7	3b	V	Spt	2	P	Medial 2	1
3.May.19	Rab7	3b	V	Spt	2	P	Basal 2	2
3.May.19	Rab7	3b	V	Spt	2	D	Apical 2	1
3.May.19	Rab7	3b	V	Spt	2	D	Medial 2	1
3.May.19	Rab7	3b	V	Spt	2	D	Basal 2	1
3.May.19	Rab7	3b	V	Spt	2	C	Apical 2	0
3.May.19	Rab7	3b	V	Spt	2	C	Medial 2	0
3.May.19	Rab7	3b	V	Spt	2	C	Basal 2	0
3.May.19	Rab7	3b	V	Spt	3	P	Apical 2	1
3.May.19	Rab7	3b	V	Spt	3	P	Medial 2	1
3.May.19	Rab7	3b	V	Spt	3	P	Basal 2	0
3.May.19	Rab7	3b	V	Spt	3	D	Apical 2	1
3.May.19	Rab7	3b	V	Spt	3	D	Medial 2	1
3.May.19	Rab7	3b	V	Spt	3	D	Basal 2	1
3.May.19	Rab7	3b	V	Spt	3	C	Apical 2	0
3.May.19	Rab7	3b	V	Spt	3	C	Medial 2	0
3.May.19	Rab7	3b	V	Spt	3	C	Basal 2	0
3.May.19	Rab7	3b	V	Spt	4	P	Apical 2	1
3.May.19	Rab7	3b	V	Spt	4	P	Medial 2	1
3.May.19	Rab7	3b	V	Spt	4	P	Basal 2	1
3.May.19	Rab7	3b	V	Spt	4	D	Apical 2	0
3.May.19	Rab7	3b	V	Spt	4	D	Medial 2	0
3.May.19	Rab7	3b	V	Spt	4	D	Basal 2	0
3.May.19	Rab7	3b	V	Spt	4	C	Apical 2	0
3.May.19	Rab7	3b	V	Spt	4	C	Medial 2	0
3.May.19	Rab7	3b	V	Spt	4	C	Basal 2	0
3.May.19	Rab7	3b	V	Spt	5	P	Apical 2	1
3.May.19	Rab7	3b	V	Spt	5	P	Medial 2	1
3.May.19	Rab7	3b	V	Spt	5	P	Basal 2	1
3.May.19	Rab7	3b	V	Spt	5	D	Apical 2	1
3.May.19	Rab7	3b	V	Spt	5	D	Medial 2	1
3.May.19	Rab7	3b	V	Spt	5	D	Basal 2	1
3.May.19	Rab7	3b	V	Spt	5	C	Apical 2	0
3.May.19	Rab7	3b	V	Spt	5	C	Medial 2	0
3.May.19	Rab7	3b	V	Spt	5	C	Basal 2	0
3.May.19	Rab7	3b	V	Spt	6	P	Apical 2	1
3.May.19	Rab7	3b	V	Spt	6	P	Medial 2	0
3.May.19	Rab7	3b	V	Spt	6	P	Basal 2	0
3.May.19	Rab7	3b	V	Spt	6	D	Apical 2	1
3.May.19	Rab7	3b	V	Spt	6	D	Medial 2	1
3.May.19	Rab7	3b	V	Spt	6	D	Basal 2	1
3.May.19	Rab7	3b	V	Spt	6	C	Apical 2	0
3.May.19	Rab7	3b	V	Spt	6	C	Medial 2	0
3.May.19	Rab7	3b	V	Spt	6	C	Basal 2	0
3.May.19	Rab7	3b	V	Spt	7	P	Apical 2	1
3.May.19	Rab7	3b	V	Spt	7	P	Medial 2	1
3.May.19	Rab7	3b	V	Spt	7	P	Basal 2	1
3.May.19	Rab7	3b	V	Spt	7	D	Apical 2	1
3.May.19	Rab7	3b	V	Spt	7	D	Medial 2	1
3.May.19	Rab7	3b	V	Spt	7	D	Basal 2	1
3.May.19	Rab7	3b	V	Spt	7	C	Apical 2	0
3.May.19	Rab7	3b	V	Spt	7	C	Medial 2	0
3.May.19	Rab7	3b	V	Spt	7	C	Basal 2	0
3.May.19	Rab7	4a	V	AG	1	P	Apical 2	2
3.May.19	Rab7	4a	V	AG	1	P	Medial 2	1
3.May.19	Rab7	4a	V	AG	1	P	Basal 2	1
3.May.19	Rab7	4a	V	AG	1	D	Apical 2	0
3.May.19	Rab7	4a	V	AG	1	D	Medial 2	0
3.May.19	Rab7	4a	V	AG	1	D	Basal 2	0
3.May.19	Rab7	4a	V	AG	1	C	Apical 2	1
3.May.19	Rab7	4a	V	AG	1	C	Medial 2	1
3.May.19	Rab7	4a	V	AG	1	C	Basal 2	0
3.May.19	Rab7	4a	V	AG	2	P	Apical 2	2
3.May.19	Rab7	4a	V	AG	2	P	Medial 2	2
3.May.19	Rab7	4a	V	AG	2	P	Basal 2	1
3.May.19	Rab7	4a	V	AG	2	D	Apical 2	1
3.May.19	Rab7	4a	V	AG	2	D	Medial 2	1
3.May.19	Rab7	4a	V	AG	2	D	Basal 2	1
3.May.19	Rab7	4a	V	AG	2	C	Apical 2	1
3.May.19	Rab7	4a	V	AG	2	C	Medial 2	1
3.May.19	Rab7	4a	V	AG	2	C	Basal 2	0
3.May.19	Rab7	4a	V	AG	3	P	Apical 2	1
3.May.19	Rab7	4a	V	AG	3	P	Medial 2	2
3.May.19	Rab7	4a	V	AG	3	P	Basal 2	2
3.May.19	Rab7	4a	V	AG	3	D	Apical 2	1
3.May.19	Rab7	4a	V	AG	3	D	Medial 2	1
3.May.19	Rab7	4a	V	AG	3	D	Basal 2	1
3.May.19	Rab7	4a	V	AG	3	C	Apical 2	1
3.May.19	Rab7	4a	V	AG	3	C	Medial 2	1
3.May.19	Rab7	4a	V	AG	3	C	Basal 2	2
3.May.19	Rab7	4a	V	AG	4	P	Apical 2	1
3.May.19	Rab7	4a	V	AG	4	P	Medial 2	1
3.May.19	Rab7	4a	V	AG	4	P	Basal 2	1
3.May.19	Rab7	4a	V	AG	4	D	Apical 2	1
3.May.19	Rab7	4a	V	AG	4	D	Medial 2	1
3.May.19	Rab7	4a	V	AG	4	D	Basal 2	1
3.May.19	Rab7	4a	V	AG	4	C	Apical 2	1
3.May.19	Rab7	4a	V	AG	4	C	Medial 2	1
3.May.19	Rab7	4a	V	AG	4	C	Basal 2	2
3.May.19	Rab7	4a	V	AG	5	P	Apical 2	1
3.May.19	Rab7	4a	V	AG	5	P	Medial 2	1
3.May.19	Rab7	4a	V	AG	5	P	Basal 2	1
3.May.19	Rab7	4a	V	AG	5	D	Apical 2	0
3.May.19	Rab7	4a	V	AG	5	D	Medial 2	1
3.May.19	Rab7	4a	V	AG	5	D	Basal 2	1
3.May.19	Rab7	4a	V	AG	5	C	Apical 2	1
3.May.19	Rab7	4a	V	AG	5	C	Medial 2	1
3.May.19	Rab7	4a	V	AG	5	C	Basal 2	1
3.May.19	Rab7	4a	V	AG	6	P	Apical 2	1
3.May.19	Rab7	4a	V	AG	6	P	Medial 2	1
3.May.19	Rab7	4a	V	AG	6	P	Basal 2	1
3.May.19	Rab7	4a	V	AG	6	D	Apical 2	0
3.May.19	Rab7	4a	V	AG	6	D	Medial 2	0
3.May.19	Rab7	4a	V	AG	6	D	Basal 2	1
3.May.19	Rab7	4a	V	AG	6	C	Apical 2	2
3.May.19	Rab7	4a	V	AG	6	C	Medial 2	1
3.May.19	Rab7	4a	V	AG	6	C	Basal 2	1
3.May.19	Rab7	4a	V	AG	7	P	Apical 2	2
3.May.19	Rab7	4a	V	AG	7	P	Medial 2	2
3.May.19	Rab7	4a	V	AG	7	P	Basal 2	1
3.May.19	Rab7	4a	V	AG	7	D	Apical 2	1
3.May.19	Rab7	4a	V	AG	7	D	Medial 2	1
3.May.19	Rab7	4a	V	AG	7	D	Basal 2	1
3.May.19	Rab7	4a	V	AG	7	C	Apical 2	1
3.May.19	Rab7	4a	V	AG	7	C	Medial 2	2
3.May.19	Rab7	4a	V	AG	7	C	Basal 2	2
3.May.19	Rab7	4a	V	AG	8	P	Apical 2	2
3.May.19	Rab7	4a	V	AG	8	P	Medial 2	1
3.May.19	Rab7	4a	V	AG	8	P	Basal 2	0
3.May.19	Rab7	4a	V	AG	8	D	Apical 2	1
3.May.19	Rab7	4a	V	AG	8	D	Medial 2	0
3.May.19	Rab7	4a	V	AG	8	D	Basal 2	0
3.May.19	Rab7	4a	V	AG	8	C	Apical 2	1
3.May.19	Rab7	4a	V	AG	8	C	Medial 2	1
3.May.19	Rab7	4a	V	AG	8	C	Basal 2	1
3.May.19	Rab7	4b	V	AG	1	P	Apical 2	1
3.May.19	Rab7	4b	V	AG	1	P	Medial 2	1
3.May.19	Rab7	4b	V	AG	1	P	Basal 2	1
3.May.19	Rab7	4b	V	AG	1	D	Apical 2	0
3.May.19	Rab7	4b	V	AG	1	D	Medial 2	0
3.May.19	Rab7	4b	V	AG	1	D	Basal 2	0
3.May.19	Rab7	4b	V	AG	1	C	Apical 2	2
3.May.19	Rab7	4b	V	AG	1	C	Medial 2	2
3.May.19	Rab7	4b	V	AG	1	C	Basal 2	2
3.May.19	Rab7	4b	V	AG	2	P	Apical 2	1
3.May.19	Rab7	4b	V	AG	2	P	Medial 2	0
3.May.19	Rab7	4b	V	AG	2	P	Basal 2	1
3.May.19	Rab7	4b	V	AG	2	D	Apical 2	1
3.May.19	Rab7	4b	V	AG	2	D	Medial 2	1
3.May.19	Rab7	4b	V	AG	2	D	Basal 2	1
3.May.19	Rab7	4b	V	AG	2	C	Apical 2	2
3.May.19	Rab7	4b	V	AG	2	C	Medial 2	2
3.May.19	Rab7	4b	V	AG	2	C	Basal 2	1
3.May.19	Rab7	4b	V	AG	3	P	Apical 2	1
3.May.19	Rab7	4b	V	AG	3	P	Medial 2	1
3.May.19	Rab7	4b	V	AG	3	P	Basal 2	1
3.May.19	Rab7	4b	V	AG	3	D	Apical 2	0
3.May.19	Rab7	4b	V	AG	3	D	Medial 2	1
3.May.19	Rab7	4b	V	AG	3	D	Basal 2	1
3.May.19	Rab7	4b	V	AG	3	C	Apical 2	1
3.May.19	Rab7	4b	V	AG	3	C	Medial 2	1
3.May.19	Rab7	4b	V	AG	3	C	Basal 2	1
3.May.19	Rab7	4b	V	AG	4	P	Apical 2	2
3.May.19	Rab7	4b	V	AG	4	P	Medial 2	2
3.May.19	Rab7	4b	V	AG	4	P	Basal 2	2
3.May.19	Rab7	4b	V	AG	4	D	Apical 2	1
3.May.19	Rab7	4b	V	AG	4	D	Medial 2	1
3.May.19	Rab7	4b	V	AG	4	D	Basal 2	0
3.May.19	Rab7	4b	V	AG	4	C	Apical 2	2
3.May.19	Rab7	4b	V	AG	4	C	Medial 2	1
3.May.19	Rab7	4b	V	AG	4	C	Basal 2	2
3.May.19	Rab7	4b	V	AG	5	P	Apical 2	1
3.May.19	Rab7	4b	V	AG	5	P	Medial 2	2
3.May.19	Rab7	4b	V	AG	5	P	Basal 2	2
3.May.19	Rab7	4b	V	AG	5	D	Apical 2	1
3.May.19	Rab7	4b	V	AG	5	D	Medial 2	1
3.May.19	Rab7	4b	V	AG	5	D	Basal 2	1
3.May.19	Rab7	4b	V	AG	5	C	Apical 2	1
3.May.19	Rab7	4b	V	AG	5	C	Medial 2	2
3.May.19	Rab7	4b	V	AG	5	C	Basal 2	2
3.May.19	Rab7	4b	V	AG	6	P	Apical 2	2
3.May.19	Rab7	4b	V	AG	6	P	Medial 2	2
3.May.19	Rab7	4b	V	AG	6	P	Basal 2	2
3.May.19	Rab7	4b	V	AG	6	D	Apical 2	1
3.May.19	Rab7	4b	V	AG	6	D	Medial 2	1
3.May.19	Rab7	4b	V	AG	6	D	Basal 2	1
3.May.19	Rab7	4b	V	AG	6	C	Apical 2	1
3.May.19	Rab7	4b	V	AG	6	C	Medial 2	1
3.May.19	Rab7	4b	V	AG	6	C	Basal 2	0
3.May.19	Rab7	4b	V	AG	7	P	Apical 2	2
3.May.19	Rab7	4b	V	AG	7	P	Medial 2	1
3.May.19	Rab7	4b	V	AG	7	P	Basal 2	2
3.May.19	Rab7	4b	V	AG	7	D	Apical 2	0
3.May.19	Rab7	4b	V	AG	7	D	Medial 2	0
3.May.19	Rab7	4b	V	AG	7	D	Basal 2	1
3.May.19	Rab7	4b	V	AG	7	C	Apical 2	1
3.May.19	Rab7	4b	V	AG	7	C	Medial 2	2
3.May.19	Rab7	4b	V	AG	7	C	Basal 2	1
3.May.19	Rab7	4b	V	AG	8	P	Apical 2	1
[truncated: 14,738 more rows]

## Sheet: Fig3b, S3e
timepoint	female	number	region	Area	Length	GFP
V	V2	1	EA	48.059	0	3357.82		Timepoint	Time of assessment
V	V2	1	EA	49.314	0	2408.79			V - Virgin, 0h, 90min, 3, 6, 24 and 72h
V	V2	1	EA	73.941	0	1965.31
V	V2	1	EA	72.985	0	2153.02		Female	Number of fly in the experiment
V	V2	1	EA	61.408	0	1455.04		Number	Number of fly in the mating group	Individual End apparatus area
V	V2	1	EA	57.344	0	3051.46		Region	Region of analysis:	Length of individual EA
V	V2	1	EA	51.107	0	2355.13			EA	Width of individual EA
V	V2	1	EA	68.462	0	2294.54			L
V	V2	1	EA	43.257	0	2180.55			W
V	V2	1	EA	32.956	0	1774.42
V	V2	1	L	0.976	6.757	3635.36		Area	Measured area in µm2
V	V2	1	W	1.235	8.586	4045.56		Length	distance of length or width of EA in µm2
V	V2	1	L	1.136	7.943	2122.67		GFP	Corrected mean fluorescence (mean - average bkg mean gray value "mean")
V	V2	1	W	1.136	7.853	2583.18
V	V2	1	L	1.215	8.427	3082.85
V	V2	1	W	1.176	8.171	3305.77
V	V2	1	L	1.893	13.26	2177.29
V	V2	1	W	0.777	5.3	2024.71
V	V2	1	L	1.275	8.848	1503.52
V	V2	1	W	1.136	7.914	1927.7
V	V2	1	L	1.514	10.6	2336.79
V	V2	1	W	1.116	7.719	2242.3
V	V2	1	L	1.714	11.93	2343.77
V	V2	1	W	0.917	6.402	1795.82
V	V2	1	L	1.116	7.753	2163.34
V	V2	1	W	0.897	6.222	3009.44
V	V2	1	L	1.335	9.331	2222.39
V	V2	1	W	0.797	5.487	2722.13
V	V2	1	L	0.936	6.424	1839.91
V	V2	1	W	0.817	5.646	2263.44
V	V1a	3	EA	137.487	0	2081.87
V	V1a	3	EA	89.969	0	3747.89
V	V1a	3	EA	62.021	0	3067.86
V	V1a	3	EA	36.94	0	2799.96
V	V1a	3	EA	76.886	0	5147.38
V	V1a	3	EA	94.228	0	2246.87
V	V1a	3	EA	92.976	0	1051.51
V	V1a	3	EA	56.732	0	2198.84
V	V1a	3	EA	98.376	0	1511.31
V	V1a	3	EA	90.609	0	2096.83
V	V1a	3	L	2.589	15.342	2051.01
V	V1a	3	W	1.642	9.658	1938.34
V	V1a	3	L	2.088	12.34	5467.33
V	V1a	3	W	1.225	7.188	5181.43
V	V1a	3	L	2.366	13.971	4365.89
V	V1a	3	W	1.141	6.707	5419.34
V	V1a	3	L	2.7	16.019	1080.6
V	V1a	3	W	1.197	6.928	1189.38
V	V1a	3	L	1.698	10.072	2618
V	V1a	3	W	0.779	4.499	2955.24
V	V1a	3	L	1.921	11.424	1375.12
V	V1a	3	W	1.809	10.699	2027.46
V	V1a	3	L	1.976	11.613	3703.28
V	V1a	3	W	1.058	6.121	2405.1
V	V1a	3	L	2.283	13.532	1951.98
V	V1a	3	W	1.03	5.986	2516.38
V	V1a	3	L	2.088	12.274	2210.61
V	V1a	3	W	0.807	4.693	1876.92
V	V1a	3	L	4.287	25.491	1678.96
V	V1a	3	W	0.557	3.162	1973.79
V	V1b	4	EA	131.892	0	1062.44
V	V1b	4	EA	117.723	0	1458.56
V	V1b	4	EA	80.783	0	1000.27
V	V1b	4	EA	91.528	0	2150.07
V	V1b	4	EA	123.095	0	1051.36
V	V1b	4	EA	78.472	0	2160.06
V	V1b	4	EA	114.772	0	1234.88
V	V1b	4	EA	105.168	0	601.527
V	V1b	4	EA	100.018	0	358.418
V	V1b	4	EA	63.663	0	1149.15
V	V1b	4	L	1.893	11.123	2566.57
V	V1b	4	W	1.475	8.687	2921.09
V	V1b	4	L	2.255	13.273	1211.76
V	V1b	4	W	1.893	11.258	1156.78
V	V1b	4	L	1.809	10.613	379.803
V	V1b	4	W	1.698	10.072	451.064
V	V1b	4	L	1.809	10.701	2414.59
V	V1b	4	W	1.782	10.493	2906.25
V	V1b	4	L	2.171	12.92	1180.18
V	V1b	4	W	1.698	10.021	1225.43
V	V1b	4	L	2.589	15.356	613.307
V	V1b	4	W	1.392	8.168	664.73
V	V1b	4	L	1.448	8.456	1099.12
V	V1b	4	W	1.448	8.456	1195.06
V	V1b	4	L	2.31	13.693	1695.63
V	V1b	4	W	1.587	9.314	1667.7
V	V1b	4	L	2.199	13.051	1345.87
V	V1b	4	W	1.893	11.258	1536.62
V	V1b	4	L	1.698	10.013	1127.98
V	V1b	4	W	1.448	8.526	1275.97
V	V2a	5	EA	47.546	0	4166.07
V	V2a	5	EA	24.524	0	3457.73
V	V2a	5	EA	66.725	0	2567.41
V	V2a	5	EA	33.933	0	5190.98
V	V2a	5	EA	39.389	0	4163.55
V	V2a	5	EA	48.826	0	3272.87
V	V2a	5	EA	54.505	0	2009.71
V	V2a	5	EA	34.462	0	6067.6
V	V2a	5	EA	59.181	0	3096.64
V	V2a	5	EA	50.218	0	5841.15
V	V2a	5	L	1.141	6.603	5101.47
V	V2a	5	W	1.169	6.791	4241.37
V	V2a	5	L	1.03	6.011	3119.16
V	V2a	5	W	0.863	4.924	3997.61
V	V2a	5	L	1.086	6.417	5189.82
V	V2a	5	W	1.448	8.456	5244.73
V	V2a	5	L	2.004	11.792	2930.86
V	V2a	5	W	1.113	6.451	2705.41
V	V2a	5	L	1.392	8.258	4198.64
V	V2a	5	W	1.002	5.852	4132.42
V	V2a	5	L	1.392	8.204	2916.93
V	V2a	5	W	1.559	9.153	3268.67
V	V2a	5	L	1.392	8.159	2373.32
V	V2a	5	W	1.141	6.614	2367.23
V	V2a	5	L	1.225	7.219	5595.62
V	V2a	5	W	1.03	5.969	7841.35
V	V2a	5	L	1.197	7.035	5125.68
V	V2a	5	W	0.919	5.385	6197.85
V	V2a	5	L	1.726	10.209	6201.33
V	V2a	5	W	0.835	4.879	7168.87
V	V2b	6	EA	37.19	0	1770.32
V	V2b	6	EA	27.419	0	1352.4
V	V2b	6	EA	24.302	0	2706.01
V	V2b	6	EA	27.586	0	2319.37
V	V2b	6	EA	61.77	0	1976.11
V	V2b	6	EA	32.347	0	2724.23
V	V2b	6	EA	62.383	0	3293.64
V	V2b	6	EA	30.704	0	2890.77
V	V2b	6	EA	37.079	0	1890.16
V	V2b	6	EA	29.841	0	1032.05
V	V2b	6	L	1.726	10.226	2050.31
V	V2b	6	W	1.225	7.236	2167.09
V	V2b	6	L	1.03	5.977	1073.15
V	V2b	6	W	1.058	6.185	1035.09
V	V2b	6	L	1.03	6.011	3331.8
V	V2b	6	W	0.946	5.561	2943.52
V	V2b	6	L	1.698	9.961	3575.64
V	V2b	6	W	1.169	6.853	4862.21
V	V2b	6	L	1.002	5.911	3185.27
V	V2b	6	W	0.946	5.472	2790.46
V	V2b	6	L	1.086	6.323	1999.8
V	V2b	6	W	1.086	6.296	2212.65
V	V2b	6	L	0.919	5.306	2678.98
V	V2b	6	W	0.863	5.043	2699.8
V	V2b	6	L	0.919	5.358	2354.96
V	V2b	6	W	0.919	5.385	2513.1
V	V2b	6	L	1.197	6.985	1895.47
V	V2b	6	W	0.974	5.615	1943.42
V	V2b	6	L	1.03	6.072	1375.36
V	V2b	6	W	0.946	5.472	1431.73
V	V4a	7	EA	43.481	0	2325.85
V	V4a	7	EA	71.764	0	1237.88
V	V4a	7	EA	28.839	0	1634.07
V	V4a	7	EA	71.569	0	995.53
V	V4a	7	EA	65.361	0	1132.35
V	V4a	7	EA	49.299	0	2070.13
V	V4a	7	EA	53.419	0	1486.91
V	V4a	7	EA	39.807	0	2087.68
V	V4a	7	EA	88.522	0	1129.71
V	V4a	7	EA	43.537	0	1653.09
V	V4a	7	L	3.201	18.961	1110.26
V	V4a	7	W	0.64	3.729	1130.38
V	V4a	7	L	1.949	11.484	2444.63
V	V4a	7	W	0.696	4.084	2179.12
V	V4a	7	L	0.891	5.193	1742.13
V	V4a	7	W	1.03	6.011	1955.69
V	V4a	7	L	1.67	9.849	2292.11
V	V4a	7	W	0.779	4.504	2435.17
V	V4a	7	L	1.921	11.365	2516.89
V	V4a	7	W	0.612	3.461	2973.72
V	V4a	7	L	2.255	13.333	1569.12
V	V4a	7	W	0.752	4.371	1947.81
V	V4a	7	L	3.424	20.418	1291.82
V	V4a	7	W	0.779	4.504	1544.32
V	V4a	7	L	2.895	17.112	918.242
V	V4a	7	W	0.696	3.979	1110.52
V	V4a	7	L	2.533	15.044	1122.83
V	V4a	7	W	1.169	6.824	1119.77
V	V4a	7	L	2.561	15.104	2049.63
V	V4a	7	W	0.445	2.457	1300.45
V	V1a	10	EA	99.33	0	105.366
V	V1a	10	EA	35.008	0	379.567
V	V1a	10	EA	65.851	0	349.056
V	V1a	10	EA	58.205	0	302.029
V	V1a	10	EA	62.793	0	268.231
V	V1a	10	EA	132.353	0	169.647
V	V1a	10	EA	115.533	0	126.007
V	V1a	10	EA	132.093	0	210.871
V	V1a	10	EA	127.505	0	151.767
V	V1a	10	EA	116.704	0	133.736
V	V1a	10	L	2.896	15.816	148.496
V	V1a	10	W	1.301	7.012	185.876
V	V1a	10	L	2.863	15.679	120.668
V	V1a	10	W	1.562	8.5	110.824
V	V1a	10	L	2.05	11.229	218.389
V	V1a	10	W	0.976	5.291	279.687
V	V1a	10	L	2.245	12.287	118.65
V	V1a	10	W	1.822	9.907	139.649
V	V1a	10	L	2.343	12.765	138.355
V	V1a	10	W	2.18	11.982	163.614
V	V1a	10	L	1.887	10.209	369.739
V	V1a	10	W	1.074	5.852	387.977
V	V1a	10	L	2.57	14.009	240.004
V	V1a	10	W	1.855	10.044	161.368
V	V1a	10	L	1.92	10.386	322.748
V	V1a	10	W	1.171	6.271	390.359
V	V1a	10	L	1.009	5.378	437.184
V	V1a	10	W	1.074	5.717	393.541
V	V1a	10	L	2.05	11.141	90.524
V	V1a	10	W	2.18	11.843	100.296
V	V2a	11	EA	62.598	0	521.261
V	V2a	11	EA	49.811	0	625.237
V	V2a	11	EA	50.983	0	769.663
V	V2a	11	EA	57.555	0	1043.86
V	V2a	11	EA	82.216	0	555.701
V	V2a	11	EA	64.257	0	1439.08
V	V2a	11	EA	55.603	0	990.002
V	V2a	11	EA	58.466	0	1043.5
V	V2a	11	EA	50.82	0	643.177
V	V2a	11	EA	72.911	0	638.587
V	V2a	11	L	2.212	12.111	632.845
V	V2a	11	W	1.171	6.271	588.309
V	V2a	11	L	1.822	10.003	713.504
V	V2a	11	W	1.334	7.303	683.604
V	V2a	11	L	1.236	6.652	1269.15
V	V2a	11	W	1.594	8.691	1056.05
V	V2a	11	L	2.635	14.47	1557.27
V	V2a	11	W	0.846	4.493	1687.5
V	V2a	11	L	2.505	13.782	1101.7
V	V2a	11	W	0.781	4.138	1628.91
V	V2a	11	L	1.464	7.995	626.96
V	V2a	11	W	1.334	7.207	667.283
V	V2a	11	L	2.212	12.154	684.371
V	V2a	11	W	1.204	6.569	674.844
V	V2a	11	L	1.594	8.671	697.51
V	V2a	11	W	1.074	5.817	829.078
V	V2a	11	L	2.115	11.567	1410.5
V	V2a	11	W	1.041	5.532	1841.16
V	V2a	11	L	1.952	10.566	755.734
V	V2a	11	W	0.846	4.595	1085.34
V	V2b	12	EA	56.839	0	499.33
V	V2b	12	EA	67.38	0	742.972
V	V2b	12	EA	80.72	0	1051.27
V	V2b	12	EA	116.834	0	1100.26
V	V2b	12	EA	60.515	0	767.187
V	V2b	12	EA	64.159	0	578.844
V	V2b	12	EA	70.146	0	925.189
V	V2b	12	EA	79.809	0	2426.37
V	V2b	12	EA	90.936	0	314.51
V	V2b	12	EA	36.504	0	847.115
V	V2b	12	L	2.147	11.735	570.265
V	V2b	12	W	1.204	6.471	681.738
V	V2b	12	L	2.31	12.543	856.709
V	V2b	12	W	1.236	6.682	1428.26
V	V2b	12	L	1.887	10.33	938.916
V	V2b	12	W	0.781	4.096	855.052
V	V2b	12	L	2.635	14.408	1091.92
V	V2b	12	W	1.236	6.708	1326.75
V	V2b	12	L	2.57	14.124	2795.25
V	V2b	12	W	1.074	5.792	3382.05
V	V2b	12	L	3.514	19.366	259.739
V	V2b	12	W	1.009	5.426	328.158
V	V2b	12	L	2.7	14.741	916.277
V	V2b	12	W	0.781	4.207	835.337
V	V2b	12	L	1.855	10.035	540.11
V	V2b	12	W	1.171	6.349	557.479
V	V2b	12	L	2.18	11.833	804.939
V	V2b	12	W	1.204	6.564	757.246
V	V2b	12	L	2.668	14.542	947.176
V	V2b	12	W	1.497	8.163	1461.16
V	V1a	13	EA	110.823	0	587.337
V	V1a	13	EA	115.066	0	686.294
V	V1a	13	EA	72.86	0	763.207
V	V1a	13	EA	116.096	0	665.288
V	V1a	13	EA	75.019	0	1008.38
V	V1a	13	EA	66.901	0	922.45
V	V1a	13	EA	51.966	0	1649.54
V	V1a	13	EA	50.102	0	619.774
V	V1a	13	EA	89.022	0	388.16
V	V1a	13	EA	55.792	0	718.135
V	V1a	13	L	1.815	11.41	399.708
V	V1a	13	W	1.643	10.367	361.837
V	V1a	13	L	1.251	7.759	686.824
V	V1a	13	W	1.153	7.2	714.086
V	V1a	13	L	1.398	8.792	798.491
V	V1a	13	W	1.373	8.624	996.89
V	V1a	13	L	2.698	17.068	761.125
V	V1a	13	W	1.153	7.248	670.397
V	V1a	13	L	1.864	11.7	893.657
V	V1a	13	W	0.956	5.88	1076.27
V	V1a	13	L	1.57	9.816	1701.95
V	V1a	13	W	1.005	6.268	1977.19
V	V1a	13	L	2.085	13.154	693.414
V	V1a	13	W	1.668	10.473	670.14
V	V1a	13	L	1.545	9.715	649.521
V	V1a	13	W	1.177	7.32	892.904
V	V1a	13	L	2.134	13.533	916.006
V	V1a	13	W	1.005	6.208	1270.99
V	V1a	13	L	1.986	12.462	679.608
V	V1a	13	W	1.79	11.215	564.892
V	V1b	14	EA	64.915	0	302.094
V	V1b	14	EA	65.896	0	546.712
V	V1b	14	EA	85.417	0	1607.9
V	V1b	14	EA	79.212	0	807.235
V	V1b	14	EA	75.975	0	1536
V	V1b	14	EA	92.7	0	960.68
V	V1b	14	EA	109.793	0	889.009
V	V1b	14	EA	65.16	0	371.143
V	V1b	14	EA	72.689	0	1754.68
V	V1b	14	EA	35.339	0	334.124
V	V1b	14	L	0.883	5.513	328.216
V	V1b	14	W	1.202	7.528	369.928
V	V1b	14	L	2.747	17.351	552.382
V	V1b	14	W	0.638	3.973	376.65
V	V1b	14	L	2.035	12.78	342.805
V	V1b	14	W	0.834	5.224	225.167
V	V1b	14	L	3.85	24.365	718.573
V	V1b	14	W	0.49	2.908	811.969
V	V1b	14	L	2.501	15.881	999.828
V	V1b	14	W	0.932	5.817	927.638
V	V1b	14	L	1.52	9.625	336.333
V	V1b	14	W	1.275	8.033	372.681
V	V1b	14	L	1.741	10.9	1520.8
V	V1b	14	W	1.153	7.2	1716.46
V	V1b	14	L	2.035	12.88	1826.74
V	V1b	14	W	0.907	5.572	2249.18
V	V1b	14	L	2.428	15.294	1042.74
V	V1b	14	W	1.202	7.517	1047.98
V	V1b	14	L	3.556	22.482	1444.51
V	V1b	14	W	0.49	2.99	797.749
V	V2a	15	EA	118.543	0	421.681
V	V2a	15	EA	72.49	0	1095.13
V	V2a	15	EA	88.436	0	2567.6
V	V2a	15	EA	94.705	0	1793.41
V	V2a	15	EA	84.377	0	3168.65
V	V2a	15	EA	101.363	0	2025.46
V	V2a	15	EA	74.633	0	2095.76
V	V2a	15	EA	98.017	0	987.908
V	V2a	15	EA	79.375	0	702.939
V	V2a	15	EA	76.809	0	1437.68
V	V2a	15	L	2.793	15.307	1266.1
V	V2a	15	W	0.715	3.738	1352.95
V	V2a	15	L	2.111	11.499	820.787
V	V2a	15	W	1.526	8.299	989.198
V	V2a	15	L	2.858	15.768	435.058
V	V2a	15	W	1.721	9.448	695.882
V	V2a	15	L	2.079	11.393	786.383
V	V2a	15	W	2.014	11.064	1123.93
V	V2a	15	L	2.176	11.833	2313.34
V	V2a	15	W	1.689	9.159	2398.77
V	V2a	15	L	2.793	15.273	1334.12
V	V2a	15	W	1.332	7.201	2201.13
V	V2a	15	L	3.443	18.867	3241.65
V	V2a	15	W	1.007	5.437	4507.71
V	V2a	15	L	2.501	13.764	1595.64
V	V2a	15	W	1.072	5.787	1204.95
V	V2a	15	L	2.826	15.412	2264.15
V	V2a	15	W	1.137	6.065	2979.24
V	V2a	15	L	2.761	15.094	2248.24
V	V2a	15	W	1.137	6.159	2030.32
V	V2b	16	EA	78.803	0	1250.81
V	V2b	16	EA	100.668	0	2387.11
V	V2b	16	EA	96.266	0	3027.34
V	V2b	16	EA	59.564	0	2678.56
V	V2b	16	EA	64.186	0	1808.18
V	V2b	16	EA	56.792	0	3490.95
V	V2b	16	EA	66.52	0	2161.48
V	V2b	16	EA	36.483	0	3649.48
V	V2b	16	EA	48.182	0	2362.83
V	V2b	16	EA	87.437	0	1686.34
V	V2b	16	L	2.14	13.594	1472.68
V	V2b	16	W	1.046	6.476	2169.97
V	V2b	16	L	2.189	13.859	2093.35
V	V2b	16	W	1.386	8.656	2457.02
V	V2b	16	L	2.213	14.082	2840.82
V	V2b	16	W	1.192	7.497	2978.16
V	V2b	16	L	2.189	13.946	1280.02
V	V2b	16	W	1.022	6.46	1387.62
V	V2b	16	L	2.238	14.215	2168.29
V	V2b	16	W	0.632	3.951	2800.87
V	V2b	16	L	1.921	12.169	2368.67
V	V2b	16	W	1.07	6.696	2783.28
V	V2b	16	L	1.24	7.739	2933.24
V	V2b	16	W	1.411	8.951	2568.5
V	V2b	16	L	1.751	11.091	4006.87
V	V2b	16	W	0.778	4.787	4390.81
V	V2b	16	L	1.192	7.5	3979.65
V	V2b	16	W	1.022	6.324	3762.02
V	V2b	16	L	1.775	11.256	1962.02
V	V2b	16	W	1.094	6.799	2107.15
V	V3a	17	EA	123.142	0	1941.8
V	V3a	17	EA	47.817	0	976.927
V	V3a	17	EA	61.267	0	130.984
V	V3a	17	EA	75.811	0	508.742
V	V3a	17	EA	105.533	0	649.438
V	V3a	17	EA	45.993	0	1070.1
V	V3a	17	EA	89.602	0	537.065
V	V3a	17	EA	93.445	0	154.885
V	V3a	17	EA	54.676	0	467.713
V	V3a	17	EA	64.502	0	297.997
V	V3a	17	L	2.675	16.975	607.614
V	V3a	17	W	0.73	4.565	469.97
V	V3a	17	L	2.262	14.414	501.26
V	V3a	17	W	0.632	3.823	571.467
V	V3a	17	L	2.067	13.027	429.726
V	V3a	17	W	1.094	6.789	521.633
V	V3a	17	L	1.654	10.449	1119.3
V	V3a	17	W	0.876	5.394	1356.02
V	V3a	17	L	2.384	15.181	613.718
V	V3a	17	W	1.362	8.649	654.588
V	V3a	17	L	2.067	13.094	1933.32
V	V3a	17	W	1.8	11.363	2423.57
V	V3a	17	L	1.313	8.328	826.221
V	V3a	17	W	1.046	6.526	1071.72
V	V3a	17	L	2.505	15.836	164.591
V	V3a	17	W	1.119	6.987	143.393
V	V3a	17	L	1.338	8.364	129.76
V	V3a	17	W	1.435	8.997	120.518
V	V3a	17	L	1.313	8.239	249.895
V	V3a	17	W	1.484	9.431	323.047
V	V3b	18	EA	129.976	0	1005.58
V	V3b	18	EA	67.809	0	387.939
V	V3b	18	EA	65.353	0	497.401
V	V3b	18	EA	31.716	0	226.452
V	V3b	18	EA	26.097	0	496.971
V	V3b	18	EA	35.413	0	530.196
V	V3b	18	EA	41.882	0	251.229
V	V3b	18	EA	45.531	0	183.482
V	V3b	18	EA	29.478	0	456.418
V	V3b	18	EA	43.512	0	107.039
V	V3b	18	L	1.775	11.215	1001.02
V	V3b	18	W	2.092	13.308	864.027
V	V3b	18	L	2.846	18.102	268.15
V	V3b	18	W	0.681	4.159	403.019
V	V3b	18	L	1.094	6.865	624.738
V	V3b	18	W	0.851	5.314	959.044
V	V3b	18	L	1.581	9.905	550.224
V	V3b	18	W	0.584	3.535	471.828
V	V3b	18	L	1.435	9.114	510.864
V	V3b	18	W	0.608	3.749	601.078
V	V3b	18	L	1.411	8.951	243.043
V	V3b	18	W	0.632	3.823	262.211
V	V3b	18	L	1.824	11.535	212.464
V	V3b	18	W	0.73	4.579	126.753
V	V3b	18	L	2.773	17.655	548.389
V	V3b	18	W	0.803	4.93	685.384
V	V3b	18	L	1.484	9.403	267.38
V	V3b	18	W	0.827	5.198	382.707
V	V3b	18	L	2.019	12.781	126.299
V	V3b	18	W	0.559	3.486	95.4863
0h	M1a	1	EA	38.087	0	355.15
0h	M1a	1	EA	51.935	0	342.042
0h	M1a	1	EA	52.776	0	326.041
0h	M1a	1	EA	38.358	0	309.199
0h	M1a	1	EA	35.579	0	358.347
0h	M1a	1	EA	43.749	0	244.203
0h	M1a	1	EA	58.633	0	226.117
0h	M1a	1	EA	40.566	0	612.472
0h	M1a	1	EA	45.116	0	265.254
0h	M1a	1	EA	62.958	0	434.225
0h	M1a	1	L	1.141	9.187	354.205
0h	M1a	1	W	0.631	5.076	414.803
0h	M1a	1	L	1.277	10.306	385.923
0h	M1a	1	W	0.796	6.312	341.468
0h	M1a	1	L	1.081	8.702	342.535
0h	M1a	1	W	0.586	4.713	426.143
0h	M1a	1	L	1.217	9.831	262.444
0h	M1a	1	W	0.721	5.775	279.071
0h	M1a	1	L	0.991	7.911	252.06
0h	M1a	1	W	0.826	6.669	223.853
0h	M1a	1	L	0.826	6.675	352.949
0h	M1a	1	W	0.751	6.008	397.398
0h	M1a	1	L	1.307	10.562	232.939
0h	M1a	1	W	0.886	7.089	273.412
0h	M1a	1	L	1.036	8.321	357.697
0h	M1a	1	W	0.706	5.665	273.578
0h	M1a	1	L	1.141	9.164	711.292
0h	M1a	1	W	0.646	5.159	785.579
0h	M1a	1	L	1.397	11.294	496.409
0h	M1a	1	W	0.856	6.88	499.817
0h	M1b	2	EA	56.295	0	411.681
0h	M1b	2	EA	62.486	0	287.723
0h	M1b	2	EA	58.124	0	671.905
0h	M1b	2	EA	42.028	0	524.451
0h	M1b	2	EA	71.345	0	381.553
0h	M1b	2	EA	46.348	0	586.337
0h	M1b	2	EA	39.786	0	182.22
0h	M1b	2	EA	36.305	0	250.147
0h	M1b	2	EA	34.517	0	518.424
0h	M1b	2	EA	41.973	0	241.232
0h	M1b	2	L	1.211	10.208	265.58
0h	M1b	2	W	0.88	7.431	367.634
0h	M1b	2	L	1.087	9.152	272.384
0h	M1b	2	W	0.633	5.255	352.216
0h	M1b	2	L	0.839	7.081	180.503
0h	M1b	2	W	0.729	6.091	153.386
0h	M1b	2	L	1.5	12.718	495.328
0h	M1b	2	W	0.688	5.786	574.472
0h	M1b	2	L	1.169	9.843	580.566
0h	M1b	2	W	0.633	5.292	492.018
0h	M1b	2	L	0.839	7.081	269.506
0h	M1b	2	W	0.798	6.732	249.735
0h	M1b	2	L	1.156	9.776	732.887
0h	M1b	2	W	0.963	8.146	670.36
0h	M1b	2	L	1.004	8.458	668.494
0h	M1b	2	W	0.715	5.994	861.639
0h	M1b	2	L	0.825	6.87	513.576
0h	M1b	2	W	0.798	6.637	551.523
0h	M1b	2	L	1.004	8.465	423.699
0h	M1b	2	W	0.963	8.079	469.845
0h	M2a	3	EA	71.577	0	1482.46
0h	M2a	3	EA	41.81	0	1234.61
0h	M2a	3	EA	72.686	0	2232.01
0h	M2a	3	EA	62.013	0	1280.87
0h	M2a	3	EA	101.345	0	1404.4
0h	M2a	3	EA	77.798	0	2042.85
0h	M2a	3	EA	81.817	0	1735.64
0h	M2a	3	EA	82.788	0	1820.43
0h	M2a	3	EA	68.112	0	1230.77
0h	M2a	3	EA	56.624	0	2313.33
0h	M2a	3	L	1.525	11.485	2373.96
0h	M2a	3	W	0.97	7.304	2870.63
0h	M2a	3	L	1.923	14.487	1288.98
0h	M2a	3	W	0.468	3.448	1128.96
0h	M2a	3	L	1.871	14.128	1927.6
0h	M2a	3	W	0.832	6.14	1572.05
0h	M2a	3	L	2.391	18.016	1969.45
0h	M2a	3	W	0.797	5.939	1989.28
0h	M2a	3	L	2.235	16.795	1539.68
0h	M2a	3	W	0.693	5.117	1365.7
0h	M2a	3	L	1.473	11.118	2192.06
0h	M2a	3	W	0.953	7.075	2493.57
0h	M2a	3	L	1.248	9.407	1283.73
0h	M2a	3	W	1.022	7.62	1354.51
0h	M2a	3	L	1.057	7.843	1306.34
0h	M2a	3	W	0.936	6.99	1342.66
0h	M2a	3	L	1.3	9.693	1861.89
0h	M2a	3	W	1.23	9.249	2333.62
0h	M2a	3	L	1.196	8.984	2400.69
0h	M2a	3	W	1.04	7.748	2692.09
0h	M2b	4	EA	63.208	0	1686.67
0h	M2b	4	EA	72.005	0	1094.21
0h	M2b	4	EA	109.201	0	786.708
0h	M2b	4	EA	69.725	0	2188.88
0h	M2b	4	EA	52.914	0	1693.17
0h	M2b	4	EA	39.031	0	2195.31
0h	M2b	4	EA	27.078	0	1075.57
0h	M2b	4	EA	45.831	0	699.534
0h	M2b	4	EA	56.328	0	1797.03
0h	M2b	4	EA	68.74	0	1541.75
0h	M2b	4	L	0.783	6.589	1451.25
0h	M2b	4	W	0.58	4.897	1329.04
0h	M2b	4	L	1.039	8.829	746.583
0h	M2b	4	W	0.621	5.268	1035.49
0h	M2b	4	L	1.106	9.42	2462.12
0h	M2b	4	W	0.756	6.355	1790.1
0h	M2b	4	L	0.985	8.415	2537.29
0h	M2b	4	W	0.594	5.045	2845.14
0h	M2b	4	L	1.363	11.616	1526.76
0h	M2b	4	W	0.836	7.119	2522.55
0h	M2b	4	L	1.471	12.578	2135.39
0h	M2b	4	W	0.783	6.667	2930.8
0h	M2b	4	L	1.349	11.462	1783.17
0h	M2b	4	W	0.607	5.12	2063.03
0h	M2b	4	L	1.498	12.813	1026.04
0h	M2b	4	W	1.201	10.213	572.659
0h	M2b	4	L	1.255	10.681	934.328
0h	M2b	4	W	1.012	8.589	1161.32
0h	M2b	4	L	1.106	9.36	1611.14
0h	M2b	4	W	0.958	8.177	2285.09
0h	M3	5	EA	55.796	0	889.267
0h	M3	5	EA	77.615	0	785.449
0h	M3	5	EA	82.531	0	811.057
0h	M3	5	EA	95.759	0	1150.31
0h	M3	5	EA	72.296	0	1456.28
0h	M3	5	EA	105.242	0	727.582
0h	M3	5	EA	55.009	0	772.352
0h	M3	5	EA	57.949	0	768.134
0h	M3	5	EA	69.461	0	1425.08
0h	M3	5	EA	91.052	0	830.732
0h	M3	5	L	1.26	9.407	1405.17
0h	M3	5	W	1.242	9.229	1730.98
0h	M3	5	L	1.225	9.079	844.994
0h	M3	5	W	0.91	6.704	925.321
0h	M3	5	L	1.4	10.419	827.046
0h	M3	5	W	0.77	5.627	1018.65
0h	M3	5	L	1.662	12.447	853.073
0h	M3	5	W	1.067	7.976	907.557
0h	M3	5	L	1.802	13.442	1329.45
0h	M3	5	W	1.102	8.261	1428.01
0h	M3	5	L	1.855	13.946	866.813
0h	M3	5	W	0.997	7.46	1012.25
0h	M3	5	L	1.995	14.973	665.21
0h	M3	5	W	1.137	8.467	723.771
0h	M3	5	L	2.135	16.033	937.114
0h	M3	5	W	0.752	5.535	837.207
0h	M3	5	L	1.627	12.215	1403.83
0h	M3	5	W	0.892	6.639	2033.98
0h	M3	5	L	1.61	12.103	969.016
0h	M3	5	W	0.647	4.798	909.241
0h	M2a	6	EA	72.682	0	1333.62
0h	M2a	6	EA	77.053	0	1556.07
0h	M2a	6	EA	77.777	0	2274.94
0h	M2a	6	EA	144.168	0	1610.16
0h	M2a	6	EA	61.575	0	2286.08
0h	M2a	6	EA	82.425	0	980.946
0h	M2a	6	EA	71.625	0	2635.76
0h	M2a	6	EA	85.627	0	3094.75
0h	M2a	6	EA	107.59	0	1764.62
0h	M2a	6	EA	91.333	0	1836.87
0h	M2a	6	L	2.561	15.104	2482.98
0h	M2a	6	W	0.891	5.121	2675.8
0h	M2a	6	L	2.561	15.153	3075.89
0h	M2a	6	W	1.002	5.788	2820.27
0h	M2a	6	L	2.45	14.583	3164.98
0h	M2a	6	W	1.086	6.37	4028.6
0h	M2a	6	L	1.698	9.998	2254.73
0h	M2a	6	W	2.06	12.17	2042.38
0h	M2a	6	L	3.229	19.131	2181.33
0h	M2a	6	W	1.113	6.451	2082.6
0h	M2a	6	L	1.976	11.746	2065.2
0h	M2a	6	W	1.03	5.969	2984.87
0h	M2a	6	L	3.313	19.629	1008.58
0h	M2a	6	W	0.612	3.587	521.13
0h	M2a	6	L	2.617	15.523	1486.67
0h	M2a	6	W	0.863	4.974	1728.76
0h	M2a	6	L	3.897	23.162	2034.13
0h	M2a	6	W	1.086	6.405	1177.95
0h	M2a	6	L	2.171	12.806	1974.24
0h	M2a	6	W	1.113	6.588	1739.36
0h	M2b	7	EA	67.393	0	969.726
0h	M2b	7	EA	45.625	0	2615.59
0h	M2b	7	EA	47.713	0	1870.95
0h	M2b	7	EA	49.216	0	2425.4
0h	M2b	7	EA	61.408	0	2239.28
0h	M2b	7	EA	82.564	0	2233.37
0h	M2b	7	EA	65.445	0	1421
0h	M2b	7	EA	106.17	0	1245.64
0h	M2b	7	EA	67.171	0	1510.98
0h	M2b	7	EA	76.468	0	1517.75
0h	M2b	7	L	1.141	6.666	2872.86
0h	M2b	7	W	1.253	7.368	3381.01
0h	M2b	7	L	1.698	10.087	1939.99
0h	M2b	7	W	0.891	5.193	1519.77
0h	M2b	7	L	2.366	13.937	2347.37
0h	M2b	7	W	1.169	6.777	2291.47
0h	M2b	7	L	2.088	12.308	2572.68
0h	M2b	7	W	0.946	5.561	2559.74
0h	M2b	7	L	2.561	15.259	1227.06
0h	M2b	7	W	1.281	7.557	1242.5
0h	M2b	7	L	2.283	13.532	1653.15
0h	M2b	7	W	1.281	7.475	1937.5
0h	M2b	7	L	1.809	10.613	1648.5
0h	M2b	7	W	1.253	7.408	1993.97
0h	M2b	7	L	1.754	10.351	1825.45
0h	M2b	7	W	1.086	6.327	1544.82
0h	M2b	7	L	1.42	8.362	2316.05
0h	M2b	7	W	1.448	8.547	2777.64
0h	M2b	7	L	2.422	14.281	922.702
0h	M2b	7	W	1.002	5.877	1070.98
0h	M1a	8	EA	71.565	0	290.042
0h	M1a	8	EA	52.354	0	313.293
0h	M1a	8	EA	65.279	0	583.517
0h	M1a	8	EA	56.68	0	849.25
0h	M1a	8	EA	75.755	0	275.684
0h	M1a	8	EA	119.13	0	268.725
0h	M1a	8	EA	43.429	0	212.588
0h	M1a	8	EA	84.871	0	322.987
0h	M1a	8	EA	53.932	0	286.785
0h	M1a	8	EA	67.211	0	115.974
0h	M1a	8	L	1.442	8.578	363.658
0h	M1a	8	W	1.415	8.461	366.716
0h	M1a	8	L	1.252	7.491	212.646
0h	M1a	8	W	1.197	7.042	247.001
0h	M1a	8	L	1.551	9.251	1118.15
0h	M1a	8	W	1.306	7.723	1022.76
0h	M1a	8	L	1.551	9.282	717.691
0h	M1a	8	W	1.333	7.884	741.848
0h	M1a	8	L	1.578	9.475	333.462
0h	M1a	8	W	1.034	6.099	337.455
0h	M1a	8	L	1.769	10.58	336.185
0h	M1a	8	W	1.361	8.141	379.236
0h	M1a	8	L	1.687	10.041	109.105
0h	M1a	8	W	1.361	8.075	148.237
0h	M1a	8	L	2.34	14.03	310.063
0h	M1a	8	W	1.578	9.365	321.002
0h	M1a	8	L	2.367	14.213	326.993
0h	M1a	8	W	1.034	6.051	365.342
0h	M1a	8	L	2.122	12.753	303.561
0h	M1a	8	W	1.333	7.869	373.107
0h	M1b	9	EA	46.612	0	83.6545
0h	M1b	9	EA	53.388	0	472.017
0h	M1b	9	EA	37.987	0	657.607
0h	M1b	9	EA	46.694	0	894.668
0h	M1b	9	EA	35.184	0	657.622
0h	M1b	9	EA	42.83	0	1276.27
0h	M1b	9	EA	38.422	0	145.982
0h	M1b	9	EA	53.415	0	92.0715
0h	M1b	9	EA	46.014	0	91.9185
0h	M1b	9	EA	36.762	0	50.5475
0h	M1b	9	L	1.279	7.583	728.125
0h	M1b	9	W	1.034	6.183	800.308
0h	M1b	9	L	1.224	7.232	1715.54
0h	M1b	9	W	1.197	7.139	1407.3
0h	M1b	9	L	1.469	8.799	1431.97
0h	M1b	9	W	1.007	5.998	1186.77
0h	M1b	9	L	1.442	8.578	614.958
0h	M1b	9	W	1.088	6.435	483.406
0h	M1b	9	L	1.116	6.569	750.4
0h	M1b	9	W	1.088	6.406	718.409
0h	M1b	9	L	1.17	7.008	118.675
0h	M1b	9	W	1.088	6.452	162.31
0h	M1b	9	L	1.252	7.372	40.2925
0h	M1b	9	W	1.034	6.07	58.6745
0h	M1b	9	L	1.442	8.632	80.5175
0h	M1b	9	W	1.279	7.525	105.53
0h	M1b	9	L	1.388	8.302	91.3675
0h	M1b	9	W	1.17	6.893	127.224
0h	M1b	9	L	1.252	7.425	91.5695
0h	M1b	9	W	1.17	6.977	90.5165
0h	M2a	10	EA	131.429	0	205.776
0h	M2a	10	EA	149.307	0	336.564
0h	M2a	10	EA	95.647	0	596.159
0h	M2a	10	EA	115.266	0	350.258
0h	M2a	10	EA	57.66	0	750.948
0h	M2a	10	EA	52.245	0	984.727
0h	M2a	10	EA	83.837	0	161.486
0h	M2a	10	EA	71.674	0	230.448
0h	M2a	10	EA	73.034	0	607.656
0h	M2a	10	EA	83.647	0	146.715
0h	M2a	10	L	2.884	17.377	256.876
0h	M2a	10	W	1.442	8.589	318.143
0h	M2a	10	L	2.748	16.559	340.005
0h	M2a	10	W	1.605	9.582	497.512
0h	M2a	10	L	2.476	14.885	200.392
0h	M2a	10	W	1.116	6.602	132.432
0h	M2a	10	L	2.34	13.969	675.878
0h	M2a	10	W	1.633	9.657	729.653
0h	M2a	10	L	2.204	13.127	144.636
0h	M2a	10	W	1.007	6.003	136.15
0h	M2a	10	L	2.313	13.806	382.022
0h	M2a	10	W	1.796	10.744	396.14
0h	M2a	10	L	1.905	11.322	248.014
0h	M2a	10	W	1.224	7.258	159.772
0h	M2a	10	L	2.15	12.796	706.989
0h	M2a	10	W	0.735	4.332	879.955
0h	M2a	10	L	2.884	17.398	495.965
0h	M2a	10	W	0.871	5.078	719.616
0h	M2a	10	L	2.259	13.445	1188.81
0h	M2a	10	W	0.844	4.884	1121.8
0h	M2b	11	EA	105.497	0	367.314
0h	M2b	11	EA	54.177	0	1155.11
0h	M2b	11	EA	60.735	0	1134.81
0h	M2b	11	EA	87.238	0	166.401
0h	M2b	11	EA	107.048	0	117.903
0h	M2b	11	EA	130.885	0	602.84
0h	M2b	11	EA	95.075	0	385.005
0h	M2b	11	EA	80.272	0	427.75
0h	M2b	11	EA	158.123	0	432.717
0h	M2b	11	EA	78.395	0	363.565
0h	M2b	11	L	1.714	10.302	1421.18
0h	M2b	11	W	0.925	5.516	1696.99
0h	M2b	11	L	2.068	12.295	1196.04
0h	M2b	11	W	0.898	5.214	1178.83
0h	M2b	11	L	2.34	14.037	415.965
0h	M2b	11	W	1.197	7.014	374.029
0h	M2b	11	L	2.912	17.444	143.919
0h	M2b	11	W	0.98	5.706	105.096
0h	M2b	11	L	2.585	15.452	461.118
0h	M2b	11	W	1.143	6.822	434.453
0h	M2b	11	L	2.259	13.458	768.801
0h	M2b	11	W	1.85	11.052	701.425
0h	M2b	11	L	1.769	10.525	445.835
0h	M2b	11	W	1.388	8.291	437.282
0h	M2b	11	L	2.422	14.558	442.281
0h	M2b	11	W	0.98	5.851	467.512
0h	M2b	11	L	2.857	17.206	544.829
0h	M2b	11	W	2.177	12.984	493.795
0h	M2b	11	L	1.905	11.354	198.552
0h	M2b	11	W	1.524	9.02	176.651
0h	M1a	12	EA	103.462	0	198.502
0h	M1a	12	EA	143.318	0	904.179
0h	M1a	12	EA	108.863	0	544.447
0h	M1a	12	EA	68.942	0	1503.81
0h	M1a	12	EA	68.422	0	838.048
0h	M1a	12	EA	91.131	0	555.359
0h	M1a	12	EA	174.356	0	583.09
0h	M1a	12	EA	53.39	0	667.784
0h	M1a	12	EA	57.685	0	1113.75
0h	M1a	12	EA	65.851	0	1315.02
0h	M1a	12	L	3.286	18.095	665.558
0h	M1a	12	W	1.627	8.82	595.267
0h	M1a	12	L	3.774	20.68	207.459
0h	M1a	12	W	1.041	5.532	96.0555
0h	M1a	12	L	2.408	13.166	935.731
0h	M1a	12	W	1.171	6.271	970.657
0h	M1a	12	L	2.798	15.341	1565.42
0h	M1a	12	W	0.781	4.117	1485.72
0h	M1a	12	L	3.091	17.028	1083.81
0h	M1a	12	W	1.562	8.5	1240.15
0h	M1a	12	L	1.789	9.766	1542.31
0h	M1a	12	W	1.334	7.151	2108.18
0h	M1a	12	L	3.058	16.747	479.704
0h	M1a	12	W	1.106	6.032	450.795
0h	M1a	12	L	3.091	17.037	605.621
0h	M1a	12	W	1.009	5.453	641.841
0h	M1a	12	L	2.863	15.633	718.049
0h	M1a	12	W	0.781	4.138	824.048
0h	M1a	12	L	1.529	8.338	1290.52
0h	M1a	12	W	1.366	7.362	1226.36
0h	M1b	13	EA	84.884	0	463.597
0h	M1b	13	EA	102.616	0	3811.44
0h	M1b	13	EA	71.61	0	856.079
0h	M1b	13	EA	69.333	0	870.182
0h	M1b	13	EA	67.803	0	981.421
0h	M1b	13	EA	56.449	0	636.89
0h	M1b	13	EA	70.244	0	1123.45
0h	M1b	13	EA	58.824	0	647.343
0h	M1b	13	EA	78.963	0	403.897
0h	M1b	13	EA	91.489	0	857.516
0h	M1b	13	L	1.659	9.028	1200.71
0h	M1b	13	W	1.432	7.823	1035.59
0h	M1b	13	L	2.05	11.201	796.811
0h	M1b	13	W	1.139	6.165	899.885
0h	M1b	13	L	2.733	15.013	1086.95
0h	M1b	13	W	0.976	5.296	1074.98
0h	M1b	13	L	2.57	14.141	738.556
0h	M1b	13	W	0.976	5.164	967.831
0h	M1b	13	L	2.277	12.506	3987.59
0h	M1b	13	W	1.692	9.158	4524.68
0h	M1b	13	L	3.319	18.223	458.66
0h	M1b	13	W	0.976	5.164	477.749
0h	M1b	13	L	1.464	7.995	847.608
0h	M1b	13	W	1.464	8.009	828.584
0h	M1b	13	L	1.724	9.383	805.053
0h	M1b	13	W	1.432	7.711	790.618
0h	M1b	13	L	2.7	14.716	1262.04
0h	M1b	13	W	0.911	4.958	1176.02
0h	M1b	13	L	2.408	13.208	455.196
0h	M1b	13	W	1.334	7.219	498.416
0h	M2a	14	EA	49.746	0	243.388
0h	M2a	14	EA	92.823	0	875.55
0h	M2a	14	EA	56.091	0	283.968
0h	M2a	14	EA	77.206	0	266.261
0h	M2a	14	EA	32.991	0	834.918
0h	M2a	14	EA	112.442	0	501.778
0h	M2a	14	EA	50.56	0	269.423
0h	M2a	14	EA	52.056	0	587.425
0h	M2a	14	EA	83.941	0	165.906
0h	M2a	14	EA	93.409	0	220.018
0h	M2a	14	L	1.757	9.611	921.986
0h	M2a	14	W	1.399	7.643	1146
0h	M2a	14	L	1.366	7.471	872.376
0h	M2a	14	W	0.878	4.743	1017.46
0h	M2a	14	L	1.692	9.158	265.785
0h	M2a	14	W	1.692	9.255	313.769
0h	M2a	14	L	1.757	9.578	251.075
0h	M2a	14	W	1.041	5.594	220.929
0h	M2a	14	L	3.254	17.804	550.547
0h	M2a	14	W	1.529	8.376	616.23
0h	M2a	14	L	2.017	11.066	307.069
0h	M2a	14	W	0.813	4.336	316.482
0h	M2a	14	L	3.026	16.582	180.123
0h	M2a	14	W	0.911	4.87	149.058
0h	M2a	14	L	2.082	11.293	369.223
0h	M2a	14	W	0.846	4.538	373.355
0h	M2a	14	L	1.627	8.928	807.548
0h	M2a	14	W	1.171	6.354	785.903
0h	M2a	14	L	2.017	10.971	204.241
0h	M2a	14	W	2.115	11.496	284.675
0h	M2b	15	EA	151.191	0	458.616
0h	M2b	15	EA	88.756	0	311.138
0h	M2b	15	EA	129.165	0	251.852
0h	M2b	15	EA	70.601	0	92.0175
0h	M2b	15	EA	66.957	0	277.183
0h	M2b	15	EA	51.08	0	81.3475
0h	M2b	15	EA	111.498	0	246.8
0h	M2b	15	EA	48.933	0	362.579
0h	M2b	15	EA	60.938	0	216.355
0h	M2b	15	EA	96.239	0	188.879
0h	M2b	15	L	2.473	13.615	245.177
0h	M2b	15	W	1.692	9.142	209.805
0h	M2b	15	L	2.245	12.287	397.43
0h	M2b	15	W	0.911	4.816	481.952
0h	M2b	15	L	2.31	12.589	113.524
0h	M2b	15	W	1.074	5.777	148.999
0h	M2b	15	L	4.034	22.15	520.472
0h	M2b	15	W	1.204	6.462	237.576
0h	M2b	15	L	2.408	13.184	259.067
0h	M2b	15	W	1.692	9.24	355.166
0h	M2b	15	L	2.212	12.078	213.347
0h	M2b	15	W	1.041	5.615	282.245
0h	M2b	15	L	3.058	16.782	137.636
0h	M2b	15	W	0.586	3.127	95.0645
0h	M2b	15	L	1.562	8.503	359.236
0h	M2b	15	W	1.562	8.39	357.212
0h	M2b	15	L	2.277	12.381	446.531
0h	M2b	15	W	0.651	3.443	575.35
0h	M2b	15	L	2.115	11.624	209.924
0h	M2b	15	W	1.789	9.793	224.865
90min	M1	5	EA	127.596	0	3857.97
90min	M1	5	EA	154.896	0	2415.7
90min	M1	5	EA	73.284	0	3016.5
90min	M1	5	EA	164.093	0	3099.32
90min	M1	5	EA	53.213	0	4953.3
90min	M1	5	EA	153.682	0	3194.24
90min	M1	5	EA	133.438	0	3750.34
90min	M1	5	EA	99.428	0	3609.06
90min	M1	5	EA	231.708	0	2332.41
90min	M1	5	EA	130.835	0	2443.43
90min	M1	5	L	4.627	19.092	4592.16
90min	M1	5	W	1.793	7.326	4114.54
90min	M1	5	L	6.362	26.295	2311.7
90min	M1	5	W	2.429	9.811	2598.55
90min	M1	5	L	4.569	18.681	4024.32
90min	M1	5	W	2.256	9.171	3682.09
90min	M1	5	L	3.933	16.033	3389.63
90min	M1	5	W	2.892	11.865	3539.28
90min	M1	5	L	4.28	17.663	3788.42
90min	M1	5	W	1.388	5.6	3879.65
90min	M1	5	L	5.206	21.487	2577.8
90min	M1	5	W	1.909	7.756	2399.24
90min	M1	5	L	3.933	16.225	4587.48
90min	M1	5	W	2.371	9.647	5531.88
90min	M1	5	L	2.776	11.26	3286.56
90min	M1	5	W	1.446	5.781	3109.95
90min	M1	5	L	2.198	9.002	5098.54
90min	M1	5	W	1.793	7.235	4623.74
90min	M1	5	L	4.569	18.791	1886.68
90min	M1	5	W	2.603	10.674	3438.81
90min	M1	6	EA	76.523	0	2285.79
90min	M1	6	EA	101.221	0	1530.97
90min	M1	6	EA	58.13	0	1735.03
90min	M1	6	EA	74.961	0	1283.56
90min	M1	6	EA	75.597	0	2577.12
90min	M1	6	EA	77.217	0	531.055
90min	M1	6	EA	115.16	0	1201.47
90min	M1	6	EA	102.551	0	1382.46
90min	M1	6	EA	139.916	0	703.972
90min	M1	6	EA	62.352	0	1394.32
90min	M1	6	L	2.314	9.29	2804.81
90min	M1	6	W	2.256	9.252	2880.97
90min	M1	6	L	2.314	9.367	2913.54
90min	M1	6	W	1.793	7.151	3467.02
90min	M1	6	L	2.429	9.916	1308.33
90min	M1	6	W	1.735	6.887	1919.79
90min	M1	6	L	2.198	8.872	1964.4
90min	M1	6	W	1.677	6.807	2124.59
90min	M1	6	L	3.181	12.951	1774.36
90min	M1	6	W	1.735	6.887	1782.64
90min	M1	6	L	3.991	16.361	1251.71
90min	M1	6	W	1.793	7.215	1631.2
90min	M1	6	L	4.222	17.318	930.657
90min	M1	6	W	2.024	8.085	818.994
90min	M1	6	L	3.76	15.476	1527.73
90min	M1	6	W	1.562	6.239	1182.68
90min	M1	6	L	3.123	12.808	1441.54
90min	M1	6	W	1.735	6.891	1130.53
90min	M1	6	L	3.297	13.403	601.928
90min	M1	6	W	1.446	5.817	736.442
90min	M3	7	EA	68.83	0	531.2
90min	M3	7	EA	57.783	0	2412.8
90min	M3	7	EA	81.324	0	3552.22
90min	M3	7	EA	108.451	0	4454.17
90min	M3	7	EA	62.005	0	3390.05
90min	M3	7	EA	73.226	0	4995.26
90min	M3	7	EA	73.978	0	3251.44
90min	M3	7	EA	75.019	0	2633.31
90min	M3	7	EA	59.402	0	7149.73
90min	M3	7	EA	65.649	0	3876.23
90min	M3	7	L	3.702	15.159	3996.35
90min	M3	7	W	1.967	7.94	5555.78
90min	M3	7	L	3.528	14.504	2475.12
90min	M3	7	W	1.099	4.435	3413.51
90min	M3	7	L	3.008	12.263	3387.74
90min	M3	7	W	1.735	7.041	5009.17
90min	M3	7	L	2.371	9.74	6272.28
90min	M3	7	W	1.735	7.073	6284.67
90min	M3	7	L	2.776	11.229	4047.71
90min	M3	7	W	1.562	6.271	4133.2
90min	M3	7	L	2.776	11.19	3167.88
90min	M3	7	W	1.157	4.626	3747.23
90min	M3	7	L	3.297	13.444	7355.28
90min	M3	7	W	1.157	4.595	8959.83
90min	M3	7	L	3.355	13.615	2801.75
90min	M3	7	W	1.215	4.725	3525.88
90min	M3	7	L	3.413	13.86	2784.03
90min	M3	7	W	1.157	4.474	2339.24
90min	M3	7	L	2.603	10.593	594.644
90min	M3	7	W	1.677	6.738	583.393
90min	M3	8	EA	65.07	0	2057.74
90min	M3	8	EA	45	0	3523.14
90min	M3	8	EA	49.974	0	1397.45
90min	M3	8	EA	58.361	0	1315.75
90min	M3	8	EA	79.588	0	1646.88
90min	M3	8	EA	60.038	0	1748.28
90min	M3	8	EA	78.374	0	3201.77
90min	M3	8	EA	67.442	0	1862.28
90min	M3	8	EA	70.276	0	2077.31
90min	M3	8	EA	68.888	0	1325.23
90min	M3	8	L	2.198	8.85	1848.34
90min	M3	8	W	2.198	8.902	2238.12
90min	M3	8	L	2.545	10.254	4345.42
90min	M3	8	W	1.388	5.495	2337.46
90min	M3	8	L	2.661	10.905	3615.74
90min	M3	8	W	2.256	9.091	2886.36
90min	M3	8	L	2.024	8.265	2469.6
90min	M3	8	W	2.487	10.044	2444.58
90min	M3	8	L	2.256	9.205	1342.45
90min	M3	8	W	1.562	6.207	1933.56
90min	M3	8	L	2.024	8.085	1292.76
90min	M3	8	W	2.082	8.39	1326.37
90min	M3	8	L	2.371	9.548	1826.32
90min	M3	8	W	2.024	8.138	1894.56
90min	M3	8	L	3.181	12.891	1616.85
90min	M3	8	W	1.851	7.471	1890.3
90min	M3	8	L	2.487	10.095	2518.15
90min	M3	8	W	1.967	7.951	1958.52
90min	M3	8	L	2.603	10.574	1304.36
90min	M3	8	W	1.562	6.258	942.611
90min	M4a	9	EA	66.286	0	1494.45
90min	M4a	9	EA	78.711	0	2881.41
90min	M4a	9	EA	44.901	0	4056.46
90min	M4a	9	EA	46.21	0	2095.04
90min	M4a	9	EA	44.285	0	3006.59
90min	M4a	9	EA	53.27	0	2763.74
90min	M4a	9	EA	48.366	0	2576.09
90min	M4a	9	EA	47.031	0	3065.26
90min	M4a	9	EA	72.421	0	2148.54
90min	M4a	9	EA	54.348	0	2848.73
90min	M4a	9	L	1.771	10.893	2233.38
90min	M4a	9	W	0.822	5.001	2548.85
90min	M4a	9	L	1.694	10.47	2958.26
90min	M4a	9	W	0.873	5.345	4071.33
90min	M4a	9	L	1.386	8.508	3988.9
90min	M4a	9	W	1.078	6.636	5313.78
90min	M4a	9	L	1.746	10.701	2470.18
90min	M4a	9	W	0.796	4.872	2743.95
90min	M4a	9	L	1.515	9.268	2366.76
90min	M4a	9	W	1.053	6.341	3200.15
90min	M4a	9	L	2.002	12.296	3121.19
90min	M4a	9	W	0.693	4.109	2536.91
90min	M4a	9	L	2.259	13.862	2864.59
90min	M4a	9	W	1.207	7.367	3596.8
90min	M4a	9	L	1.643	10.043	2183.27
90min	M4a	9	W	1.412	8.652	2392.94
90min	M4a	9	L	1.54	9.402	3282.68
90min	M4a	9	W	0.822	4.987	4469.85
90min	M4a	9	L	2.156	13.329	1654.6
90min	M4a	9	W	1.078	6.581	1200.22
90min	M4b	10	EA	48.161	0	2967.48
90min	M4b	10	EA	89.391	0	2531.85
90min	M4b	10	EA	54.656	0	2586.33
90min	M4b	10	EA	46.621	0	3514.94
90min	M4b	10	EA	55.298	0	3420.44
90min	M4b	10	EA	75.836	0	2292.5
90min	M4b	10	EA	43.745	0	1665.02
90min	M4b	10	EA	57.685	0	3617.45
90min	M4b	10	EA	61.126	0	1775.3
90min	M4b	10	EA	77.248	0	1071.95
90min	M4b	10	L	1.643	10.057	4067.5
90min	M4b	10	W	1.386	8.481	4095.11
90min	M4b	10	L	1.078	6.623	3600.91
90min	M4b	10	W	1.335	8.188	4581.3
90min	M4b	10	L	1.104	6.799	3029.35
90min	M4b	10	W	1.438	8.767	3387.77
90min	M4b	10	L	1.027	6.287	1829.67
90min	M4b	10	W	1.232	7.586	1856.41
90min	M4b	10	L	1.412	8.652	3688.65
90min	M4b	10	W	1.181	7.178	4319.53
90min	M4b	10	L	1.771	10.912	2572.04
90min	M4b	10	W	1.412	8.699	3397.63
90min	M4b	10	L	1.438	8.798	1743.05
90min	M4b	10	W	1.284	7.93	1850.05
90min	M4b	10	L	1.771	10.904	3046.75
90min	M4b	10	W	0.744	4.527	2564.08
90min	M4b	10	L	2.233	13.835	2637.46
90min	M4b	10	W	0.976	5.909	3168.08
90min	M4b	10	L	1.771	10.895	1149.2
90min	M4b	10	W	1.566	9.616	1383.12
90min	M5a	12	EA	65.969	0	599.273
90min	M5a	12	EA	82.3	0	1104.61
90min	M5a	12	EA	80.597	0	1115.3
90min	M5a	12	EA	38.776	0	767.2
90min	M5a	12	EA	99.017	0	1094.4
90min	M5a	12	EA	84.699	0	820.113
90min	M5a	12	EA	143.728	0	825.803
90min	M5a	12	EA	97.341	0	1573.91
90min	M5a	12	EA	59.39	0	618.525
90min	M5a	12	EA	98.992	0	664.598
90min	M5a	12	L	2.89	17.889	960.87
90min	M5a	12	W	1.445	8.908	1023.25
90min	M5a	12	L	2.27	13.896	1016.72
90min	M5a	12	W	0.8	4.789	685.355
90min	M5a	12	L	2.425	14.961	1284.11
90min	M5a	12	W	1.187	7.294	1405.25
90min	M5a	12	L	2.657	16.396	2197.95
90min	M5a	12	W	0.955	5.766	1777.91
90min	M5a	12	L	2.58	15.832	1165.79
90min	M5a	12	W	0.903	5.473	1183.11
90min	M5a	12	L	1.909	11.785	652.28
90min	M5a	12	W	1.058	6.503	820.828
90min	M5a	12	L	1.187	7.247	806.268
90min	M5a	12	W	1.084	6.538	920.576
90min	M5a	12	L	1.264	7.784	577.183
90min	M5a	12	W	1.651	10.177	671.717
90min	M5a	12	L	2.503	15.498	1148.89
90min	M5a	12	W	1.032	6.211	1480.03
90min	M5a	12	L	3.715	22.931	798.712
90min	M5a	12	W	0.748	4.497	434.94
90min	M5b	11	EA	72.102	0	768.793
90min	M5b	11	EA	174.284	0	1926.55
90min	M5b	11	EA	72.667	0	2541.9
90min	M5b	11	EA	70.36	0	1007.95
90min	M5b	11	EA	80.561	0	3206
90min	M5b	11	EA	47.812	0	1790.62
90min	M5b	11	EA	58.328	0	1434.03
90min	M5b	11	EA	96.143	0	2069.27
90min	M5b	11	EA	61.088	0	1266.71
90min	M5b	11	EA	60.296	0	1274.8
90min	M5b	11	L	2.352	15.539	889.72
90min	M5b	11	W	0.814	5.263	956.203
90min	M5b	11	L	3.053	20.089	2053.49
90min	M5b	11	W	1.402	9.165	2688.11
90min	M5b	11	L	1.968	12.903	2728.97
90min	M5b	11	W	0.95	6.122	2990.82
90min	M5b	11	L	2.443	16.054	1714.94
90min	M5b	11	W	1.018	6.641	2018.46
90min	M5b	11	L	2.216	14.518	971.469
90min	M5b	11	W	0.95	6.177	971.602
90min	M5b	11	L	1.334	8.676	1296.46
90min	M5b	11	W	1.334	8.706	1716.39
90min	M5b	11	L	1.764	11.568	3484.62
90min	M5b	11	W	1.131	7.395	2993.05
90min	M5b	11	L	1.945	12.797	1219.09
90min	M5b	11	W	0.837	5.399	1757.47
90min	M5b	11	L	1.447	9.511	2239.74
90min	M5b	11	W	0.927	6.062	2081.02
90min	M5b	11	L	1.176	7.643	1471.13
90min	M5b	11	W	1.221	8.031	1282.2
90min	M1	1	EA	98.535	0	509.658
90min	M1	1	EA	72.275	0	210.156
90min	M1	1	EA	83.422	0	176.091
90min	M1	1	EA	73.778	0	273.056
90min	M1	1	EA	67.064	0	237.987
90min	M1	1	EA	82.359	0	239.758
90min	M1	1	EA	86.999	0	604.777
90min	M1	1	EA	78.419	0	224.104
90min	M1	1	EA	104.679	0	67.17
90min	M1	1	EA	77.771	0	203.272
90min	M1	1	L	1.97	12.039	672.797
90min	M1	1	W	1.426	8.635	838.228
90min	M1	1	L	1.685	10.327	184.358
90min	M1	1	W	1.607	9.896	199.385
90min	M1	1	L	1.944	11.856	198.543
90min	M1	1	W	1.4	8.522	232.596
90min	M1	1	L	2.178	13.362	502.434
90min	M1	1	W	1.529	9.412	802.892
90min	M1	1	L	1.633	10.023	163.894
90min	M1	1	W	1.529	9.409	206.144
90min	M1	1	L	1.97	12.087	254.161
90min	M1	1	W	1.192	7.293	335.859
90min	M1	1	L	1.659	10.092	248.979
90min	M1	1	W	1.218	7.468	311.822
90min	M1	1	L	1.815	11.082	281.552
90min	M1	1	W	1.244	7.623	366.275
90min	M1	1	L	2.178	13.312	295.348
90min	M1	1	W	1.167	7.084	248.205
90min	M1	1	L	2.178	13.362	69.649
90min	M1	1	W	1.478	8.968	94.954
90min	M2	2	EA	76.097	0	1719.85
90min	M2	2	EA	61.138	0	2656.44
90min	M2	2	EA	84.981	0	1934.89
90min	M2	2	EA	53.396	0	2757.6
90min	M2	2	EA	77.81	0	4455.07
90min	M2	2	EA	46.453	0	2032.36
90min	M2	2	EA	60.133	0	2093
90min	M2	2	EA	64.221	0	3730.78
90min	M2	2	EA	54.401	0	2317.9
90min	M2	2	EA	70.593	0	2683.04
90min	M2	2	L	2.055	13.47	1541.44
90min	M2	2	W	0.868	5.613	2743.1
90min	M2	2	L	1.644	10.731	4467.02
90min	M2	2	W	0.891	5.728	4939.3
90min	M2	2	L	1.142	7.434	2787.36
90min	M2	2	W	1.416	9.289	3125.49
90min	M2	2	L	1.439	9.421	5107.04
90min	M2	2	W	1.37	8.986	5440.05
90min	M2	2	L	1.439	9.317	2514.18
90min	M2	2	W	1.347	8.741	2908.01
90min	M2	2	L	1.347	8.699	1864.98
90min	M2	2	W	0.868	5.533	2386.48
90min	M2	2	L	1.576	10.259	2466.65
90min	M2	2	W	1.073	6.983	2804.85
90min	M2	2	L	1.393	9.076	2550.06
90min	M2	2	W	0.959	6.246	3098.59
90min	M2	2	L	1.804	11.834	1890.78
90min	M2	2	W	1.165	7.496	2759.31
90min	M2	2	L	1.599	10.449	2820.16
90min	M2	2	W	0.822	5.274	2911.9
90min	M3	3	EA	88.545	0	951.946
90min	M3	3	EA	69.124	0	806.681
90min	M3	3	EA	111.176	0	1695.23
90min	M3	3	EA	117.489	0	600.744
90min	M3	3	EA	79.022	0	827.811
90min	M3	3	EA	62.276	0	769.9
90min	M3	3	EA	101.118	0	1483.14
90min	M3	3	EA	78.272	0	312.758
90min	M3	3	EA	99.352	0	395.206
90min	M3	3	EA	50.88	0	205.483
90min	M3	3	L	3.906	16.752	676.413
90min	M3	3	W	2.033	8.605	518.627
90min	M3	3	L	3.264	13.897	2163.43
90min	M3	3	W	1.873	7.758	1870.52
90min	M3	3	L	2.675	11.411	387.783
90min	M3	3	W	2.461	10.48	460.943
90min	M3	3	L	2.087	8.777	820.452
90min	M3	3	W	1.98	8.275	845.801
90min	M3	3	L	2.408	10.117	963.003
90min	M3	3	W	1.98	8.304	1086.07
90min	M3	3	L	2.836	11.941	1666.72
90min	M3	3	W	2.247	9.517	1966.76
90min	M3	3	L	2.461	10.473	854.494
90min	M3	3	W	1.819	7.608	1134.46
90min	M3	3	L	2.622	11.112	1123.39
90min	M3	3	W	2.087	8.793	1190.6
90min	M3	3	L	3.21	13.552	319.751
90min	M3	3	W	1.391	5.801	330.392
90min	M3	3	L	1.605	6.628	233.547
90min	M3	3	W	1.873	7.775	238.09
90min	M3	4	EA	123.856	0	1439.11
90min	M3	4	EA	120.592	0	807.528
90min	M3	4	EA	64.79	0	1700.98
90min	M3	4	EA	81.857	0	1047.46
90min	M3	4	EA	77.095	0	1609.28
90min	M3	4	EA	171.739	0	885.931
90min	M3	4	EA	116.793	0	811.562
90min	M3	4	EA	78.968	0	1028.26
90min	M3	4	EA	123.107	0	797.489
90min	M3	4	EA	107.431	0	794.078
90min	M3	4	L	2.729	11.623	907.074
90min	M3	4	W	2.087	8.744	1154.07
90min	M3	4	L	2.354	9.881	1428.58
90min	M3	4	W	2.194	9.212	1804.92
90min	M3	4	L	2.675	11.298	722.645
90min	M3	4	W	1.873	7.775	1009.27
90min	M3	4	L	2.408	10.103	1850.02
90min	M3	4	W	1.712	7.174	2077.48
90min	M3	4	L	3.21	13.554	721.222
90min	M3	4	W	2.087	8.808	768.665
90min	M3	4	L	3.531	14.951	1444.33
90min	M3	4	W	2.14	8.925	1056.62
90min	M3	4	L	3.424	14.491	740.303
90min	M3	4	W	2.194	9.217	1027.38
90min	M3	4	L	3.103	13.297	734.961
90min	M3	4	W	2.675	11.279	886.192
90min	M3	4	L	3.852	16.377	872.743
90min	M3	4	W	2.782	11.889	1030.23
90min	M3	4	L	2.836	12.121	849.742
90min	M3	4	W	2.408	10.162	1065.47
3h	M3	2	EA	151.646	0	920.863
3h	M3	2	EA	110.906	0	802.653
3h	M3	2	EA	111.064	0	1863.66
3h	M3	2	EA	100.191	0	1313.51
3h	M3	2	EA	162.36	0	831.216
3h	M3	2	EA	132.082	0	672.443
3h	M3	2	EA	90.488	0	440.368
3h	M3	2	EA	137.392	0	721.441
3h	M3	2	EA	117.258	0	652.323
3h	M3	2	EA	81.48	0	1522.75
3h	M3	2	L	3.35	18.624	1157.29
3h	M3	2	W	0.948	5.073	961.402
3h	M3	2	L	2.56	14.272	869.459
3h	M3	2	W	1.391	7.559	866.309
3h	M3	2	L	3.255	18.105	2094.19
3h	M3	2	W	0.98	5.374	2544.58
3h	M3	2	L	2.655	14.697	1391.11
3h	M3	2	W	1.422	7.826	1462.32
3h	M3	2	L	3.224	17.921	772.894
3h	M3	2	W	1.422	7.88	795.031
3h	M3	2	L	2.813	15.582	486.005
3h	M3	2	W	0.98	5.364	394.44
3h	M3	2	L	5.089	28.518	853.681
3h	M3	2	W	0.853	4.56	652.796
3h	M3	2	L	2.908	16.181	788.408
3h	M3	2	W	1.359	7.443	633.241
3h	M3	2	L	2.465	13.744	1404.72
3h	M3	2	W	1.075	5.926	1030.21
3h	M3	2	L	3.129	17.466	698.362
3h	M3	2	W	1.96	10.832	1199.32
3h	M1	1	EA	52.063	0	850.321
3h	M1	1	EA	53.471	0	206.452
3h	M1	1	EA	70.576	0	938.039
3h	M1	1	EA	66.247	0	1118.25
3h	M1	1	EA	81.423	0	876.427
3h	M1	1	EA	89.158	0	818.406
3h	M1	1	EA	75.617	0	827.154
3h	M1	1	EA	72.923	0	965.591
3h	M1	1	EA	51.42	0	1274.04
3h	M1	1	EA	53.592	0	1169.48
3h	M1	1	L	1.234	9.183	887.719
3h	M1	1	W	0.956	7.067	938.971
3h	M1	1	L	1.199	8.972	217.58
3h	M1	1	W	0.921	6.865	269.629
3h	M1	1	L	1.234	9.183	951.031
3h	M1	1	W	1.182	8.868	1029.47
3h	M1	1	L	1.234	9.289	1149.34
3h	M1	1	W	0.991	7.362	1486.89
3h	M1	1	L	1.617	12.074	1029.82
3h	M1	1	W	0.695	5.11	1111.89
3h	M1	1	L	1.53	11.533	777.595
3h	M1	1	W	1.043	7.743	992.911
3h	M1	1	L	1.356	10.131	760.721
3h	M1	1	W	0.973	7.21	1334.77
3h	M1	1	L	1.408	10.551	965.505
3h	M1	1	W	0.973	7.284	1157.47
3h	M1	1	L	1.269	9.45	1287.9
3h	M1	1	W	0.747	5.52	1487.36
3h	M1	1	L	1.304	9.732	1148.33
3h	M1	1	W	0.887	6.627	1311.29
3h	M1b	3	EA	53.972	0	1029.56
3h	M1b	3	EA	52.833	0	360.489
3h	M1b	3	EA	58.69	0	518.2
3h	M1b	3	EA	55.591	0	669.771
3h	M1b	3	EA	50.894	0	191.325
3h	M1b	3	EA	46.456	0	727.367
3h	M1b	3	EA	94.112	0	300.505
3h	M1b	3	EA	78.42	0	252.358
3h	M1b	3	EA	61.368	0	627.456
3h	M1b	3	EA	49.954	0	345.942
3h	M1b	3	L	2.419	16.971	312.64
3h	M1b	3	W	0.74	5.072	225.409
3h	M1b	3	L	2.699	18.936	369.998
3h	M1b	3	W	0.74	5.065	316.871
3h	M1b	3	L	1.559	10.922	654.359
3h	M1b	3	W	0.92	6.323	620.035
3h	M1b	3	L	1.159	8.002	676.286
3h	M1b	3	W	1.219	8.473	880.531
3h	M1b	3	L	1.459	10.202	685.812
3h	M1b	3	W	0.999	6.916	695.545
3h	M1b	3	L	1.139	7.877	885.002
3h	M1b	3	W	0.92	6.379	940.789
3h	M1b	3	L	1.419	9.922	1269.78
3h	M1b	3	W	0.78	5.322	1482.08
3h	M1b	3	L	1.219	8.548	488.294
3h	M1b	3	W	0.92	6.337	530.118
3h	M1b	3	L	2.879	20.251	196.235
3h	M1b	3	W	0.36	2.414	133.352
3h	M1b	3	L	2.559	17.948	385.607
3h	M1b	3	W	0.38	2.529	379.898
3h	M1a	4	EA	104.906	0	869.696
3h	M1a	4	EA	84.077	0	1021.27
3h	M1a	4	EA	57.49	0	1403.65
3h	M1a	4	EA	56.291	0	442.352
3h	M1a	4	EA	70.344	0	1112.76
3h	M1a	4	EA	65.306	0	1034.73
3h	M1a	4	EA	75.281	0	1003.9
3h	M1a	4	EA	62.168	0	957.56
3h	M1a	4	EA	67.225	0	1225.24
3h	M1a	4	EA	63.687	0	348.788
3h	M1a	4	L	1.519	10.584	1028.93
3h	M1a	4	W	1.219	8.506	1247.81
3h	M1a	4	L	1.339	9.276	332.504
3h	M1a	4	W	1.019	7.076	367.295
3h	M1a	4	L	1.699	11.878	1086.24
3h	M1a	4	W	1.159	8.106	1408.81
3h	M1a	4	L	2.479	17.38	918.341
3h	M1a	4	W	0.76	5.282	800.605
3h	M1a	4	L	1.299	9.119	1161.51
3h	M1a	4	W	1.119	7.841	1692.42
3h	M1a	4	L	1.959	13.773	982.937
3h	M1a	4	W	0.74	5.145	1334.8
3h	M1a	4	L	1.119	7.731	1364.9
3h	M1a	4	W	1.139	7.953	1496.02
3h	M1a	4	L	1.259	8.763	439.776
3h	M1a	4	W	1.039	7.178	488.018
3h	M1a	4	L	1.839	12.931	1112.69
3h	M1a	4	W	0.78	5.359	1329.67
3h	M1a	4	L	1.199	8.399	1038.51
3h	M1a	4	W	1.099	7.59	1261.41
3h	M2a	5	EA	147.024	0	1242.58
3h	M2a	5	EA	135.151	0	469.093
3h	M2a	5	EA	77.28	0	923.464
3h	M2a	5	EA	79.379	0	756.524
3h	M2a	5	EA	104.406	0	1124.75
3h	M2a	5	EA	139.029	0	724.722
3h	M2a	5	EA	70.984	0	1863.41
3h	M2a	5	EA	68.105	0	870.33
3h	M2a	5	EA	64.187	0	755.319
3h	M2a	5	EA	49.774	0	1903.14
3h	M2a	5	L	1.379	9.634	1951.3
3h	M2a	5	W	1.299	8.98	2044.83
3h	M2a	5	L	1.199	8.35	663.443
3h	M2a	5	W	1.219	8.535	853.986
3h	M2a	5	L	1.279	8.932	970.363
3h	M2a	5	W	1.059	7.374	814.11
3h	M2a	5	L	2.719	19.032	1206.82
3h	M2a	5	W	0.72	4.98	1394.12
3h	M2a	5	L	2.699	18.928	816.743
3h	M2a	5	W	0.82	5.655	766.117
3h	M2a	5	L	2.459	17.2	675.13
3h	M2a	5	W	0.94	6.448	378.157
3h	M2a	5	L	1.439	10.083	1037.51
3h	M2a	5	W	1.119	7.773	784.645
3h	M2a	5	L	1.199	8.373	1860.23
3h	M2a	5	W	0.86	5.919	2444.03
3h	M2a	5	L	1.539	10.712	1035.52
3h	M2a	5	W	1.159	8.095	1148.77
3h	M2a	5	L	2.499	17.564	1030.55
3h	M2a	5	W	1.499	10.516	1193.52
3h	M2b	6	EA	44.117	0	1217.88
3h	M2b	6	EA	39.72	0	1956.5
3h	M2b	6	EA	46.136	0	2198.21
3h	M2b	6	EA	52.673	0	1438.05
3h	M2b	6	EA	59.389	0	2106.33
3h	M2b	6	EA	73.702	0	1575.09
3h	M2b	6	EA	52.613	0	795.039
3h	M2b	6	EA	40.819	0	2109.49
3h	M2b	6	EA	78.3	0	838.052
3h	M2b	6	EA	71.343	0	590.587
3h	M2b	6	L	1.039	7.274	1897.47
3h	M2b	6	W	1.039	7.252	2237.68
3h	M2b	6	L	1.179	8.269	1250.33
3h	M2b	6	W	0.9	6.184	1686.91
3h	M2b	6	L	2.039	14.29	1722.62
3h	M2b	6	W	0.8	5.567	1448.03
3h	M2b	6	L	1.499	10.476	538.52
3h	M2b	6	W	1.179	8.213	674.208
3h	M2b	6	L	1.139	7.929	2495.59
3h	M2b	6	W	0.999	6.914	2271.69
3h	M2b	6	L	1.259	8.715	2276.83
3h	M2b	6	W	1.179	8.141	2364.82
3h	M2b	6	L	1.179	8.269	1988.7
3h	M2b	6	W	0.86	5.961	2283.68
3h	M2b	6	L	1.539	10.772	855.427
3h	M2b	6	W	1.299	9.1	1255.82
3h	M2b	6	L	1.079	7.541	804.687
3h	M2b	6	W	1.039	7.186	828.581
3h	M2b	6	L	1.619	11.333	1528.44
3h	M2b	6	W	0.66	4.497	1636.16
3h	M3a	7	EA	101.688	0	594.624
3h	M3a	7	EA	114.481	0	760.126
3h	M3a	7	EA	37.221	0	525.342
3h	M3a	7	EA	69.324	0	442.758
3h	M3a	7	EA	87.935	0	456.889
3h	M3a	7	EA	73.882	0	618.356
3h	M3a	7	EA	75.881	0	516.616
3h	M3a	7	EA	111.203	0	308.748
3h	M3a	7	EA	55.352	0	122.554
3h	M3a	7	EA	45.637	0	428.375
3h	M3a	7	L	1.919	13.48	793.731
3h	M3a	7	W	1.179	8.185	820.214
3h	M3a	7	L	2.659	18.662	542.201
3h	M3a	7	W	0.8	5.48	637.863
3h	M3a	7	L	2.259	15.863	1094.18
3h	M3a	7	W	1.019	7.016	1223.23
3h	M3a	7	L	1.179	8.185	114.249
3h	M3a	7	W	1.039	7.225	150.406
3h	M3a	7	L	0.8	5.496	513.146
3h	M3a	7	W	1.099	7.69	602.901
3h	M3a	7	L	1.219	8.517	650.181
3h	M3a	7	W	1.359	9.456	628.027
3h	M3a	7	L	1.079	7.505	458.78
3h	M3a	7	W	0.88	6.071	481.414
3h	M3a	7	L	1.779	12.496	243.74
3h	M3a	7	W	1.479	10.286	293.012
3h	M3a	7	L	1.919	13.437	477.432
3h	M3a	7	W	1.059	7.362	552.37
3h	M3a	7	L	1.199	8.314	636.376
3h	M3a	7	W	1.379	9.657	583.747
3h	M3b	8	EA	53.832	0	594.629
3h	M3b	8	EA	52.033	0	695.092
3h	M3b	8	EA	69.544	0	680.434
3h	M3b	8	EA	64.827	0	551.884
3h	M3b	8	EA	98.709	0	445.016
3h	M3b	8	EA	198.738	0	169.805
3h	M3b	8	EA	131.193	0	322.622
3h	M3b	8	EA	82.917	0	294.793
3h	M3b	8	EA	76.741	0	496.626
3h	M3b	8	EA	57.051	0	345.501
3h	M3b	8	L	1.359	9.516	566.016
3h	M3b	8	W	0.84	5.856	662.581
3h	M3b	8	L	2.079	14.603	447.023
3h	M3b	8	W	0.8	5.519	671.481
3h	M3b	8	L	1.959	13.767	256.008
3h	M3b	8	W	0.92	6.323	312.644
3h	M3b	8	L	1.379	9.66	703.639
3h	M3b	8	W	0.82	5.659	866.242
3h	M3b	8	L	1.579	11.032	604.601
3h	M3b	8	W	0.9	6.266	753.79
3h	M3b	8	L	2.459	17.238	489.55
3h	M3b	8	W	0.9	6.247	513.187
3h	M3b	8	L	1.719	11.995	773.47
3h	M3b	8	W	0.84	5.82	824.801
3h	M3b	8	L	1.199	8.371	334.743
3h	M3b	8	W	1.219	8.525	368.748
3h	M3b	8	L	2.379	16.634	314.436
3h	M3b	8	W	1.119	7.773	308.421
3h	M3b	8	L	2.839	19.883	152.157
3h	M3b	8	W	1.559	10.826	199.889
3h	M4a	9	EA	41.599	0	829.35
3h	M4a	9	EA	30.664	0	920.453
3h	M4a	9	EA	41.978	0	338.32
3h	M4a	9	EA	61.029	0	644.555
3h	M4a	9	EA	54.552	0	609.452
3h	M4a	9	EA	49.495	0	624.952
3h	M4a	9	EA	35.502	0	1101.41
3h	M4a	9	EA	81.258	0	668.757
3h	M4a	9	EA	32.923	0	1162.6
3h	M4a	9	EA	44.517	0	525.738
3h	M4a	9	L	0.96	6.641	1009.32
3h	M4a	9	W	0.82	5.659	1216.34
3h	M4a	9	L	1.219	8.418	831.843
3h	M4a	9	W	0.88	6.14	878.058
3h	M4a	9	L	1.379	9.657	683.888
3h	M4a	9	W	0.9	6.175	768.359
3h	M4a	9	L	2.079	14.535	679.167
3h	M4a	9	W	0.9	6.247	581.302
3h	M4a	9	L	1.299	9.1	612.324
3h	M4a	9	W	0.78	5.359	594.883
3h	M4a	9	L	0.84	5.77	1227.08
3h	M4a	9	W	0.92	6.379	1453.51
3h	M4a	9	L	1.059	7.342	1186.95
3h	M4a	9	W	0.7	4.828	1242.81
3h	M4a	9	L	1.399	9.775	702.871
3h	M4a	9	W	0.64	4.449	913.807
3h	M4a	9	L	1.579	11.06	682.623
3h	M4a	9	W	0.84	5.783	834.133
3h	M4a	9	L	1.299	9.119	358.473
3h	M4a	9	W	0.78	5.335	333.633
3h	M4b	10	EA	36.781	0	515.189
3h	M4b	10	EA	41.739	0	526.237
3h	M4b	10	EA	38.46	0	571.822
3h	M4b	10	EA	45.257	0	588.334
3h	M4b	10	EA	65.906	0	568.207
3h	M4b	10	EA	53.732	0	571.971
3h	M4b	10	EA	76.92	0	589.822
3h	M4b	10	EA	99.129	0	397.724
3h	M4b	10	EA	74.382	0	304.991
3h	M4b	10	EA	60.989	0	278.907
3h	M4b	10	L	1.459	10.218	609.52
3h	M4b	10	W	1.079	7.477	595.155
3h	M4b	10	L	1.379	9.631	636.588
3h	M4b	10	W	0.64	4.336	585.863
3h	M4b	10	L	2.019	14.14	336.671
3h	M4b	10	W	0.76	5.2	410.813
3h	M4b	10	L	2.679	18.855	383.154
3h	M4b	10	W	0.78	5.332	349.313
3h	M4b	10	L	2.099	14.754	583.3
3h	M4b	10	W	0.8	5.583	631.918
3h	M4b	10	L	1.159	8.115	581.375
3h	M4b	10	W	0.9	6.247	663.014
3h	M4b	10	L	1.179	8.178	537.334
3h	M4b	10	W	0.72	4.98	658.966
3h	M4b	10	L	0.94	6.454	547.632
3h	M4b	10	W	1.019	7.038	602.529
3h	M4b	10	L	1.379	9.614	501.106
3h	M4b	10	W	0.979	6.828	843.491
3h	M4b	10	L	1.579	11.013	329.222
3h	M4b	10	W	0.999	6.88	312.912
3h	M5a	11	EA	43.837	0	1143.27
3h	M5a	11	EA	60.124	0	597.596
3h	M5a	11	EA	56.745	0	867.476
3h	M5a	11	EA	48.654	0	1233.08
3h	M5a	11	EA	52.292	0	612.191
3h	M5a	11	EA	65.651	0	1270.43
3h	M5a	11	EA	84.295	0	1346.7
3h	M5a	11	EA	53.609	0	1624.71
3h	M5a	11	EA	48.792	0	1042.72
3h	M5a	11	EA	60.003	0	608.28
3h	M5a	11	L	1.282	9.653	1198.84
3h	M5a	11	W	0.78	5.757	1278.47
3h	M5a	11	L	1.161	8.719	835.748
3h	M5a	11	W	0.936	6.967	1036.27
3h	M5a	11	L	1.351	10.186	1371.54
3h	M5a	11	W	1.022	7.579	1189.59
3h	M5a	11	L	1.248	9.347	1774.14
3h	M5a	11	W	0.901	6.743	1773.78
3h	M5a	11	L	1.646	12.317	1575.1
3h	M5a	11	W	1.057	7.946	1677.03
3h	M5a	11	L	1.109	8.316	1288.46
3h	M5a	11	W	0.988	7.348	1074.97
3h	M5a	11	L	1.282	9.667	597.498
3h	M5a	11	W	0.849	6.318	565.348
3h	M5a	11	L	1.144	8.586	719.647
3h	M5a	11	W	0.814	6.113	783.864
3h	M5a	11	L	1.282	9.672	724.322
3h	M5a	11	W	0.953	7.055	729.506
3h	M5a	11	L	1.126	8.373	991.757
3h	M5a	11	W	0.78	5.794	1625.22
3h	M5b	12	EA	106.647	0	2185
3h	M5b	12	EA	72.391	0	3945.76
3h	M5b	12	EA	49.555	0	1574.04
3h	M5b	12	EA	76.238	0	2184.44
3h	M5b	12	EA	101.085	0	1885.38
3h	M5b	12	EA	73.518	0	1999.29
3h	M5b	12	EA	71.404	0	1188.76
3h	M5b	12	EA	64.04	0	1329.83
3h	M5b	12	EA	75.701	0	979.667
3h	M5b	12	EA	67.245	0	701.351
3h	M5b	12	L	1.958	14.769	994.116
3h	M5b	12	W	0.71	5.236	1227.52
3h	M5b	12	L	2.079	15.715	2617.53
3h	M5b	12	W	1.126	8.382	2785.37
3h	M5b	12	L	1.507	11.369	4192.47
3h	M5b	12	W	1.057	7.849	4637.92
3h	M5b	12	L	1.525	11.477	1497.91
3h	M5b	12	W	0.554	4.109	1858.24
3h	M5b	12	L	1.542	11.621	1898.51
3h	M5b	12	W	1.005	7.555	2495.26
3h	M5b	12	L	2.374	17.903	2173.45
3h	M5b	12	W	0.814	6.039	1820.69
3h	M5b	12	L	1.802	13.596	2199.89
3h	M5b	12	W	0.78	5.834	2121.42
3h	M5b	12	L	1.542	11.537	1346.16
3h	M5b	12	W	0.78	5.794	1423.62
3h	M5b	12	L	1.715	12.957	1351.42
3h	M5b	12	W	0.814	6.044	1091.58
3h	M5b	12	L	1.334	10.058	760.048
3h	M5b	12	W	1.161	8.643	767.295
3h	M6	13	EA	43.355	0	1628.01
3h	M6	13	EA	51.14	0	981.758
3h	M6	13	EA	57.619	0	969.672
3h	M6	13	EA	44.718	0	1172.69
3h	M6	13	EA	58.235	0	953.69
3h	M6	13	EA	43.485	0	536.995
3h	M6	13	EA	49.684	0	1184.94
3h	M6	13	EA	47.668	0	1557.5
3h	M6	13	EA	52.485	0	772.245
3h	M6	13	EA	50.02	0	1368.7
3h	M6	13	L	1.214	8.747	564.845
3h	M6	13	W	0.71	5.105	589.369
3h	M6	13	L	1.232	8.896	928.042
3h	M6	13	W	1.008	7.233	1320.56
3h	M6	13	L	1.102	7.893	1693.66
3h	M6	13	W	1.008	7.187	1355.06
3h	M6	13	L	1.083	7.758	1099.58
3h	M6	13	W	1.251	9.06	1120.35
3h	M6	13	L	1.027	7.328	1029.16
3h	M6	13	W	1.046	7.479	945.145
3h	M6	13	L	1.419	10.209	721.557
3h	M6	13	W	0.934	6.704	932.763
3h	M6	13	L	1.232	8.935	1338.15
3h	M6	13	W	0.971	6.983	1686.13
3h	M6	13	L	1.139	8.249	1549.25
3h	M6	13	W	0.952	6.829	1632.92
3h	M6	13	L	1.232	8.845	1111.57
3h	M6	13	W	1.064	7.611	1315.31
3h	M6	13	L	1.158	8.399	1169.08
3h	M6	13	W	1.176	8.518	1115.71
3h	M1	14	EA	42.216	0	933.157
3h	M1	14	EA	30.217	0	2264.44
3h	M1	14	EA	36.436	0	2206.19
3h	M1	14	EA	24.071	0	1453.53
3h	M1	14	EA	31.388	0	1226.8
3h	M1	14	EA	30.071	0	1645.65
3h	M1	14	EA	28.315	0	1916.02
3h	M1	14	EA	43.789	0	1301.8
3h	M1	14	EA	50.776	0	2583.86
3h	M1	14	EA	42.838	0	1347
3h	M1	14	L	1.536	7.842	1124.01
3h	M1	14	W	1.244	6.358	1166.15
3h	M1	14	L	1.39	7.079	2652.11
3h	M1	14	W	0.915	4.626	2536.3
3h	M1	14	L	1.61	8.213	2423.47
3h	M1	14	W	1.061	5.262	2717.25
3h	M1	14	L	1.28	6.581	1557.99
3h	M1	14	W	0.841	4.138	1846.84
3h	M1	14	L	1.354	6.896	1389.62
3h	M1	14	W	0.951	4.782	1730.91
3h	M1	14	L	1.207	6.123	1787.33
3h	M1	14	W	1.097	5.56	1800.57
3h	M1	14	L	1.134	5.68	2384.81
3h	M1	14	W	0.951	4.876	2093.87
3h	M1	14	L	1.244	6.358	1616.36
3h	M1	14	W	1.427	7.2	1366.21
3h	M1	14	L	1.39	7.014	1535.73
3h	M1	14	W	1.463	7.498	1506.55
3h	M1	14	L	1.683	8.626	2912.37
3h	M1	14	W	1.354	6.792	2961.11
3h	M2	15	EA	37.241	0	1408.1
3h	M2	15	EA	70.567	0	583.402
3h	M2	15	EA	103.82	0	762.036
3h	M2	15	EA	72.177	0	876.902
3h	M2	15	EA	45.618	0	2372.98
3h	M2	15	EA	51.398	0	1148.41
3h	M2	15	EA	92.516	0	590.726
3h	M2	15	EA	46.094	0	1685.14
3h	M2	15	EA	30.473	0	1792.15
3h	M2	15	EA	30.144	0	1226.6
3h	M2	15	L	2.305	11.831	703.51
3h	M2	15	W	1.024	5.139	813.679
3h	M2	15	L	2.89	14.879	588.428
3h	M2	15	W	1.28	6.514	496.787
3h	M2	15	L	1.719	8.8	1774.68
3h	M2	15	W	0.805	3.98	1802.64
3h	M2	15	L	1.719	8.831	1860.38
3h	M2	15	W	1.097	5.599	1946.9
3h	M2	15	L	3.439	17.797	844.474
3h	M2	15	W	1.427	7.331	999.926
3h	M2	15	L	2.158	11.13	992.486
3h	M2	15	W	1.28	6.472	1279.21
3h	M2	15	L	1.939	9.948	2392.74
3h	M2	15	W	1.024	5.139	3229.96
3h	M2	15	L	1.793	9.232	1181.29
3h	M2	15	W	1.097	5.547	1748.53
3h	M2	15	L	1.207	6.174	1674.15
3h	M2	15	W	1.024	5.203	1849.77
3h	M2	15	L	1.207	6.195	1266.82
3h	M2	15	W	1.024	5.196	1555.26
3h	M2	16	EA	81.952	0	1288.96
3h	M2	16	EA	68.312	0	1899.32
3h	M2	16	EA	60.66	0	1925.22
3h	M2	16	EA	91.212	0	2192.4
3h	M2	16	EA	104.076	0	1146.45
3h	M2	16	EA	108.457	0	1653.2
3h	M2	16	EA	71.916	0	1209.49
3h	M2	16	EA	87.109	0	2550.08
3h	M2	16	EA	162.629	0	1759.51
3h	M2	16	EA	139.84	0	939.454
3h	M2	16	L	3.05	12.763	1133.37
3h	M2	16	W	2.44	10.04	1495.85
3h	M2	16	L	4.27	17.953	1667.46
3h	M2	16	W	2.384	9.996	1425.14
3h	M2	16	L	3.216	13.48	2038.11
3h	M2	16	W	1.774	7.39	2594.31
3h	M2	16	L	2.218	9.086	1847.39
3h	M2	16	W	1.885	7.746	2203.12
3h	M2	16	L	3.105	13.026	1901.52
3h	M2	16	W	1.275	5.143	1753.97
3h	M2	16	L	3.438	14.427	1428.37
3h	M2	16	W	1.331	5.375	1451.18
3h	M2	16	L	3.105	12.863	1236.66
3h	M2	16	W	1.386	5.69	1346.84
3h	M2	16	L	2.495	10.321	2923.89
3h	M2	16	W	2.44	10.059	2508.95
3h	M2	16	L	3.937	16.552	1642.11
3h	M2	16	W	1.497	6.217	2493.81
3h	M2	16	L	3.881	16.255	967.17
3h	M2	16	W	2.495	10.372	949.399
3h	M2	17	EA	72.249	0	1188.1
3h	M2	17	EA	51.899	0	2824.11
3h	M2	17	EA	55.226	0	2271.77
3h	M2	17	EA	92.432	0	1077.83
3h	M2	17	EA	90.99	0	1784.44
3h	M2	17	EA	84.558	0	1873.06
3h	M2	17	EA	78.57	0	2271.74
3h	M2	17	EA	68.146	0	2315.36
3h	M2	17	EA	83.006	0	467.826
3h	M2	17	EA	113.78	0	156.996
3h	M2	17	L	2.495	10.428	972.757
3h	M2	17	W	2.329	9.608	1134.66
3h	M2	17	L	1.996	8.282	2452.23
3h	M2	17	W	1.885	7.838	2477.33
3h	M2	17	L	2.828	11.832	2248.92
3h	M2	17	W	1.497	6.077	2443.54
3h	M2	17	L	2.162	8.864	2894.9
3h	M2	17	W	1.608	6.693	3508.28
3h	M2	17	L	3.382	14.02	1991.48
3h	M2	17	W	1.774	7.269	1653.7
3h	M2	17	L	2.606	10.786	2287.56
3h	M2	17	W	1.996	8.225	2731.16
3h	M2	17	L	2.939	12.156	490.668
3h	M2	17	W	1.719	7.15	597.716
3h	M2	17	L	3.161	13.079	169.028
3h	M2	17	W	2.44	10.059	160.519
3h	M2	17	L	3.881	16.331	2297.77
3h	M2	17	W	1.386	5.729	1459.51
3h	M2	17	L	2.717	11.305	1114.58
3h	M2	17	W	1.885	7.774	1157.96
3h	M3	18	EA	39.875	0	1162.21
3h	M3	18	EA	36.015	0	696.326
3h	M3	18	EA	27.197	0	1011.23
3h	M3	18	EA	34.917	0	978.356
3h	M3	18	EA	52.836	0	1123.95
3h	M3	18	EA	40.016	0	2067.6
3h	M3	18	EA	55.881	0	1443.63
3h	M3	18	EA	46.992	0	1216.85
3h	M3	18	EA	57.723	0	1458.77
3h	M3	18	EA	60.91	0	982.58
3h	M3	18	L	1.275	6.524	2560.15
3h	M3	18	W	1.346	7.054	2317.44
3h	M3	18	L	1.523	7.899	922.99
3h	M3	18	W	0.885	4.583	1052.1
3h	M3	18	L	1.204	6.23	995.873
3h	M3	18	W	0.956	4.809	1266.15
3h	M3	18	L	1.381	7.161	681.786
3h	M3	18	W	1.169	6.034	818.193
3h	M3	18	L	1.7	8.926	1477.08
3h	M3	18	W	1.452	7.586	1436.68
3h	M3	18	L	1.204	6.264	1301.92
3h	M3	18	W	1.452	7.52	1359.43
3h	M3	18	L	1.806	9.343	1285.91
3h	M3	18	W	1.523	7.942	1106.02
3h	M3	18	L	2.16	11.204	1327.46
3h	M3	18	W	0.814	4.157	1278.77
3h	M3	18	L	2.125	11.128	1245.14
3h	M3	18	W	1.098	5.733	1533.61
3h	M3	18	L	1.912	9.975	1582.91
3h	M3	18	W	1.31	6.746	1241.84
3h	M3	19	EA	155.638	0	555.356
3h	M3	19	EA	151.035	0	478.081
3h	M3	19	EA	95.472	0	532.25
3h	M3	19	EA	76.066	0	623.769
3h	M3	19	EA	106.981	0	642.567
3h	M3	19	EA	55.952	0	538.439
3h	M3	19	EA	113.497	0	575.818
3h	M3	19	EA	63.991	0	633.09
3h	M3	19	EA	69.727	0	648.577
3h	M3	19	EA	72.312	0	394.427
3h	M3	19	L	5.206	27.437	663.977
3h	M3	19	W	1.169	5.978	577.695
3h	M3	19	L	4.533	23.953	493.869
3h	M3	19	W	1.169	6.025	323.827
3h	M3	19	L	2.904	15.335	419.17
3h	M3	19	W	1.027	5.313	390.169
3h	M3	19	L	3.825	20.202	597.662
3h	M3	19	W	0.956	4.882	493.605
3h	M3	19	L	3.081	16.184	520.473
3h	M3	19	W	0.885	4.516	511.593
3h	M3	19	L	1.558	8.179	996.926
3h	M3	19	W	1.771	9.284	541.432
3h	M3	19	L	3.47	18.269	745.479
3h	M3	19	W	1.487	7.736	627.579
3h	M3	19	L	3.4	17.849	640.524
3h	M3	19	W	1.275	6.5	606.053
3h	M3	19	L	2.337	12.197	712.245
3h	M3	19	W	1.062	5.535	609.97
3h	M3	19	L	2.55	13.449	714.928
3h	M3	19	W	1.204	6.255	651.684
3h	M4	20	EA	44.114	0	1085.59
3h	M4	20	EA	63.054	0	1835.59
3h	M4	20	EA	54.923	0	580.311
3h	M4	20	EA	62.08	0	1263.15
3h	M4	20	EA	44.308	0	1583.83
3h	M4	20	EA	66.56	0	1335.87
3h	M4	20	EA	81.508	0	798.856
3h	M4	20	EA	78.051	0	904.693
3h	M4	20	EA	64.077	0	1633.95
3h	M4	20	EA	83.65	0	814.563
3h	M4	20	L	2.191	9.689	2164.5
3h	M4	20	W	1.753	7.65	2514.09
3h	M4	20	L	1.655	7.305	1519.11
3h	M4	20	W	1.607	7.13	1703.14
3h	M4	20	L	1.461	6.46	1118.8
3h	M4	20	W	1.558	6.844	1220.75
3h	M4	20	L	3.165	14.018	1462.54
3h	M4	20	W	1.217	5.231	2342.89
3h	M4	20	L	4.09	18.231	602.845
3h	M4	20	W	1.12	4.839	859.885
3h	M4	20	L	2.435	10.713	765.453
3h	M4	20	W	1.996	8.818	1142.81
3h	M4	20	L	3.36	15.006	961.971
3h	M4	20	W	1.315	5.842	1154.53
3h	M4	20	L	2.435	10.922	1647.85
3h	M4	20	W	1.461	6.319	1881.18
3h	M4	20	L	2.288	10.143	1268.57
3h	M4	20	W	1.85	8.209	1764.61
3h	M4	20	L	2.337	10.408	691.567
3h	M4	20	W	1.412	6.229	536.631
3h	M4	21	EA	52.196	0	827.16
3h	M4	21	EA	42.312	0	894.649
3h	M4	21	EA	53.608	0	1130.3
3h	M4	21	EA	50.346	0	713.514
3h	M4	21	EA	60.425	0	1022.45
3h	M4	21	EA	81.07	0	801.612
3h	M4	21	EA	73.133	0	1816.9
3h	M4	21	EA	77.369	0	1153
3h	M4	21	EA	84.916	0	849.414
3h	M4	21	EA	54.436	0	295.914
3h	M4	21	L	2.142	9.388	930.243
3h	M4	21	W	2.045	9.087	947.12
3h	M4	21	L	2.581	11.512	1159.93
3h	M4	21	W	1.802	7.974	1416.2
3h	M4	21	L	1.607	7.147	966.395
3h	M4	21	W	1.704	7.467	805.409
3h	M4	21	L	1.996	8.729	770.88
3h	M4	21	W	1.363	6.027	790.606
3h	M4	21	L	2.873	12.81	1126.63
3h	M4	21	W	1.753	7.773	1113.53
3h	M4	21	L	2.532	11.303	2181.9
3h	M4	21	W	1.753	7.808	2772.86
3h	M4	21	L	1.948	8.594	1067.99
3h	M4	21	W	1.85	8.114	1175.68
3h	M4	21	L	1.85	8.245	1217.71
3h	M4	21	W	1.704	7.444	1457.11
3h	M4	21	L	1.753	7.773	948.456
3h	M4	21	W	1.704	7.532	922.409
3h	M4	21	L	2.094	9.333	357.507
3h	M4	21	W	1.363	5.962	336.995
3h	M5	22	EA	59.889	0	705.211
3h	M5	22	EA	55.264	0	980.572
3h	M5	22	EA	102.25	0	814.171
3h	M5	22	EA	67.339	0	776.094
3h	M5	22	EA	108.872	0	426.052
3h	M5	22	EA	106.097	0	349.184
3h	M5	22	EA	83.748	0	120.251
3h	M5	22	EA	73.717	0	157.534
3h	M5	22	EA	62.129	0	441.385
3h	M5	22	EA	84.575	0	200.333
3h	M5	22	L	2.921	12.925	151.87
3h	M5	22	W	1.558	6.792	106.133
3h	M5	22	L	3.214	14.443	343.869
3h	M5	22	W	1.948	8.537	325.795
3h	M5	22	L	3.457	15.445	192.178
3h	M5	22	W	1.412	6.241	215.183
3h	M5	22	L	2.532	11.242	159.677
3h	M5	22	W	1.266	5.425	149.486
3h	M5	22	L	2.532	11.261	909.047
3h	M5	22	W	1.412	6.122	1006.76
3h	M5	22	L	2.386	10.632	1008.84
3h	M5	22	W	1.217	5.401	1128.87
3h	M5	22	L	3.116	13.815	446.751
3h	M5	22	W	1.558	6.773	449.031
3h	M5	22	L	2.24	9.89	544.74
3h	M5	22	W	1.509	6.716	1008.74
3h	M5	22	L	3.262	14.643	967.053
3h	M5	22	W	1.266	5.528	1214.69
3h	M5	22	L	1.802	8.03	486.641
3h	M5	22	W	1.753	7.672	480.103
3h	M5	23	EA	105.853	0	560.626
3h	M5	23	EA	54.29	0	232.104
3h	M5	23	EA	88.909	0	273.83
3h	M5	23	EA	55.848	0	562.484
3h	M5	23	EA	82.53	0	353.279
3h	M5	23	EA	67.875	0	171.346
3h	M5	23	EA	51.758	0	776.207
3h	M5	23	EA	56.092	0	676.866
3h	M5	23	EA	99.426	0	234.633
3h	M5	23	EA	65.878	0	349.792
3h	M5	23	L	2.678	11.944	670.807
3h	M5	23	W	1.948	8.586	706.986
3h	M5	23	L	1.704	7.493	778.922
3h	M5	23	W	1.899	8.446	753.43
3h	M5	23	L	2.532	11.262	316.878
3h	M5	23	W	2.045	9.122	324.897
3h	M5	23	L	1.753	7.618	870.161
3h	M5	23	W	1.704	7.541	988.205
3h	M5	23	L	2.337	10.277	365.724
3h	M5	23	W	1.607	7.13	450.263
3h	M5	23	L	1.899	8.388	250.683
3h	M5	23	W	1.607	7.13	285.153
3h	M5	23	L	3.116	13.903	286.182
3h	M5	23	W	2.094	9.218	282.896
3h	M5	23	L	1.996	8.729	474.863
3h	M5	23	W	1.704	7.418	703.283
3h	M5	23	L	3.019	13.549	376.168
3h	M5	23	W	1.363	5.888	353.288
3h	M5	23	L	2.678	11.852	176.262
3h	M5	23	W	1.315	5.826	252.259
3h	M1a	24	EA	69.45	0	0.766
3h	M1a	24	EA	71.458	0	0.007
3h	M1a	24	EA	61.979	0	0.417
3h	M1a	24	EA	48.278	0	1.022
3h	M1a	24	EA	65.297	0	-0.163
3h	M1a	24	EA	69.472	0	-0.321
3h	M1a	24	EA	45.254	0	0.142
3h	M1a	24	EA	47.872	0	-0.091
3h	M1a	24	EA	68.389	0	-0.021
3h	M1a	24	EA	102.38	0	3.563
3h	M1a	24	L	1.557	10.279	-0.32
3h	M1a	24	W	1.399	9.144	-0.341
3h	M1a	24	L	1.49	9.735	-0.201
3h	M1a	24	W	1.219	7.945	-0.255
3h	M1a	24	L	1.196	7.802	0.823
3h	M1a	24	W	1.264	8.259	0.643
3h	M1a	24	L	1.445	9.516	0.454
3h	M1a	24	W	1.241	8.176	0.732
3h	M1a	24	L	1.49	9.774	-0.165
3h	M1a	24	W	1.174	7.615	-0.016
3h	M1a	24	L	1.422	9.338	0.109
3h	M1a	24	W	1.241	8.183	-0.169
3h	M1a	24	L	1.241	8.171	-0.135
3h	M1a	24	W	0.971	6.366	-0.144
3h	M1a	24	L	1.399	9.223	0.403
3h	M1a	24	W	0.88	5.673	0.517
3h	M1a	24	L	1.512	9.915	1.007
3h	M1a	24	W	1.196	7.853	0.531
3h	M1a	24	L	2.37	15.624	2.774
3h	M1a	24	W	0.971	6.274	1.351
3h	M1b	25	EA	65.703	0	2023.6
3h	M1b	25	EA	69.969	0	2440.09
3h	M1b	25	EA	47.15	0	2486.08
3h	M1b	25	EA	52.273	0	3724.69
3h	M1b	25	EA	92.201	0	1780.67
3h	M1b	25	EA	59.789	0	2657.78
3h	M1b	25	EA	61.302	0	1214.38
3h	M1b	25	EA	81.231	0	1563.28
3h	M1b	25	EA	66.854	0	2194.88
3h	M1b	25	EA	75.972	0	1973.07
3h	M1b	25	L	1.738	11.402	2094.28
3h	M1b	25	W	1.016	6.589	3523.51
3h	M1b	25	L	1.738	11.39	2908.83
3h	M1b	25	W	1.016	6.54	2917.03
3h	M1b	25	L	1.467	9.625	1184.42
3h	M1b	25	W	0.858	5.555	1274.77
3h	M1b	25	L	2.167	14.245	1955.19
3h	M1b	25	W	0.88	5.655	2456.09
3h	M1b	25	L	1.512	9.945	2395.12
[truncated: 1,721 more rows]

## Sheet: Fig S3b, c
timepoint	number	region	Area	GFP
V	1	At	11930	2.40758e+08		Timepoint	Time of assessment
V	1	Aea	5539.76	1.93267e+08			V - Virgin, 0h, 90min, 3, 6, 24 and 72h
V	3	At	14871.2	3.51077e+08
V	3	Aea	2907.04	1.49613e+08		Number	Number of spermatheca in the mating group
V	4	At	17490	2.09149e+08		Region	Region of analysis:
V	4	Aea	6396.83	1.08329e+08			At
V	5	At	10653.3	3.08807e+08			Aea	Total spermatheca Area
V	5	Aea	3130.97	2.10877e+08				Only End apparatus area
V	6	At	11349.4	1.41024e+08		Area	Measured area in µm2
V	6	Aea	3535.24	8.37545e+07		GFP	Corrected total fluorescence = RawIntDen - (Area of the object * average bkg mean gray value "mean")
V	7	At	18018	2.70532e+08
V	7	Aea	5650.46	1.00901e+08
V	10	At	16180.1	2.66439e+07
V	10	Aea	3719.78	8.51034e+06
V	11	At	13222.9	7.65235e+07
V	11	Aea	5388.87	5.51305e+07
V	12	At	17840.7	1.21227e+08
V	12	Aea	5554.05	6.88997e+07
V	13	At	10371.8	1.1659e+08
V	13	Aea	1932.28	3.83063e+07
V	14	At	11128.5	1.49066e+08
V	14	Aea	4283.12	1.07577e+08
V	15	At	19164.9	3.05572e+08
V	15	Aea	5327.23	1.43573e+08
V	16	At	15080	3.74022e+08
V	16	Aea	5112.08	2.18915e+08
V	17	At	12337	6.43305e+07
V	17	Aea	3403.58	2.97074e+07
V	18	At	17931.8	8.12562e+07
V	18	Aea	3399.74	1.9604e+07
0h	1	At	10930.1	4.72094e+07
0h	1	Aea	3391.72	3.2016e+07
0h	2	At	7905.56	3.92737e+07
0h	2	Aea	2441.43	2.47677e+07
0h	3	At	13359.2	3.13349e+08
0h	3	Aea	5874.57	2.16103e+08
0h	4	At	10039.2	2.6528e+08
0h	4	Aea	4623.05	1.74503e+08
0h	5	At	13586.6	1.84015e+08
0h	5	Aea	5479.5	1.28362e+08
0h	6	At	18007.7	2.55106e+08
0h	6	Aea	5318.34	1.67066e+08
0h	7	At	12102.6	2.079e+08
0h	7	Aea	3421.44	1.16329e+08
0h	8	At	9412.93	2.72162e+07
0h	8	Aea	2487.74	1.61538e+07
0h	9	At	7421.06	1.51061e+07
0h	9	Aea	1962.97	1.06826e+07
0h	10	At	16422.5	5.37432e+07
0h	10	Aea	5450.57	3.15365e+07
0h	11	At	13734.8	6.53385e+07
0h	11	Aea	4481.81	3.55402e+07
0h	12	At	20970.6	1.33857e+08
0h	12	Aea	5396.84	4.44618e+07
0h	13	At	15425.2	8.8292e+07
0h	13	Aea	5071.59	4.35331e+07
0h	14	At	12489.7	4.55151e+07
0h	14	Aea	5734.17	2.75118e+07
0h	15	At	12924.8	3.30024e+07
0h	15	Aea	6924.47	2.18865e+07
90min	5	At	20389.2	3.57495e+08
90min	5	Aea	6197.94	1.43866e+08
90min	6	At	19393.1	1.33696e+08
90min	6	Aea	6473.03	6.24662e+07
90min	7	At	17586.2	3.30242e+08
90min	7	Aea	7331.15	1.75059e+08
90min	8	At	14922.1	1.62251e+08
90min	8	Aea	5953.1	9.11505e+07
90min	9	At	14290	4.48222e+08
90min	9	Aea	6165.75	2.77484e+08
90min	10	At	15137.4	4.20938e+08
90min	10	Aea	5956.31	2.26406e+08
90min	12	At	17466.9	1.74844e+08
90min	12	Aea	7487.74	7.73111e+07
90min	11	At	16101.5	2.52328e+08
90min	11	Aea	6051.68	1.50032e+08
90min	1	At	14661.6	4.17418e+07
90min	1	Aea	6315.29	2.46616e+07
90min	2	At	16086.2	3.42134e+08
90min	2	Aea	5537.33	2.11892e+08
90min	3	At	12224.8	5.52496e+07
90min	3	Aea	5106.28	3.22092e+07
90min	4	At	15344.8	8.94339e+07
90min	4	Aea	5455.21	4.69205e+07
3h	2	At	24256.4	2.52391e+08
3h	2	Aea	9401.67	1.31707e+08
3h	1	At	13745.5	1.94703e+08
3h	1	Aea	2848.98	9.6014e+07
3h	3	At	16895.3	1.18493e+08
3h	3	Aea	7247.76	7.25222e+07
3h	4	At	14648.2	1.91765e+08
3h	4	Aea	5327.5	9.31461e+07
3h	5	At	14838.9	2.96266e+08
3h	5	Aea	5437.25	1.81255e+08
3h	6	At	16551.7	2.94517e+08
3h	6	Aea	6420.34	1.88713e+08
3h	7	At	12890.9	7.19442e+07
3h	7	Aea	5435.53	4.14365e+07
3h	8	At	15017.5	1.63873e+08
3h	8	Aea	6126.41	8.33569e+07
3h	9	At	16210.8	1.77553e+08
3h	9	Aea	6370.65	9.82757e+07
3h	10	At	13281	1.02229e+08
3h	10	Aea	5163.47	6.09604e+07
3h	11	At	14578.5	2.55621e+08
3h	11	Aea	5811	1.52241e+08
3h	12	At	12028.5	2.958e+08
3h	12	Aea	4754.64	1.98527e+08
3h	13	At	14719.2	2.1095e+08
3h	13	Aea	4851.73	1.07626e+08
3h	14	At	8977.71	9.20113e+07
3h	14	Aea	4813.7	6.83584e+07
3h	15	At	11627.6	1.21777e+08
3h	15	Aea	5246.47	8.90408e+07
3h	16	At	14147.2	1.36359e+08
3h	16	Aea	5594.27	8.26036e+07
3h	17	At	11587.4	9.2239e+07
3h	17	Aea	5729.96	6.96148e+07
3h	18	At	9454.59	1.02801e+08
3h	18	Aea	4549.31	6.59676e+07
3h	19	At	10065.6	6.99326e+07
3h	19	Aea	3061.63	3.19543e+07
3h	20	At	16065.2	1.13935e+08
3h	20	Aea	5657.26	6.08434e+07
3h	21	At	16275.7	7.61899e+07
3h	21	Aea	6776.16	3.79819e+07
3h	22	At	15672.1	3.57817e+07
3h	22	Aea	4389.45	1.66567e+07
3h	23	At	15409.5	2.50126e+07
3h	23	Aea	5376.26	1.35139e+07
3h	24	At	8211.7	1.25793e+06
3h	24	Aea	4210.6	231673
3h	25	At	16082.3	5.14349e+08
3h	25	Aea	6307.51	3.23876e+08
3h	26	At	15347.1	1.80555e+08
3h	26	Aea	5372.4	8.38703e+07
6h	1	At	15998.2	2.02888e+08
6h	1	Aea	6399.58	9.77503e+07
6h	2	At	15409.9	2.13014e+08
6h	2	Aea	5233.85	1.1976e+08
6h	3	At	17738.7	2.66271e+08
6h	3	Aea	8953.67	1.30968e+08
6h	4	At	17283.3	2.74098e+08
6h	4	Aea	7175.75	1.35477e+08
6h	5	At	13483.8	2.89563e+08
6h	5	Aea	5613.07	1.39754e+08
6h	6	At	15876.3	2.72083e+08
6h	6	Aea	6926.31	1.65856e+08
6h	7	At	9754.14	1.33151e+08
6h	7	Aea	3413.14	5.99411e+07
6h	8	At	9453.57	1.84505e+08
6h	8	Aea	3874	9.90121e+07
6h	9	At	15376.4	9.35559e+07
6h	9	Aea	7295.08	5.91457e+07
6h	10	At	9385.27	7.03404e+07
6h	10	Aea	2095.33	4.08938e+07
6h	11	At	11957.9	2.41946e+07
6h	11	Aea	4182.78	1.47404e+07
6h	12	At	16847.7	1.4402e+08
6h	12	Aea	7464.02	8.41942e+07
6h	13	At	13619.5	4.11217e+07
6h	13	Aea	4875.46	2.02951e+07
6h	14	At	13619.5	4.11217e+07
6h	14	Aea	4875.46	2.02951e+07
6h	15	At	14767.5	4.4222e+07
6h	15	Aea	7972.69	3.26635e+07
6h	16	At	13714.1	3.02272e+07
6h	16	Aea	4648.79	2.08287e+07
6h	17	At	11781	3.1605e+07
6h	17	Aea	5070.42	2.00588e+07
6h	18	At	14678.1	6.18216e+07
6h	18	Aea	5150.13	3.23019e+07
6h	19	At	16940.6	7.59794e+07
6h	19	Aea	5574.09	4.2555e+07
6h	20	At	15786.2	2.02568e+07
6h	20	Aea	5471.64	1.36131e+07
6h	21	At	11687.6	2.64512e+07
6h	21	Aea	5299.85	1.66477e+07
6h	22	At	14846.9	4.59434e+07
6h	22	Aea	4300.15	2.92241e+07
24h	14	At	15407.3	1.90792e+08
24h	14	Aea	6151.97	1.19753e+08
24h	15	At	15313	3.0081e+08
24h	15	Aea	5922.21	1.69511e+08
24h	1	At	17349.5	3.9399e+08
24h	1	Aea	7538.48	2.60166e+08
24h	2	At	19008.9	3.391e+08
24h	2	Aea	7627.66	2.12975e+08
24h	3	At	15484.4	2.07181e+08
24h	3	Aea	7461.54	1.50411e+08
24h	4	At	12799	2.74389e+08
24h	4	Aea	7292.39	2.26569e+08
24h	5	At	13396.3	1.81322e+08
24h	5	Aea	5022.89	1.49875e+08
24h	7	At	17103.4	2.68851e+08
24h	7	Aea	7249.31	1.86301e+08
24h	8	At	16035.2	2.3485e+08
24h	8	Aea	8384.8	1.79296e+08
24h	9	At	14487.6	2.40719e+08
24h	9	Aea	6847.14	1.57956e+08
24h	10	At	19692.9	3.63583e+08
24h	10	Aea	7826.23	2.04063e+08
24h	6	At	9760.88	6.3953e+07
24h	6	Aea	4121.99	5.10719e+07
24h	11	At	12048	3.43853e+08
24h	11	Aea	3971.62	2.31857e+08
24h	12	At	13900.1	3.34143e+08
24h	12	Aea	6122.47	2.47823e+08
24h	13	At	11399.8	2.60195e+08
24h	13	Aea	5881.28	2.01138e+08
24h	16	At	18743.3	9.03361e+07
24h	16	Aea	6217.77	5.97576e+07
24h	17	At	14291.4	1.52291e+08
24h	17	Aea	4561.24	1.0097e+08
24h	18	At	13710.3	2.24717e+08
24h	18	Aea	7574	1.89455e+08
24h	19	At	14371	3.0564e+08
24h	19	Aea	6121.11	2.34225e+08
24h	20	At	13416.6	2.25347e+08
24h	20	Aea	5476.75	1.49625e+08
72h	1	At	17191.6	2.55663e+08
72h	1	Aea	7200.25	1.52615e+08
72h	2	At	17490.6	2.49112e+08
72h	2	Aea	9002.15	1.66185e+08
72h	3	At	17538.5	2.99879e+08
72h	3	Aea	8145.12	2.00624e+08
72h	4	At	20114.8	5.42027e+08
72h	4	Aea	7584.26	3.08632e+08
72h	5	At	14943	1.5187e+08
72h	5	Aea	7998.23	1.08805e+08
72h	6	At	19576.8	6.54258e+07
72h	6	Aea	9382.47	3.07073e+07
72h	7	At	18337.6	3.83074e+08
72h	7	Aea	10427.2	2.51463e+08
72h	8	At	17794.2	2.71324e+08
72h	8	Aea	7946.92	1.69836e+08
72h	9	At	15839.5	3.36272e+08
72h	9	Aea	6679.61	1.96808e+08
72h	10	At	13793.4	3.01801e+08
72h	10	Aea	6197.18	1.90935e+08
72h	11	At	17896.7	6.92624e+08
72h	11	Aea	7343.78	4.06082e+08
72h	12	At	17182.7	3.19102e+08
72h	12	Aea	5521.81	2.19072e+08
72h	13	At	16869.5	7.86945e+08
72h	13	Aea	8132.92	5.35574e+08
72h	14	At	13673.3	7.31627e+08
72h	14	Aea	6678.83	5.19047e+08

## Sheet: Fig3c
Line	Mate	Spt	Count	Number
Ctrl	V	a	4	1030
Ctrl	V	b	5	816		Mate	Time post-mating
Ctrl	M24	a	8	512			Virgin or 24h post-mating
Ctrl	M24	a	9	1101
Ctrl	M24	b	10	1466		Line	Control flies
Ctrl	V	a	15	122		Count	Number of spermatheca
Ctrl	V	b	16	305		Number	Number of Lysotracker red particles
Ctrl	V	a	17	265
Ctrl	V	b	18	273
Ctrl	M24	a	23	847
Ctrl	M24	a	25	1518
Ctrl	M24	a	27	269
Ctrl	M24	b	24	1015
Ctrl	M24	b	26	1326
Ctrl	M24	b	28	421
Ctrl	M24	b	30	754

## Sheet: Fig3d
Number	Status	Fly	Spt	No. EA	Lumen
1	M24	1	a	2	1		Number	Number of spermatheca
2	M24	1	b	18	0		Status	Time post-mating
3	M24	2	a	4	1		Fly	Number of fly in the experiment date
4	M24	2	b	3	0		Spt	type of spermatheca from the pair
5	M24	4	a	12	1		No. EA	Number of RFP-myr positive End apparatus
6	M24	5	a	3	0		Lumen	myr-RFP positive material in the lumen
7	M24	5	b	9	1			0, 1 - absent, present
8	M24	6	a	3	1
9	M24	6	b	1	0
10	M24	7	a	24	1
11	M24	7	b	19	0
12	M24	8	a	4	1
13	M24	8	b	4	1
14	V	1	a	2	0
15	V	1	b	5	0
16	V	2	a	4	1
17	V	2	b	4	0
18	V	3	a	6	0
19	V	3	b	2	1
20	V	4	a	3	1
21	V	4	b	1	0
20	V	5	a	2	0
21	V	1	a	0	0
22	V	2	a	4	0
23	V	3	a	2	1
24	V	3	b	1	1
25	M24	1	a	13	1
26	M24	4	a	20	1
27	M24	4	b	19	1
28	V	1	b	1	0
29	V	2	a	7	1
30	M24	1	a	7	1
31	M24	2	a	26	0
32	M24	2	b	23	1
33	M24	1	a	8	1
34	M24	2	a	5	1
35	M24	2	b	5	1
36	V	1	a	2	1
37	V	1	b	3	0
38	V	2	a	4	1
39	V	3	a	1	1
40	V	4	a	3	0
41	M24	1	b	21	0
42	M24	3	b	23	1
43	M24	3	a	9	1

## Sheet: Fig4c,d
Condition	Time	Fly	Spt	No. End App	Cells w/endo
M	0	1	a	8	4		Figures 4c and d
M	0	1	b	7	2
M	0	2	a	9	4		Condition - mated or virgin
M	0	2	b	15	4		Time - time of analysis at pulse or 0, 6, 24 or 48h post-mating
M	0	3	a	5	1		Fly - number of fly
M	0	3	b	12	5		Spt - spt pair (a or b)
M	0	4	a	14	8		No end App - number of CD63-GFP-positive EA in the Spt
M	0	4	b	8	5		Cells w/endosomes - number of SSC with CD63-GFP-positive endosomes
V	0	1	a	14	2
V	0	1	b	13	3
V	0	2	a	5	3
V	0	2	b	1	1
V	0	3	a	10	6
V	0	3	b	11	4
V	0	4	a	9	6
V	0	4	b	11	6
V	24	1	a	14	10
V	24	2	a	16	11
V	24	2	b	13	8
M	24	1	a	9	5
M	24	1	b	15	11
M	24	2	a	6	4
M	24	2	b	10	7
V	48	1	a	2	5
V	48	1	b	1	1
V	48	2	a	2	0
V	48	2	b	0	0
M	48	1	a	0	0
M	48	1	b	1	0
M	48	2	a	19	2
M	48	2	b	0	2
V	0	1	a	3	4
V	0	1	b	6	3
V	0	2	a	6	4
V	0	2	b	6	2
M	0	1	a	9	1
M	0	1	b	16	1
M	0	2	a	5	2
M	0	2	b	4	3
M	0	3	a	10	0
M	0	3	b	5	0
V	48	1	a	8	3
V	48	1	b	8	1
V	48	2	a	6	3
V	48	2	b	9	2
V	48	3	a	9	2
V	48	3	b	19	5
M	48	1	a	11	5
M	48	2	a	2	2
M	48	2	b	2	2
M	48	3	a	5	3
M	48	3	b	5	2
V	P	1	a	6	4
V	P	2	a	13	8
V	P	2	b	12	9
V	P	3	a	6	0
V	P	3	b	6	1
V	P	4	a	9	4
V	P	4	b	8	3
V	P	1	a	20	11
V	P	1	a	8	2
V	P	2	a	9	0
V	P	2	b	24	0
V	P	3	a	9	7
V	P	3	b	9	5
V	P	1	a	12	3
V	P	1	b	9	5
V	P	2	a	17	4
V	P	2	b	16	3
V	P	1	a	8	6
V	P	1	b	10	7
V	P	2	a	10	6
V	P	2	b	11	7
V	P	3	a	9	7
V	P	3	b	5	2
M	24	1	a	10	11
M	24	1	b	8	5
M	24	2	a	21	0
M	24	3	a	11	1
M	24	3	b	13	1
M	24	4	a	5	4
M	24	4	b	8	5
M	24	5	a	13	8
M	24	5	b	6	6
M	24	6	a	5	0
M	24	6	b	6	0
V	24	1	a	11	8
V	24	1	b	8	4
V	24	2	a	6	11
V	24	2	b	10	7
V	24	3	a	5	4
V	24	3	b	6	4
V	24	4	a	4	3
V	24	4	b	6	8
V	P	1	a	8	4
V	P	2	a	4	6
V	P	2	b	5	3
V	P	3	a	9	3
V	P	4	a	9	5
V	P	4	b	7	2
V	0	1	a	8	4
V	0	1	b	8	3
V	0	2	a	6	4
V	0	3	a	10	6
V	0	4	a	15	2
V	0	4	b	19	5
V	0	5	a	11	9
V	0	5	b	19	4
M	0	1	a	17	9
M	0	2	a	21	3
M	0	2	b	8	3
M	0	3	a	11	5
M	0	3	b	3	2
M	0	4	a	8	3
M	0	4	b	7	1
M	0	5	a	8	3
M	0	5	b	15	10
V	6	1	a	19	3
V	6	1	b	14	0
V	6	2	a	25	6
V	6	2	b	31	9
V	6	3	a	14	4
V	6	3	b	18	2
M	6	1	a	20	5
M	6	1	b	19	6
M	6	2	a	28	8
M	6	2	b	24	6
M	6	3	a	12	1
M	6	3	b	31	0
M	6	1	a	11	6
M	6	1	b	9	7
M	6	2	a	10	5
M	6	3	a	6	2
V	6	1	a	6	4
V	6	2	a	5	2
V	6	2	b	6	3
V	P	1	a	15	1
V	P	1	b	9	3
V	P	2	a	10	0
V	P	2	b	22	0
V	P	3	a	14	2
V	P	3	b	18	0
V	P	4	a	13	0
V	P	4	b	8	1
V	P	5	a	7	3
V	P	5	b	3	1
V	6	5	b	18	8
V	6	5	a	27	17
V	6	4	b	11	7
V	6	4	a	7	1
V	6	3	a	21	5
V	6	2	b	25	12
V	6	2	a	20	17
V	6	1	a	8	4
V	6	1	b	12	7
M	6	6	b	21	9
M	6	6	a	20	11
M	6	5	a	21	7
M	6	4	a	25	11
M	6	3	b	23	9
M	6	2	b	37	10
M	6	2	a	13	5
M	6	1	b	15	11
M	6	1	a	27	11
M	6	5	b	22	7
M	6	5	a	21	16
M	6	4	b	22	11
M	6	4	a	16	8
M	6	3	b	26	9
M	6	3	a	17	4
M	6	2	a	8	4
M	6	1	b	11	5
M	6	1	a	26	14
V	6	5	b	17	11
V	6	5	a	13	9
V	6	4	a	10	4
V	6	3	b	30	18
V	6	3	a	20	12
V	6	2	b	16	9
V	6	2	a	6	5
V	6	1	a	14	6
M	24	1	a	3	1
M	24	1	b	3	2
M	24	2	a	5	0
M	24	2	b	7	3
M	24	3	a	4	0
M	24	3	b	6	4
M	24	4	a	4	2
M	24	4	b	2	2
V	24	1	a	9	3
V	24	1	b	2	1
V	24	2	a	8	2
V	24	2	b	4	1

## Sheet: FigS4b
Condition	Time	Fly	Spt	Type	SSC ratio
V	P	1	a	1	0.5		Condition	mated / virgin
V	P	1	a	2	0		Time	time of analysis at pulse or 0, 6, 24 or 48h post-mating
V	P	1	a	3	0		Fly	number of fly
V	P	1	a	4	0.5		Spt	spt pair a or b
V	P	1	a	5	0		Type	Subcellular localization pattern of endosomes
V	P	1	a	6	0		SSC ratio	Ratio of SSC per Spermatheca in the type of localization
V	P	1	a	7	0
V	P	1	b	1	0		Type of localization of endosomes in the subcellular regions
V	P	1	b	2	0.142857		1	Apical only
V	P	1	b	3	0.285714		3	Apical and medial only
V	P	1	b	4	0		2	Medial only
V	P	1	b	5	0.285714		5	Apical and basal only
V	P	1	b	6	0		6	Medial and basal only
V	P	1	b	7	0.285714		7	Apical, medial and basal only
V	P	2	a	1	0.111111		4	Basal only
V	P	2	a	2	0
V	P	2	a	3	0
V	P	2	a	4	0.333333		Average of Count of score of endo.	Column Labels
V	P	2	a	5	0.444444			M			V
V	P	2	a	6	0.111111		Row Labels	0	24	6	0	24	6	P
V	P	2	a	7	0		1	0.0306122	0.131944	0.0405431	0.0365079	0.0943939	0.121895	0.0536262
V	P	2	b	1	0.2		2	0.0993197	0.00505051	0	0.0949346	0	0	0.0503558
V	P	2	b	2	0		3	0.0901361	0.123092	0.0970693	0.138632	0.0228571	0.0862488	0.117431
V	P	2	b	3	0		4	0.225624	0.458953	0.317996	0.240593	0.29311	0.276705	0.223639
V	P	2	b	4	0.2		5	0.118367	0.112412	0.149049	0.0948413	0.0973304	0.252495	0.213885
V	P	2	b	5	0.2		6	0.309637	0.123725	0.149429	0.230532	0.331118	0.0802174	0.180289
V	P	2	b	6	0.2		7	0.126304	0.0448232	0.245913	0.163959	0.16119	0.182439	0.160774
V	P	2	b	7	0.2
V	P	3	a	1	0
V	P	3	a	2	0		Heatmap S4b
V	P	3	a	3	0.333333		Percentage			V				M
V	P	3	a	4	0.166667		Row Labels	P		0	6	24		0	6	24			0
V	P	3	a	5	0.166667		1	0.0536262		0.0365079	0.121895	0.0943939		0.0306122	0.0405431	0.131944			5
V	P	3	a	6	0.166667		3	0.117431		0.138632	0.0862488	0.0228571		0.0901361	0.0970693	0.123092			10
V	P	3	a	7	0.166667		2	0.0503558		0.0949346	0	0		0.0993197	0	0.00505051			15
M	6	1	a	1	0		5	0.213885		0.0948413	0.252495	0.0973304		0.118367	0.149049	0.112412			20
M	6	1	a	2	0		6	0.180289		0.230532	0.0802174	0.331118		0.309637	0.149429	0.123725			25
M	6	1	a	3	0.333333		7	0.160774		0.163959	0.182439	0.16119		0.126304	0.245913	0.0448232			30
M	6	1	a	4	0.166667		4	0.223639		0.240593	0.276705	0.29311		0.225624	0.317996	0.458953			35
M	6	1	a	5	0.166667														40
M	6	1	a	6	0.333333														45
M	6	1	a	7	0														50
M	6	1	b	1	0
M	6	1	b	2	0
M	6	1	b	3	0
M	6	1	b	4	1
M	6	1	b	5	0
M	6	1	b	6	0
M	6	1	b	7	0
M	6	2	a	1	0
M	6	2	a	2	0
M	6	2	a	3	0.2
M	6	2	a	4	0.4
M	6	2	a	5	0.2
M	6	2	a	6	0.2
M	6	2	a	7	0
M	6	3	a	1	0
M	6	3	a	2	0
M	6	3	a	3	0
M	6	3	a	4	0.5
M	6	3	a	5	0
M	6	3	a	6	0
M	6	3	a	7	0.5
V	6	1	a	1	0.2
V	6	1	a	2	0
V	6	1	a	3	0.4
V	6	1	a	4	0
V	6	1	a	5	0.4
V	6	1	a	6	0
V	6	1	a	7	0
V	6	2	a	1	0
V	6	2	a	2	0
V	6	2	a	3	0.2
V	6	2	a	4	0.2
V	6	2	a	5	0.4
V	6	2	a	6	0.2
V	6	2	a	7	0
V	6	2	b	1	0.5
V	6	2	b	2	0
V	6	2	b	3	0
V	6	2	b	4	0.5
V	6	2	b	5	0
V	6	2	b	6	0
V	6	2	b	7	0
V	P	1	a	1	0
V	P	1	a	2	0
V	P	1	a	3	0
V	P	1	a	4	0.625
V	P	1	a	5	0.125
V	P	1	a	6	0
V	P	1	a	7	0.25
V	P	1	b	1	0
V	P	1	b	2	0
V	P	1	b	3	0.25
V	P	1	b	4	0.25
V	P	1	b	5	0.25
V	P	1	b	6	0.25
V	P	1	b	7	0
V	P	2	a	1	0
V	P	2	a	2	0.25
V	P	2	a	3	0.5
V	P	2	a	4	0
V	P	2	a	5	0
V	P	2	a	6	0.25
V	P	2	a	7	0
V	P	2	b	1	0
V	P	2	b	2	0
V	P	2	b	3	0
V	P	2	b	4	0.5
V	P	2	b	5	0.5
V	P	2	b	6	0
V	P	2	b	7	0
V	P	3	a	1	0
V	P	3	a	2	0
V	P	3	a	3	0
V	P	3	a	4	0.285714
V	P	3	a	5	0.428571
V	P	3	a	6	0.142857
V	P	3	a	7	0.142857
V	P	3	b	1	0.142857
V	P	3	b	2	0.142857
V	P	3	b	3	0
V	P	3	b	4	0.142857
V	P	3	b	5	0.142857
V	P	3	b	6	0
V	P	3	b	7	0.428571
V	P	4	a	1	0
V	P	4	a	2	0
V	P	4	a	3	0
V	P	4	a	4	0.285714
V	P	4	a	5	0
V	P	4	a	6	0.428571
V	P	4	a	7	0.285714
V	P	4	b	1	0
V	P	4	b	2	0
V	P	4	b	3	0
V	P	4	b	4	0.4
V	P	4	b	5	0
V	P	4	b	6	0.6
V	P	4	b	7	0
M	6	1	a	1	0.1
M	6	1	a	2	0
M	6	1	a	3	0.1
M	6	1	a	4	0.1
M	6	1	a	5	0.1
M	6	1	a	6	0
M	6	1	a	7	0.6
M	6	1	b	1	0.0833333
M	6	1	b	2	0
M	6	1	b	3	0
M	6	1	b	4	0.333333
M	6	1	b	5	0.25
M	6	1	b	6	0.0833333
M	6	1	b	7	0.25
M	6	2	a	1	0
M	6	2	a	2	0
M	6	2	a	3	0
M	6	2	a	4	0.2
M	6	2	a	5	0.2
M	6	2	a	6	0.2
M	6	2	a	7	0.4
M	6	2	b	1	0.230769
M	6	2	b	2	0
M	6	2	b	3	0.0769231
M	6	2	b	4	0.384615
M	6	2	b	5	0.153846
M	6	2	b	6	0.0769231
M	6	2	b	7	0.0769231
M	6	3	a	1	0
M	6	3	a	2	0
M	6	3	a	3	0
M	6	3	a	4	0.666667
M	6	3	a	5	0
M	6	3	a	6	0.333333
M	6	3	a	7	0
M	6	3	b	1	0
M	6	3	b	2	0
M	6	3	b	3	0
M	6	3	b	4	0.5
M	6	3	b	5	0.25
M	6	3	b	6	0.25
M	6	3	b	7	0
V	6	1	a	1	0
V	6	1	a	2	0
V	6	1	a	3	0
V	6	1	a	4	0.75
V	6	1	a	5	0
V	6	1	a	6	0
V	6	1	a	7	0.25
V	6	1	b	1	0
V	6	1	b	2	0
V	6	1	b	3	0.5
V	6	1	b	4	0
V	6	1	b	5	0.5
V	6	1	b	6	0
V	6	1	b	7	0
V	6	2	a	1	0
V	6	2	a	2	0
V	6	2	a	3	0
V	6	2	a	4	0.5
V	6	2	a	5	0.5
V	6	2	a	6	0
V	6	2	a	7	0
V	6	2	b	1	0
V	6	2	b	2	0
V	6	2	b	3	0
V	6	2	b	4	0.285714
V	6	2	b	5	0.642857
V	6	2	b	6	0
V	6	2	b	7	0.0714286
V	6	3	a	1	0.25
V	6	3	a	2	0
V	6	3	a	3	0
V	6	3	a	4	0.25
V	6	3	a	5	0
V	6	3	a	6	0.5
V	6	3	a	7	0
V	6	3	b	1	0
V	6	3	b	2	0
V	6	3	b	3	0
V	6	3	b	4	0.4
V	6	3	b	5	0.2
V	6	3	b	6	0.2
V	6	3	b	7	0.2
M	24	1	a	1	0
M	24	1	a	2	0
M	24	1	a	3	0.111111
M	24	1	a	4	0.333333
M	24	1	a	5	0.555556
M	24	1	a	6	0
M	24	1	a	7	0
M	24	1	b	1	0
M	24	1	b	2	0.0909091
M	24	1	b	3	0.454545
M	24	1	b	4	0.0909091
M	24	1	b	5	0
M	24	1	b	6	0.181818
M	24	1	b	7	0.181818
M	24	2	a	1	0.25
M	24	2	a	2	0
M	24	2	a	3	0
M	24	2	a	4	0.75
M	24	2	a	5	0
M	24	2	a	6	0
M	24	2	a	7	0
M	24	2	b	1	0
M	24	2	b	2	0
M	24	2	b	3	0.4
M	24	2	b	4	0.2
M	24	2	b	5	0.2
M	24	2	b	6	0.2
M	24	2	b	7	0
V	24	1	a	1	0.125
V	24	1	a	2	0
V	24	1	a	3	0
V	24	1	a	4	0.5
V	24	1	a	5	0
V	24	1	a	6	0.25
V	24	1	a	7	0.125
V	24	2	a	1	0.0909091
V	24	2	a	2	0
V	24	2	a	3	0
V	24	2	a	4	0.545455
V	24	2	a	5	0.0909091
V	24	2	a	6	0.272727
V	24	2	a	7	0
V	24	2	b	1	0
V	24	2	b	2	0
V	24	2	b	3	0.2
V	24	2	b	4	0.3
V	24	2	b	5	0
V	24	2	b	6	0.5
V	24	2	b	7	0
V	P	1	a	1	0
V	P	1	a	2	0
V	P	1	a	3	0
V	P	1	a	4	0
V	P	1	a	5	0.666667
V	P	1	a	6	0
V	P	1	a	7	0.333333
V	P	2	a	1	0
V	P	2	a	2	0
V	P	2	a	3	0.166667
V	P	2	a	4	0.166667
V	P	2	a	5	0
V	P	2	a	6	0.5
V	P	2	a	7	0.166667
V	P	2	b	1	0
V	P	2	b	2	0
V	P	2	b	3	0.0769231
V	P	2	b	4	0.230769
V	P	2	b	5	0.153846
V	P	2	b	6	0.230769
V	P	2	b	7	0.307692
V	P	3	b	1	0
V	P	3	b	2	0
V	P	3	b	3	0.5
V	P	3	b	4	0.5
V	P	3	b	5	0
V	P	3	b	6	0
V	P	3	b	7	0
V	P	4	b	1	0.125
V	P	4	b	2	0
V	P	4	b	3	0
V	P	4	b	4	0.125
V	P	4	b	5	0
V	P	4	b	6	0.5
V	P	4	b	7	0.25
M	0	1	a	1	0
M	0	1	a	2	0
M	0	1	a	3	0
M	0	1	a	4	0
M	0	1	a	5	0
M	0	1	a	6	0
M	0	1	a	7	1
M	0	1	b	1	0
M	0	1	b	2	0.333333
M	0	1	b	3	0
M	0	1	b	4	0.333333
M	0	1	b	5	0.333333
M	0	1	b	6	0
M	0	1	b	7	0
M	0	2	a	1	0
M	0	2	a	2	0
M	0	2	a	3	0.5
M	0	2	a	4	0
M	0	2	a	5	0.5
M	0	2	a	6	0
M	0	2	a	7	0
M	0	2	b	1	0
M	0	2	b	2	0
M	0	2	b	3	0
M	0	2	b	4	0.333333
M	0	2	b	5	0.666667
M	0	2	b	6	0
M	0	2	b	7	0
M	0	3	a	1	0
M	0	3	a	2	0
M	0	3	a	3	0
M	0	3	a	4	0.5
M	0	3	a	5	0
M	0	3	a	6	0.5
M	0	3	a	7	0
V	0	1	a	1	0
V	0	1	a	2	0.333333
V	0	1	a	3	0.333333
V	0	1	a	4	0
V	0	1	a	5	0
V	0	1	a	6	0.333333
V	0	1	a	7	0
V	0	2	a	1	0.2
V	0	2	a	2	0
V	0	2	a	3	0.6
V	0	2	a	4	0
V	0	2	a	5	0.2
V	0	2	a	6	0
V	0	2	a	7	0
V	P	1	a	1	0
V	P	1	a	2	0.25
V	P	1	a	3	0
V	P	1	a	4	0.25
V	P	1	a	5	0.25
V	P	1	a	6	0
V	P	1	a	7	0.25
V	P	2	a	1	0
V	P	2	a	2	0
V	P	2	a	3	0
V	P	2	a	4	0.333333
V	P	2	a	5	0.666667
V	P	2	a	6	0
V	P	2	a	7	0
V	P	2	b	1	0
V	P	2	b	2	0
V	P	2	b	3	0
V	P	2	b	4	0
V	P	2	b	5	0.666667
V	P	2	b	6	0
V	P	2	b	7	0.333333
V	P	3	a	1	0
V	P	3	a	2	0.166667
V	P	3	a	3	0.166667
V	P	3	a	4	0
V	P	3	a	5	0.166667
V	P	3	a	6	0.5
V	P	3	a	7	0
V	P	4	a	1	0
V	P	4	a	2	0.142857
V	P	4	a	3	0.142857
V	P	4	a	4	0.285714
V	P	4	a	5	0
V	P	4	a	6	0.142857
V	P	4	a	7	0.285714
V	P	4	b	1	0
V	P	4	b	2	0
V	P	4	b	3	0.25
V	P	4	b	4	0
V	P	4	b	5	0
V	P	4	b	6	0.25
V	P	4	b	7	0.5
M	0	1	a	1	0
M	0	1	a	2	0.3
M	0	1	a	3	0
M	0	1	a	4	0
M	0	1	a	5	0
M	0	1	a	6	0.6
M	0	1	a	7	0.1
M	0	2	a	1	0
M	0	2	a	2	0
M	0	2	a	3	0
M	0	2	a	4	0
M	0	2	a	5	0
M	0	2	a	6	0.5
M	0	2	a	7	0.5
M	0	2	b	1	0
M	0	2	b	2	0
M	0	2	b	3	0
M	0	2	b	4	0.666667
M	0	2	b	5	0
M	0	2	b	6	0.333333
M	0	2	b	7	0
M	0	3	a	1	0
M	0	3	a	2	0
M	0	3	a	3	0
M	0	3	a	4	0.6
M	0	3	a	5	0
M	0	3	a	6	0.2
M	0	3	a	7	0.2
M	0	4	a	1	0
M	0	4	a	2	0
M	0	4	a	3	0
M	0	4	a	4	0
M	0	4	a	5	0
M	0	4	a	6	1
M	0	4	a	7	0
M	0	4	b	1	0
M	0	4	b	2	0
M	0	4	b	3	0
M	0	4	b	4	0
M	0	4	b	5	0
M	0	4	b	6	1
M	0	4	b	7	0
M	0	5	a	1	0
M	0	5	a	2	0
M	0	5	a	3	0.333333
M	0	5	a	4	0
M	0	5	a	5	0
M	0	5	a	6	0.666667
M	0	5	a	7	0
M	0	5	b	1	0
M	0	5	b	2	0
M	0	5	b	3	0
M	0	5	b	4	0.4
M	0	5	b	5	0.2
M	0	5	b	6	0
M	0	5	b	7	0.4
V	0	1	a	1	0.111111
V	0	1	a	2	0
V	0	1	a	3	0.111111
V	0	1	a	4	0.444444
V	0	1	a	5	0
V	0	1	a	6	0.222222
V	0	1	a	7	0.111111
V	0	1	b	1	0
V	0	1	b	2	0
V	0	1	b	3	0
V	0	1	b	4	0.25
V	0	1	b	5	0
V	0	1	b	6	0.25
V	0	1	b	7	0.5
V	0	2	a	1	0
V	0	2	a	2	0
V	0	2	a	3	0
V	0	2	a	4	0.333333
V	0	2	a	5	0
V	0	2	a	6	0.666667
V	0	2	a	7	0
V	0	3	a	1	0
V	0	3	a	2	0.2
V	0	3	a	3	0.2
V	0	3	a	4	0.2
V	0	3	a	5	0.2
V	0	3	a	6	0.2
V	0	3	a	7	0
V	0	4	a	1	0
V	0	4	a	2	0
V	0	4	a	3	0
V	0	4	a	4	0.5
V	0	4	a	5	0
V	0	4	a	6	0.5
V	0	4	a	7	0
V	0	4	b	1	0
V	0	4	b	2	0
V	0	4	b	3	0
V	0	4	b	4	0.75
V	0	4	b	5	0
V	0	4	b	6	0
V	0	4	b	7	0.25
V	0	5	a	1	0
V	0	5	a	2	0.2
V	0	5	a	3	0.4
V	0	5	a	4	0
V	0	5	a	5	0
V	0	5	a	6	0.4
V	0	5	a	7	0
V	0	5	b	1	0
V	0	5	b	2	0
V	0	5	b	3	0
V	0	5	b	4	0.666667
V	0	5	b	5	0
V	0	5	b	6	0.333333
V	0	5	b	7	0
V	P	1	a	1	0
V	P	1	a	2	0.111111
V	P	1	a	3	0
V	P	1	a	4	0
V	P	1	a	5	0.333333
V	P	1	a	6	0.555556
V	P	1	a	7	0
V	P	1	b	1	0
V	P	1	b	2	0.111111
V	P	1	b	3	0
V	P	1	b	4	0
V	P	1	b	5	0.555556
V	P	1	b	6	0
V	P	1	b	7	0.333333
V	P	2	a	1	0.333333
V	P	2	a	2	0
V	P	2	a	3	0.333333
V	P	2	a	4	0.333333
V	P	2	a	5	0
V	P	2	a	6	0
V	P	2	a	7	0
V	P	2	b	1	0
V	P	2	b	2	0
V	P	2	b	3	0.4
V	P	2	b	4	0
V	P	2	b	5	0.2
V	P	2	b	6	0.4
V	P	2	b	7	0
V	P	3	a	1	0.142857
V	P	3	a	2	0.142857
V	P	3	a	3	0
V	P	3	a	4	0.571429
V	P	3	a	5	0
V	P	3	a	6	0
V	P	3	a	7	0.142857
M	6	1	a	1	0.0714286
M	6	1	a	2	0
M	6	1	a	3	0
M	6	1	a	4	0.142857
M	6	1	a	5	0.214286
M	6	1	a	6	0.214286
M	6	1	a	7	0.357143
M	6	1	b	1	0
M	6	1	b	2	0
M	6	1	b	3	0
M	6	1	b	4	0.4
M	6	1	b	5	0
M	6	1	b	6	0.4
M	6	1	b	7	0.2
M	6	2	a	1	0
M	6	2	a	2	0
M	6	2	a	3	0
M	6	2	a	4	0.25
M	6	2	a	5	0
M	6	2	a	6	0.5
M	6	2	a	7	0.25
M	6	3	a	1	0
M	6	3	a	2	0
M	6	3	a	3	0.25
M	6	3	a	4	0.5
M	6	3	a	5	0.25
M	6	3	a	6	0
M	6	3	a	7	0
M	6	3	b	1	0.142857
M	6	3	b	2	0
M	6	3	b	3	0
M	6	3	b	4	0.285714
M	6	3	b	5	0.285714
M	6	3	b	6	0
M	6	3	b	7	0.285714
M	6	4	a	1	0.125
M	6	4	a	2	0
M	6	4	a	3	0.125
M	6	4	a	4	0.125
M	6	4	a	5	0
M	6	4	a	6	0.5
M	6	4	a	7	0.125
M	6	4	b	1	0.0909091
M	6	4	b	2	0
M	6	4	b	3	0.0909091
M	6	4	b	4	0.181818
M	6	4	b	5	0.363636
M	6	4	b	6	0
M	6	4	b	7	0.272727
M	6	5	a	1	0
M	6	5	a	2	0
M	6	5	a	3	0
M	6	5	a	4	0.1875
M	6	5	a	5	0.1875
M	6	5	a	6	0.5625
M	6	5	a	7	0.0625
M	6	5	b	1	0
M	6	5	b	2	0
M	6	5	b	3	0.285714
M	6	5	b	4	0.142857
M	6	5	b	5	0.142857
M	6	5	b	6	0
M	6	5	b	7	0.428571
V	6	1	a	1	0
V	6	1	a	2	0
V	6	1	a	3	0.166667
V	6	1	a	4	0.5
V	6	1	a	5	0.166667
V	6	1	a	6	0
V	6	1	a	7	0.166667
V	6	2	a	1	0.2
V	6	2	a	2	0
V	6	2	a	3	0.2
V	6	2	a	4	0
V	6	2	a	5	0
V	6	2	a	6	0
V	6	2	a	7	0.6
V	6	2	b	1	0.111111
V	6	2	b	2	0
V	6	2	b	3	0
V	6	2	b	4	0.222222
V	6	2	b	5	0.333333
V	6	2	b	6	0.111111
V	6	2	b	7	0.222222
V	6	3	a	1	0
V	6	3	a	2	0
V	6	3	a	3	0
V	6	3	a	4	0.166667
V	6	3	a	5	0.333333
V	6	3	a	6	0.166667
V	6	3	a	7	0.333333
V	6	3	b	1	0.0714286
V	6	3	b	2	0
V	6	3	b	3	0.0714286
V	6	3	b	4	0.214286
V	6	3	b	5	0.142857
V	6	3	b	6	0.214286
V	6	3	b	7	0.285714
V	6	4	a	1	0.25
V	6	4	a	2	0
V	6	4	a	3	0.25
V	6	4	a	4	0.25
V	6	4	a	5	0
V	6	4	a	6	0.25
V	6	4	a	7	0
V	6	5	a	1	0
V	6	5	a	2	0
V	6	5	a	3	0
V	6	5	a	4	0.222222
V	6	5	a	5	0.333333
V	6	5	a	6	0
V	6	5	a	7	0.444444
V	6	5	b	1	0
V	6	5	b	2	0
V	6	5	b	3	0
V	6	5	b	4	0.6
V	6	5	b	5	0.3
V	6	5	b	6	0
V	6	5	b	7	0.1
M	0	1	a	1	0
M	0	1	a	2	0
M	0	1	a	3	0.25
M	0	1	a	4	0
M	0	1	a	5	0
M	0	1	a	6	0.75
M	0	1	a	7	0
M	0	1	b	1	0
M	0	1	b	2	0.5
M	0	1	b	3	0.5
M	0	1	b	4	0
M	0	1	b	5	0
M	0	1	b	6	0
M	0	1	b	7	0
M	0	2	a	1	0.142857
M	0	2	a	2	0.142857
M	0	2	a	3	0
M	0	2	a	4	0
M	0	2	a	5	0.285714
M	0	2	a	6	0.285714
M	0	2	a	7	0.142857
M	0	2	b	1	0.333333
M	0	2	b	2	0
M	0	2	b	3	0
M	0	2	b	4	0
M	0	2	b	5	0.333333
M	0	2	b	6	0.333333
M	0	2	b	7	0
M	0	3	a	1	0
M	0	3	a	2	0.5
M	0	3	a	3	0
M	0	3	a	4	0.5
M	0	3	a	5	0
M	0	3	a	6	0
M	0	3	a	7	0
M	0	3	b	1	0
M	0	3	b	2	0.166667
M	0	3	b	3	0.166667
M	0	3	b	4	0.5
M	0	3	b	5	0
M	0	3	b	6	0.166667
M	0	3	b	7	0
M	0	4	a	1	0
M	0	4	a	2	0.142857
M	0	4	a	3	0.142857
M	0	4	a	4	0.571429
M	0	4	a	5	0
M	0	4	a	6	0
M	0	4	a	7	0.142857
M	0	4	b	1	0.166667
M	0	4	b	2	0
M	0	4	b	3	0
M	0	4	b	4	0.333333
M	0	4	b	5	0.166667
M	0	4	b	6	0.166667
M	0	4	b	7	0.166667
V	0	1	a	1	0.166667
V	0	1	a	2	0.166667
V	0	1	a	3	0.166667
V	0	1	a	4	0
V	0	1	a	5	0.333333
V	0	1	a	6	0.166667
V	0	1	a	7	0
V	0	1	b	1	0
V	0	1	b	2	0.2
V	0	1	b	3	0
V	0	1	b	4	0.4
V	0	1	b	5	0
V	0	1	b	6	0.2
V	0	1	b	7	0.2
V	0	2	a	1	0
V	0	2	a	2	0
V	0	2	a	3	0
V	0	2	a	4	0
V	0	2	a	5	0.5
V	0	2	a	6	0
V	0	2	a	7	0.5
V	0	3	a	1	0
V	0	3	a	2	0.222222
V	0	3	a	3	0.111111
V	0	3	a	4	0.111111
V	0	3	a	5	0.111111
V	0	3	a	6	0.111111
V	0	3	a	7	0.333333
V	0	3	b	1	0
V	0	3	b	2	0.166667
V	0	3	b	3	0.166667
V	0	3	b	4	0.166667
V	0	3	b	5	0
V	0	3	b	6	0
V	0	3	b	7	0.5
V	0	4	a	1	0.142857
V	0	4	a	2	0
V	0	4	a	3	0.142857
V	0	4	a	4	0.142857
V	0	4	a	5	0.142857
V	0	4	a	6	0.285714
V	0	4	a	7	0.142857
V	0	4	b	1	0
V	0	4	b	2	0.125
V	0	4	b	3	0.125
V	0	4	b	4	0.125
V	0	4	b	5	0.125
V	0	4	b	6	0.25
V	0	4	b	7	0.25
M	24	1	a	1	0.125
M	24	1	a	2	0
M	24	1	a	3	0
M	24	1	a	4	0.375
M	24	1	a	5	0.125
M	24	1	a	6	0.25
M	24	1	a	7	0.125
M	24	1	b	1	0
M	24	1	b	2	0
M	24	1	b	3	0
M	24	1	b	4	1
M	24	1	b	5	0
M	24	1	b	6	0
M	24	1	b	7	0
M	24	2	a	1	0
M	24	2	a	2	0
M	24	2	a	3	0
M	24	2	a	4	1
M	24	2	a	5	0
M	24	2	a	6	0
M	24	2	a	7	0
M	24	3	a	1	0
M	24	3	a	2	0
M	24	3	a	3	0
M	24	3	a	4	1
M	24	3	a	5	0
M	24	3	a	6	0
M	24	3	a	7	0
M	24	4	a	1	1
M	24	4	a	2	0
M	24	4	a	3	0
M	24	4	a	4	0
M	24	4	a	5	0
M	24	4	a	6	0
M	24	4	a	7	0
M	24	4	b	1	0
M	24	4	b	2	0
M	24	4	b	3	0
M	24	4	b	4	1
M	24	4	b	5	0
M	24	4	b	6	0
M	24	4	b	7	0
M	24	5	a	1	0
M	24	5	a	2	0
M	24	5	a	3	0
M	24	5	a	4	0.428571
M	24	5	a	5	0.142857
M	24	5	a	6	0.428571
M	24	5	a	7	0
M	24	5	b	1	0
M	24	5	b	2	0
M	24	5	b	3	0
M	24	5	b	4	0.5
M	24	5	b	5	0.5
M	24	5	b	6	0
M	24	5	b	7	0
V	24	1	a	1	0
V	24	1	a	2	0
V	24	1	a	3	0.142857
V	24	1	a	4	0.142857
V	24	1	a	5	0.285714
V	24	1	a	6	0.285714
V	24	1	a	7	0.142857
V	24	1	b	1	0
V	24	1	b	2	0
V	24	1	b	3	0
V	24	1	b	4	0.666667
V	24	1	b	5	0
V	24	1	b	6	0.333333
V	24	1	b	7	0
V	24	2	a	1	0
V	24	2	a	2	0
V	24	2	a	3	0
V	24	2	a	4	0.125
V	24	2	a	5	0
V	24	2	a	6	0.5
V	24	2	a	7	0.375
V	24	2	b	1	0
V	24	2	b	2	0
V	24	2	b	3	0
V	24	2	b	4	0.333333
V	24	2	b	5	0.5
V	24	2	b	6	0
V	24	2	b	7	0.166667
V	24	3	a	1	0.2
V	24	3	a	2	0
V	24	3	a	3	0
V	24	3	a	4	0.2
V	24	3	a	5	0
V	24	3	a	6	0.2
V	24	3	a	7	0.4
V	24	3	b	1	0
V	24	3	b	2	0
V	24	3	b	3	0
V	24	3	b	4	0.333333
V	24	3	b	5	0.333333
V	24	3	b	6	0
V	24	3	b	7	0.333333
V	24	4	a	1	0
V	24	4	a	2	0
V	24	4	a	3	0
V	24	4	a	4	0.5
V	24	4	a	5	0.25
V	24	4	a	6	0
V	24	4	a	7	0.25
V	24	4	b	1	0
V	24	4	b	2	0
V	24	4	b	3	0
V	24	4	b	4	0.25
V	24	4	b	5	0
V	24	4	b	6	0.625
V	24	4	b	7	0.125
M	6	1	a	1	0.0909091
M	6	1	a	2	0
M	6	1	a	3	0.0909091
M	6	1	a	4	0.363636
M	6	1	a	5	0
M	6	1	a	6	0
M	6	1	a	7	0.454545
M	6	1	b	1	0
M	6	1	b	2	0
M	6	1	b	3	0.181818
M	6	1	b	4	0.181818
M	6	1	b	5	0.181818
M	6	1	b	6	0.181818
M	6	1	b	7	0.272727
M	6	2	a	1	0
M	6	2	a	2	0
M	6	2	a	3	0.25
M	6	2	a	4	0.5
M	6	2	a	5	0
M	6	2	a	6	0
M	6	2	a	7	0.25
M	6	3	a	1	0.2
M	6	3	a	2	0
M	6	3	a	3	0.4
M	6	3	a	4	0
M	6	3	a	5	0.2
M	6	3	a	6	0
M	6	3	a	7	0.2
M	6	3	b	1	0
M	6	3	b	2	0
M	6	3	b	3	0.111111
M	6	3	b	4	0.333333
M	6	3	b	5	0.222222
M	6	3	b	6	0
M	6	3	b	7	0.333333
M	6	4	a	1	0
M	6	4	a	2	0
M	6	4	a	3	0
M	6	4	a	4	0.25
M	6	4	a	5	0.0833333
M	6	4	a	6	0.166667
M	6	4	a	7	0.5
M	6	5	a	1	0
M	6	5	a	2	0
M	6	5	a	3	0
M	6	5	a	4	0
M	6	5	a	5	0.428571
M	6	5	a	6	0
M	6	5	a	7	0.571429
M	6	6	a	1	0
M	6	6	a	2	0
M	6	6	a	3	0
M	6	6	a	4	0.363636
M	6	6	a	5	0.181818
M	6	6	a	6	0.181818
M	6	6	a	7	0.272727
M	6	6	b	1	0
M	6	6	b	2	0
M	6	6	b	3	0.222222
M	6	6	b	4	0.444444
M	6	6	b	5	0.111111
M	6	6	b	6	0
M	6	6	b	7	0.222222
V	6	1	a	1	0.25
V	6	1	a	2	0
V	6	1	a	3	0
V	6	1	a	4	0.25
V	6	1	a	5	0.25
V	6	1	a	6	0
V	6	1	a	7	0.25
V	6	1	b	1	0
V	6	1	b	2	0
V	6	1	b	3	0
V	6	1	b	4	0.571429
V	6	1	b	5	0.428571
V	6	1	b	6	0
V	6	1	b	7	0
V	6	2	a	1	0.0769231
V	6	2	a	2	0
V	6	2	a	3	0.0769231
V	6	2	a	4	0.384615
V	6	2	a	5	0.230769
V	6	2	a	6	0.0769231
V	6	2	a	7	0.153846
V	6	2	b	1	0.0833333
V	6	2	b	2	0
V	6	2	b	3	0.0833333
V	6	2	b	4	0.416667
V	6	2	b	5	0.25
V	6	2	b	6	0.166667
V	6	2	b	7	0
V	6	3	a	1	0
V	6	3	a	2	0
V	6	3	a	3	0
V	6	3	a	4	0
V	6	3	a	5	0.4
V	6	3	a	6	0.2
V	6	3	a	7	0.4
V	6	4	a	1	1
V	6	4	a	2	0
V	6	4	a	3	0
V	6	4	a	4	0
V	6	4	a	5	0
V	6	4	a	6	0
V	6	4	a	7	0
V	6	4	b	1	0
V	6	4	b	2	0
V	6	4	b	3	0
V	6	4	b	4	0.142857
V	6	4	b	5	0.142857
V	6	4	b	6	0
V	6	4	b	7	0.714286
V	6	5	a	1	0.176471
V	6	5	a	2	0
V	6	5	a	3	0.294118
V	6	5	a	4	0.117647
V	6	5	a	5	0.235294
V	6	5	a	6	0
V	6	5	a	7	0.176471
V	6	5	b	1	0
V	6	5	b	2	0
V	6	5	b	3	0
V	6	5	b	4	0.25
V	6	5	b	5	0.375
V	6	5	b	6	0
V	6	5	b	7	0.375
M	24	1	a	1	0
M	24	1	a	2	0
M	24	1	a	3	1
M	24	1	a	4	0
M	24	1	a	5	0
M	24	1	a	6	0
M	24	1	a	7	0
M	24	1	b	1	0
M	24	1	b	2	0
M	24	1	b	3	0
M	24	1	b	4	0.5
M	24	1	b	5	0
M	24	1	b	6	0
M	24	1	b	7	0.5
M	24	2	b	1	0
M	24	2	b	2	0
M	24	2	b	3	0
M	24	2	b	4	0.333333
M	24	2	b	5	0
M	24	2	b	6	0.666667
M	24	2	b	7	0
M	24	3	b	1	0
M	24	3	b	2	0
M	24	3	b	3	0.25
M	24	3	b	4	0.25
M	24	3	b	5	0
M	24	3	b	6	0.5
M	24	3	b	7	0
M	24	4	a	1	0.5
M	24	4	a	2	0
M	24	4	a	3	0
M	24	4	a	4	0.5
M	24	4	a	5	0
M	24	4	a	6	0
M	24	4	a	7	0
M	24	4	b	1	0.5
M	24	4	b	2	0
M	24	4	b	3	0
M	24	4	b	4	0
M	24	4	b	5	0.5
M	24	4	b	6	0
M	24	4	b	7	0
V	24	1	a	1	0
V	24	1	a	2	0
V	24	1	a	3	0
V	24	1	a	4	0.5
V	24	1	a	5	0
V	24	1	a	6	0.5
V	24	1	a	7	0
V	24	1	b	1	0
V	24	1	b	2	0
V	24	1	b	3	0
V	24	1	b	4	0
V	24	1	b	5	0
V	24	1	b	6	1
V	24	1	b	7	0
V	24	2	a	1	0
V	24	2	a	2	0
V	24	2	a	3	0
V	24	2	a	4	0
V	24	2	a	5	0
V	24	2	a	6	0.5
V	24	2	a	7	0.5
V	24	2	b	1	1
V	24	2	b	2	0
V	24	2	b	3	0
V	24	2	b	4	0
V	24	2	b	5	0
V	24	2	b	6	0
V	24	2	b	7	0

## Sheet: Fig4e
Time	Condition	SSC	Spt	Region	Count	% SSC		Figure 4e
P	V	1	8	A	3	37.5		Time	time of analysis at pulse or 0, 6, 24 or 48h post-mating
P	V	1	8	M	2	25		Condition	mated / virgin
P	V	1	8	B	8	100		SSC	Number of SSC
P	V	2	4	A	2	50		Spt	number of spermatheca
P	V	2	4	M	2	50		Region	region within the SSC: apical (A), medial (M) or basal (B)
P	V	2	4	B	3	75		Count	number of subcellular regions with endosomes
P	V	3	4	A	2	50
P	V	3	4	M	4	100		Average of % Cell A	Column Labels
P	V	3	4	B	1	25			M			V
P	V	4	2	A	1	50		Row Labels	0	24	6	0	24	6	P
P	V	4	2	M	0	0		A	38.3754	31.9302	53.2575	45.5853	41.7063	64.1658	54.5716
P	V	4	2	B	2	100		B	78.4524	76.5265	86.2388	71.3046	88.8095	79.6864	77.8587
P	V	5	7	A	4	57.1429		M	56.6176	28.7881	49.2411	64.127	53.1647	34.6195	50.885
P	V	5	7	M	2	28.5714
P	V	5	7	B	7	100		Percentage of events in each area
P	V	6	7	A	5	71.4286
P	V	6	7	M	4	57.1429					V				M
P	V	6	7	B	5	71.4286			P		0	6	24		0	6	24
P	V	7	7	A	2	28.5714		Apical	54.5716		45.5853	64.1658	41.7063		38.3754	53.2575	31.9302		27	27
P	V	7	7	M	5	71.4286		Medial	50.885		64.127	34.6195	53.1647		56.6176	49.2411	28.7881		36	36
P	V	7	7	B	7	100		Basal	77.8587		71.3046	79.6864	88.8095		78.4524	86.2388	76.5265		45	45
P	V	8	5	A	0	0													54	54
P	V	8	5	M	3	60													63	63
P	V	8	5	B	5	100													72	72
P	V	9	3	A	3	100													81	81
P	V	9	3	M	1	33.3333													90	90
P	V	9	3	B	3	100
P	V	10	6	A	2	33.3333
P	V	10	6	M	5	83.3333
P	V	10	6	B	5	83.3333
P	V	11	13	A	7	53.8462
P	V	11	13	M	8	61.5385
P	V	11	13	B	12	92.3077
P	V	12	2	A	1	50
P	V	12	2	M	1	50
P	V	12	2	B	1	50
P	V	13	8	A	3	37.5
P	V	13	8	M	6	75
P	V	13	8	B	7	87.5
P	V	14	4	A	2	50
P	V	14	4	M	0	0
P	V	14	4	B	2	50
P	V	15	7	A	6	85.7143
P	V	15	7	M	5	71.4286
P	V	15	7	B	4	57.1429
P	V	16	9	A	5	55.5556
P	V	16	9	M	1	11.1111
P	V	16	9	B	8	88.8889
P	V	17	5	A	3	60
P	V	17	5	M	2	40
P	V	17	5	B	4	80
P	V	18	6	A	4	66.6667
P	V	18	6	M	4	66.6667
P	V	18	6	B	4	66.6667
P	V	19	4	A	2	50
P	V	19	4	M	2	50
P	V	19	4	B	3	75
P	V	20	3	A	2	66.6667
P	V	20	3	M	0	0
P	V	20	3	B	3	100
P	V	21	3	A	3	100
P	V	21	3	M	1	33.3333
P	V	21	3	B	3	100
P	V	22	6	A	2	33.3333
P	V	22	6	M	5	83.3333
P	V	22	6	B	4	66.6667
P	V	23	7	A	3	42.8571
P	V	23	7	M	5	71.4286
P	V	23	7	B	5	71.4286
P	V	24	4	A	3	75
P	V	24	4	M	4	100
P	V	24	4	B	3	75
P	V	25	9	A	3	33.3333
P	V	25	9	M	6	66.6667
P	V	25	9	B	8	88.8889
P	V	26	9	A	8	88.8889
P	V	26	9	M	4	44.4444
P	V	26	9	B	8	88.8889
P	V	27	3	A	2	66.6667
P	V	27	3	M	1	33.3333
P	V	27	3	B	1	33.3333
P	V	28	5	A	3	60
P	V	28	5	M	4	80
P	V	28	5	B	3	60
P	V	29	7	A	2	28.5714
P	V	29	7	M	2	28.5714
P	V	29	7	B	5	71.4286
0	V	30	9	A	3	33.3333
0	V	30	9	M	4	44.4444
0	V	30	9	B	7	77.7778
0	V	31	4	A	2	50
0	V	31	4	M	3	75
0	V	31	4	B	4	100
0	V	32	3	A	0	0
0	V	32	3	M	2	66.6667
0	V	32	3	B	3	100
0	V	33	5	A	2	40
0	V	33	5	M	3	60
0	V	33	5	B	3	60
0	V	34	6	A	1	16.6667
0	V	34	6	M	2	33.3333
0	V	34	6	B	6	100
0	V	35	5	A	2	40
0	V	35	5	M	5	100
0	V	35	5	B	2	40
0	V	36	3	A	0	0
0	V	36	3	M	1	33.3333
0	V	36	3	B	3	100
0	M	37	10	A	1	10
0	M	37	10	M	10	100
0	M	37	10	B	7	70
0	M	38	5	A	1	20
0	M	38	5	M	3	60
0	M	38	5	B	5	100
0	M	39	5	A	1	20
0	M	39	5	M	2	40
0	M	39	5	B	5	100
0	M	40	4	A	0	0
0	M	40	4	M	4	100
0	M	40	4	B	4	100
0	M	41	8	A	4	50
0	M	41	8	M	5	62.5
0	M	41	8	B	7	87.5
0	M	42	6	A	2	33.3333
0	M	42	6	M	6	100
0	M	42	6	B	3	50
0	M	43	7	A	4	57.1429
0	M	43	7	M	4	57.1429
0	M	43	7	B	5	71.4286
0	M	44	2	A	0	0
0	M	44	2	M	1	50
0	M	44	2	B	1	50
0	M	45	3	A	2	66.6667
0	M	45	3	M	1	33.3333
0	M	45	3	B	2	66.6667
0	M	46	6	A	1	16.6667
0	M	46	6	M	3	50
0	M	46	6	B	4	66.6667
0	M	47	7	A	2	28.5714
0	M	47	7	M	3	42.8571
0	M	47	7	B	5	71.4286
0	M	48	6	A	3	50
0	M	48	6	M	2	33.3333
0	M	48	6	B	5	83.3333
0	V	49	6	A	4	66.6667
0	V	49	6	M	3	50
0	V	49	6	B	3	50
0	V	50	5	A	1	20
0	V	50	5	M	3	60
0	V	50	5	B	4	80
0	V	51	2	A	2	100
0	V	51	2	M	1	50
0	V	51	2	B	2	100
0	V	52	9	A	5	55.5556
0	V	52	9	M	7	77.7778
0	V	52	9	B	6	66.6667
0	V	53	6	A	4	66.6667
0	V	53	6	M	5	83.3333
0	V	53	6	B	4	66.6667
0	V	54	7	A	4	57.1429
0	V	54	7	M	4	57.1429
0	V	54	7	B	5	71.4286
0	V	55	8	A	4	50
0	V	55	8	M	6	75
0	V	55	8	B	6	75
0	V	56	3	A	1	33.3333
0	V	56	3	M	3	100
0	V	56	3	B	1	33.3333
0	V	57	5	A	5	100
0	V	57	5	M	3	60
0	V	57	5	B	1	20
0	M	58	1	A	1	100
0	M	58	1	M	1	100
0	M	58	1	B	1	100
0	M	59	3	A	1	33.3333
0	M	59	3	M	1	33.3333
0	M	59	3	B	2	66.6667
0	M	60	2	A	2	100
0	M	60	2	M	1	50
0	M	60	2	B	1	50
0	M	61	3	A	2	66.6667
0	M	61	3	M	0	0
0	M	61	3	B	3	100
0	M	62	2	A	0	0
0	M	62	2	M	1	50
0	M	62	2	B	2	100
6	V	63	8	A	6	75
6	V	63	8	M	3	37.5
6	V	63	8	B	8	100
6	V	64	17	A	15	88.2353
6	V	64	17	M	8	47.0588
6	V	64	17	B	9	52.9412
6	V	65	7	A	6	85.7143
6	V	65	7	M	5	71.4286
6	V	65	7	B	7	100
6	V	66	1	A	1	100
6	V	66	1	M	0	0
6	V	66	1	B	0	0
6	V	67	5	A	4	80
6	V	67	5	M	3	60
6	V	67	5	B	5	100
6	V	68	12	A	5	41.6667
6	V	68	12	M	3	25
6	V	68	12	B	10	83.3333
6	V	69	13	A	7	53.8462
6	V	69	13	M	4	30.7692
6	V	69	13	B	11	84.6154
6	V	70	4	A	3	75
6	V	70	4	M	1	25
6	V	70	4	B	3	75
6	V	71	8	A	4	50
6	V	71	8	M	0	0
6	V	71	8	B	8	100
6	M	72	9	A	5	55.5556
6	M	72	9	M	4	44.4444
6	M	72	9	B	7	77.7778
6	M	73	11	A	5	45.4545
6	M	73	11	M	5	45.4545
6	M	73	11	B	11	100
6	M	74	7	A	7	100
6	M	74	7	M	4	57.1429
6	M	74	7	B	7	100
6	M	75	12	A	7	58.3333
6	M	75	12	M	8	66.6667
6	M	75	12	B	12	100
6	M	76	9	A	6	66.6667
6	M	76	9	M	4	44.4444
6	M	76	9	B	8	88.8889
6	M	77	10	A	10	100
6	M	77	10	M	6	60
6	M	77	10	B	4	40
6	M	78	4	A	2	50
6	M	78	4	M	2	50
6	M	78	4	B	3	75
6	M	79	11	A	7	63.6364
6	M	79	11	M	7	63.6364
6	M	79	11	B	9	81.8182
6	M	80	11	A	7	63.6364
6	M	80	11	M	6	54.5455
6	M	80	11	B	9	81.8182
6	M	81	7	A	6	85.7143
6	M	81	7	M	5	71.4286
6	M	81	7	B	5	71.4286
6	M	82	16	A	4	25
6	M	82	16	M	10	62.5
6	M	82	16	B	16	100
6	M	83	11	A	9	81.8182
6	M	83	11	M	4	36.3636
6	M	83	11	B	9	81.8182
6	M	84	8	A	3	37.5
6	M	84	8	M	6	75
6	M	84	8	B	6	75
6	M	85	7	A	5	71.4286
6	M	85	7	M	2	28.5714
6	M	85	7	B	6	85.7143
6	M	86	4	A	2	50
6	M	86	4	M	1	25
6	M	86	4	B	3	75
6	M	87	4	A	1	25
6	M	87	4	M	3	75
6	M	87	4	B	4	100
6	M	88	5	A	1	20
6	M	88	5	M	3	60
6	M	88	5	B	5	100
6	M	89	14	A	9	64.2857
6	M	89	14	M	8	57.1429
6	M	89	14	B	13	92.8571
6	V	90	10	A	4	40
6	V	90	10	M	1	10
6	V	90	10	B	10	100
6	V	91	9	A	7	77.7778
6	V	91	9	M	4	44.4444
6	V	91	9	B	9	100
6	V	92	4	A	2	50
6	V	92	4	M	2	50
6	V	92	4	B	2	50
6	V	93	14	A	8	57.1429
6	V	93	14	M	8	57.1429
6	V	93	14	B	12	85.7143
6	V	94	12	A	8	66.6667
6	V	94	12	M	6	50
6	V	94	12	B	12	100
6	V	95	9	A	6	66.6667
6	V	95	9	M	3	33.3333
6	V	95	9	B	8	88.8889
6	V	96	5	A	5	100
6	V	96	5	M	4	80
6	V	96	5	B	3	60
6	V	97	6	A	3	50
6	V	97	6	M	2	33.3333
6	V	97	6	B	5	83.3333
6	V	98	4	A	2	50
6	V	98	4	M	0	0
6	V	98	4	B	2	50
6	V	99	5	A	3	60
6	V	99	5	M	2	40
6	V	99	5	B	4	80
6	V	100	5	A	5	100
6	V	100	5	M	2	40
6	V	100	5	B	2	40
6	M	101	2	A	1	50
6	M	101	2	M	1	50
6	M	101	2	B	2	100
6	M	102	5	A	2	40
6	M	102	5	M	2	40
6	M	102	5	B	4	80
6	M	103	4	A	0	0
6	M	103	4	M	0	0
6	M	103	4	B	4	100
6	M	104	6	A	3	50
6	M	104	6	M	4	66.6667
6	M	104	6	B	4	66.6667
6	V	105	5	A	2	40
6	V	105	5	M	2	40
6	V	105	5	B	5	100
6	V	106	4	A	1	25
6	V	106	4	M	2	50
6	V	106	4	B	3	75
6	V	107	14	A	10	71.4286
6	V	107	14	M	1	7.14286
6	V	107	14	B	14	100
6	V	108	8	A	4	50
6	V	108	8	M	0	0
6	V	108	8	B	8	100
6	V	109	6	A	3	50
6	V	109	6	M	2	33.3333
6	V	109	6	B	5	83.3333
6	M	110	4	A	1	25
6	M	110	4	M	1	25
6	M	110	4	B	4	100
6	M	111	3	A	0	0
6	M	111	3	M	1	33.3333
6	M	111	3	B	3	100
6	M	112	13	A	7	53.8462
6	M	112	13	M	3	23.0769
6	M	112	13	B	9	69.2308
6	M	113	10	A	6	60
6	M	113	10	M	6	60
6	M	113	10	B	10	100
6	M	114	12	A	7	58.3333
6	M	114	12	M	4	33.3333
6	M	114	12	B	11	91.6667
6	M	115	10	A	9	90
6	M	115	10	M	7	70
6	M	115	10	B	8	80
24	V	116	8	A	1	12.5
24	V	116	8	M	6	75
24	V	116	8	B	8	100
24	V	117	4	A	2	50
24	V	117	4	M	1	25
24	V	117	4	B	4	100
24	V	118	3	A	2	66.6667
24	V	118	3	M	1	33.3333
24	V	118	3	B	3	100
24	V	119	5	A	3	60
24	V	119	5	M	3	60
24	V	119	5	B	4	80
24	V	120	6	A	4	66.6667
24	V	120	6	M	1	16.6667
24	V	120	6	B	6	100
24	V	121	8	A	3	37.5
24	V	121	8	M	7	87.5
24	V	121	8	B	8	100
24	V	122	3	A	0	0
24	V	122	3	M	1	33.3333
24	V	122	3	B	3	100
24	V	123	7	A	4	57.1429
24	V	123	7	M	4	57.1429
24	V	123	7	B	6	85.7143
24	M	126	4	A	2	50
24	M	126	4	M	0	0
24	M	126	4	B	4	100
24	M	127	7	A	1	14.2857
24	M	127	7	M	3	42.8571
24	M	127	7	B	7	100
24	M	128	4	A	0	0
24	M	128	4	M	0	0
24	M	128	4	B	4	100
24	M	129	4	A	4	100
24	M	129	4	M	0	0
24	M	129	4	B	0	0
24	M	130	1	A	0	0
24	M	130	1	M	0	0
24	M	130	1	B	0	0
24	M	131	1	A	0	0
24	M	131	1	M	0	0
24	M	131	1	B	1	100
24	M	132	1	A	0	0
24	M	132	1	M	0	0
24	M	132	1	B	1	100
24	M	133	3	A	0	0
24	M	133	3	M	0	0
24	M	133	3	B	3	100
24	M	134	8	A	3	37.5
24	M	134	8	M	3	37.5
24	M	134	8	B	7	87.5
24	M	135	5	A	3	60
24	M	135	5	M	3	60
24	M	135	5	B	3	60
24	M	136	4	A	1	25
24	M	136	4	M	0	0
24	M	136	4	B	3	75
24	M	137	9	A	6	66.6667
24	M	137	9	M	1	11.1111
24	M	137	9	B	8	88.8889
24	M	138	11	A	7	63.6364
24	M	138	11	M	10	90.9091
24	M	138	11	B	5	45.4545
24	M	139	10	A	2	20
24	M	139	10	M	7	70
24	M	139	10	B	8	80
24	M	140	11	A	2	18.1818
24	M	140	11	M	3	27.2727
24	M	140	11	B	10	90.9091
24	M	141	9	A	3	33.3333
24	M	141	9	M	4	44.4444
24	M	141	9	B	7	77.7778
24	M	142	2	A	1	50
24	M	142	2	M	1	50
24	M	142	2	B	2	100
24	M	143	3	A	0	0
24	M	143	3	M	2	66.6667
24	M	143	3	B	3	100
24	M	144	4	A	1	25
24	M	144	4	M	3	75
24	M	144	4	B	3	75
24	M	145	4	A	3	75
24	M	145	4	M	0	0
24	M	145	4	B	2	50
24	V	146	2	A	0	0
24	V	146	2	M	1	50
24	V	146	2	B	2	100
24	V	147	1	A	0	0
24	V	147	1	M	1	100
24	V	147	1	B	1	100
24	V	148	2	A	1	50
24	V	148	2	M	2	100
24	V	148	2	B	2	100
24	V	149	1	A	1	100
24	V	149	1	M	0	0
24	V	149	1	B	0	0

## Sheet: Figure S4a,c
Condition	Time	Fly	Spt	Area	GFP
V	0	4	b	10703.1	15303846		Figure S4a, c
V	0	4	a	9965.43	8946497
V	0	3	b	11769.2	12378632		Cond - condition mated / virgin
V	0	3	a	13433.1	18491826		Time - time of analysis at pulse or 0, 6, 24 or 48h post-mating
V	0	2	b	13238.8	3905990		Fly - number of fly
V	0	2	a	13415.9	4631607		Spt - spt pair
V	0	1	b	12823.9	15020580		No of cell - number of SSC in the spermatheca
V	0	1	a	16595.5	20543659
M	0	4	b	11260.3	10674649		EA area - area measured in the CD63-GFP EA
M	0	4	a	10760.4	12114811		GFP	Corrected mean fluorescence (mean - average bkg mean gray value "mean")
M	0	3	b	8115.06	10488705
M	0	3	a	11819.2	3320923
M	0	2	b	8897.39	9263207
M	0	2	a	10316.2	5272919
M	0	1	b	6797.77	2420541
M	0	1	a	10675	4143722
M	0	5	b	8851.23	11088951
M	0	5	a	10463	5828286
M	0	4	b	10979.2	8008234
M	0	4	a	10830.5	9365690
M	0	3	b	6405.85	3884138
M	0	3	a	8406.14	12806845
M	0	2	b	7332.71	6415887
M	0	2	a	8132.28	16262955
M	0	1	a	7322.84	16965428
V	0	5	b	9046.05	14295703
V	0	5	a	14198.7	16658168
V	0	4	b	11214.7	11711385
V	0	4	a	6562.11	5951903
V	0	3	a	12053.1	9743983
V	0	2	a	9525.78	3182330
V	0	1	b	7683.9	3893103
V	0	1	a	10454.9	7240544
M	0	3	b	13825.3	11566780
M	0	3	a	13204.9	11005594
M	0	2	b	16745.5	10183987
M	0	2	a	14300.1	6742364
M	0	1	b	17447.8	15110446
M	0	1	a	15048.7	15917652
V	0	2	b	14820.8	6088273
V	0	2	a	14026.7	10128668
V	0	1	b	13003.4	4486538
V	0	1	a	20737.1	6100883
V	6	5	b	10048.4	14101949
V	6	5	a	11233.4	16315413
V	6	4	b	11064.9	13767861
V	6	4	a	11029.5	4897834
V	6	3	a	10274.3	10139127
V	6	2	b	11035.7	22642444
V	6	2	a	10431.6	26161552
V	6	1	b	13608.1	14755011
V	6	1	a	12360.6	5648175
M	6	6	b	8950.79	10350175
M	6	6	a	9804.71	14619301
M	6	5	a	10383.7	13760881
M	6	4	a	12638.3	12936939
M	6	3	b	9030.16	13901949
M	6	3	a	8245.76	16883521
M	6	2	a	8410.32	5871919
M	6	1	b	10089.4	11409159
M	6	1	a	12833.3	24102455
V	6	5	b	11955.9	6866082
V	6	5	a	12450.1	6819405
V	6	4	a	11067.3	4753523
V	6	3	b	14031.2	23697090
V	6	3	a	12301.5	17890290
V	6	2	b	12306.3	5118879
V	6	2	a	8572.4	2338002
V	6	1	a	12072	6286506
M	6	5	b	11376	11565448
M	6	5	a	11837.2	15088449
M	6	4	b	16494.4	13237033
M	6	4	a	13367.4	15091752
M	6	3	b	13409.7	9811231
M	6	3	a	8105.12	7821426
M	6	2	a	11537.1	5474777
M	6	1	b	12160.8	7066810
M	6	1	a	13415	20345370
V	6	2	b	15037.1	4025137
V	6	2	a	20538.1	6695963
V	6	1	b	17477.8	7081495
M	6	3	a	14896.4	4458016
M	6	2	a	13758.2	17482958
M	6	1	b	13376.6	8606334
M	6	1	a	13341.9	12988434
M	6	3	b	11666.8	3525171
M	6	3	a	10031.7	5150974
M	6	2	b	13828.1	12613496
M	6	2	a	12613.8	11080909
M	6	1	b	11802.6	14380184
V	6	3	b	13293.7	10162263
V	6	3	a	12149.1	5004274
V	6	2	b	13358.5	23499033
V	6	2	a	10112	16766876
V	6	1	b	12234.5	12498739
V	6	1	a	11494.4	17118235
V	24	4	b	15912.7	12919939
V	24	4	a	13302.3	5235297
V	24	3	b	11213.6	3996674
V	24	3	a	12252.5	7433607
V	24	2	b	12369.1	15955407
V	24	2	a	12343.9	15821457
V	24	1	b	6254.29	5661842
V	24	1	a	7993.3	10993326
M	24	6	b	8383.99	746216
M	24	6	a	10751.1	1097442
M	24	5	b	13292	9593245
M	24	5	a	12288	13308950
M	24	4	b	7283.47	5978129
M	24	4	a	8297.44	7639072
M	24	3	b	8881.4	4398953
M	24	3	a	8442.17	2359755
M	24	2	a	13374.4	3677796
M	24	1	b	9653.51	7371831
M	24	1	a	7315.77	7884462
M	24	2	b	15763.4	9114728
M	24	1	b	18091	13863556
M	24	1	a	18301.8	91992492
V	24	2	b	16158	22202099
V	24	2	a	19343.3	40783743
V	24	1	a	19685	42037888
M	48	3	a	15340.1	9558915
M	48	2	b	13231.5	4160419
M	48	2	a	14171	3134942
M	48	1	a	19382.1	14566329
V	48	3	b	16385.9	12356636
V	48	3	a	17563.9	13256009
V	48	2	b	20905.3	11152995
V	48	2	a	15262.4	8505980
V	48	1	b	14885.2	7911940
V	48	1	a	15212.5	13061662
V	P	1	a	10274.8	8789651
V	P	1	b	12690.1	8714678
V	P	2	a	11425.1	5095536
V	P	2	b	7309.72	8844724
V	P	3	a	9287.56	5112128
V	P	3	b	10554.9	1151559
V	P	2	a	13195.8	1090100
V	P	4	b	8281.92	5082640
V	P	4	a	8683.76	4721090
V	P	3	a	7939.47	172685
V	P	2	b	13375.3	965955
V	P	1	a	7067.55	2537690
V	P	3	a	14204	8229105
V	P	2	b	11116	4595274
V	P	2	a	11739.7	5717293
V	P	1	b	15433.6	6595937
V	P	1	a	11718.8	10909253
V	P	3	b	11571.8	1211663
V	P	3	a	8575.47	4970822
V	P	2	b	7699.6	8952735
V	P	2	a	11958.2	5140056
V	P	1	b	12533.8	8656739
V	P	1	a	11393.9	9015130
V	P	5	b	13445.5	1730512
V	P	5	a	10992.9	4070941
V	P	4	b	10791.5	4334041
V	P	4	a	16489.8	7175237
V	P	3	b	17201.9	11114780
V	P	3	a	13222.6	7427210
V	P	2	b	14103.9	14385938
V	P	2	a	10865.2	5248142
V	P	1	b	15072.2	14627594
V	P	1	a	12196.3	9571267
V	P	2	a	14200.5	11479413
V	P	2	b	12225.2	10599260
V	P	1	b	13641.5	13775064
V	P	1	a	16088.5	36645982
V	P	3	b	12476.3	13509300
V	P	3	a	15633.3	12173426
V	P	2	b	12826.4	8941264
V	P	2	a	10546.1	5043650
V	P	1	b	12319.9	5137496
V	P	1	a	12412.6	15666698
V	P	4	b	12579.4	14665357
V	P	4	a	18662	14433416
V	P	3	b	15817.8	8907084
V	P	3	a	14776.7	21717214
V	P	2	b	16497.5	23523701
V	P	2	a	12112.2	13209512
V	P	1	a	17657.4	4212008
M	P	1	a	10274.8	8789651
M	P	1	b	12690.1	8714678
M	P	2	a	11425.1	5095536
M	P	2	b	7309.72	8844724
M	P	3	a	9287.56	5112128
M	P	3	b	10554.9	1151559
M	P	2	a	13195.8	1090100
M	P	4	b	8281.92	5082640
M	P	4	a	8683.76	4721090
M	P	3	a	7939.47	172685
M	P	2	b	13375.3	965955
M	P	1	a	7067.55	2537690
M	P	3	a	14204	8229105
M	P	2	b	11116	4595274
M	P	2	a	11739.7	5717293
M	P	1	b	15433.6	6595937
M	P	1	a	11718.8	10909253
M	P	3	b	11571.8	1211663
M	P	3	a	8575.47	4970822
M	P	2	b	7699.6	8952735
M	P	2	a	11958.2	5140056
M	P	1	b	12533.8	8656739
M	P	1	a	11393.9	9015130
M	P	5	b	13445.5	1730512
M	P	5	a	10992.9	4070941
M	P	4	b	10791.5	4334041
M	P	4	a	16489.8	7175237
M	P	3	b	17201.9	11114780
M	P	3	a	13222.6	7427210
M	P	2	b	14103.9	14385938
M	P	2	a	10865.2	5248142
M	P	1	b	15072.2	14627594
M	P	1	a	12196.3	9571267
M	P	2	a	14200.5	11479413
M	P	2	b	12225.2	10599260
M	P	1	b	13641.5	13775064
M	P	1	a	16088.5	36645982
M	P	3	b	12476.3	13509300
M	P	3	a	15633.3	12173426
M	P	2	b	12826.4	8941264
M	P	2	a	10546.1	5043650
M	P	1	b	12319.9	5137496
M	P	1	a	12412.6	15666698
M	P	4	b	12579.4	14665357
M	P	4	a	18662	14433416
M	P	3	b	15817.8	8907084
M	P	3	a	14776.7	21717214
M	P	2	b	16497.5	23523701
M	P	2	a	12112.2	13209512
M	P	1	a	17657.4	4212008

## Sheet: Fig5a and g
Replicate	Sample	Type	Read	Bins	Concentration
1	CD63	M	4	0	0		Replicate	1, 2, 3, 4
1	CD63	M	4	20	0		Sample
1	CD63	M	4	40	0		CD63	Flies with SSC expressing CD63-GFP
1	CD63	M	4	60	0		Ecdy	SSC incubated in ecdysone
1	CD63	M	4	80	0		No Ecdy	SSC incubated in media
1	CD63	M	4	100	16000000		mask	media with cell mask as control
1	CD63	M	4	120	16000000		Read	1, 2, 3, 4
1	CD63	M	4	140	8000000		Bins	Diameter of particles
1	CD63	M	4	160	0		Concentration	Particles per ml
1	CD63	M	4	180	8000000
1	CD63	M	4	200	0
1	CD63	M	4	220	0
1	CD63	M	4	240	0
1	CD63	M	4	260	0
1	CD63	M	4	280	0
1	CD63	M	4	300	0
1	CD63	M	4	320	0
1	CD63	M	4	340	0
1	CD63	M	4	360	0
1	CD63	M	4	380	0
1	CD63	M	4	400	0
1	CD63	M	4	420	0
1	CD63	M	4	440	0
1	CD63	M	4	460	0
1	CD63	M	4	480	0
1	CD63	M	4	500	0
1	CD63	M	1	0	0
1	CD63	M	1	20	0
1	CD63	M	1	40	0
1	CD63	M	1	60	24000000
1	CD63	M	1	80	56000000
1	CD63	M	1	100	40000000
1	CD63	M	1	120	32000000
1	CD63	M	1	140	24000000
1	CD63	M	1	160	0
1	CD63	M	1	180	8000000
1	CD63	M	1	200	8000000
1	CD63	M	1	220	24000000
1	CD63	M	1	240	0
1	CD63	M	1	260	0
1	CD63	M	1	280	0
1	CD63	M	1	300	8000000
1	CD63	M	1	320	0
1	CD63	M	1	340	0
1	CD63	M	1	360	0
1	CD63	M	1	380	0
1	CD63	M	1	400	0
1	CD63	M	1	420	0
1	CD63	M	1	440	0
1	CD63	M	1	460	0
1	CD63	M	1	480	0
1	CD63	M	1	500	0
1	CD63	M	2	0	0
1	CD63	M	2	20	0
1	CD63	M	2	40	0
1	CD63	M	2	60	72000000
1	CD63	M	2	80	32000000
1	CD63	M	2	100	16000000
1	CD63	M	2	120	0
1	CD63	M	2	140	16000000
1	CD63	M	2	160	0
1	CD63	M	2	180	0
1	CD63	M	2	200	0
1	CD63	M	2	220	0
1	CD63	M	2	240	0
1	CD63	M	2	260	0
1	CD63	M	2	280	0
1	CD63	M	2	300	0
1	CD63	M	2	320	0
1	CD63	M	2	340	0
1	CD63	M	2	360	0
1	CD63	M	2	380	0
1	CD63	M	2	400	0
1	CD63	M	2	420	0
1	CD63	M	2	440	0
1	CD63	M	2	460	0
1	CD63	M	2	480	0
1	CD63	M	2	500	0
1	CD63	M	3	0	0
1	CD63	M	3	20	0
1	CD63	M	3	40	0
1	CD63	M	3	60	0
1	CD63	M	3	80	8000000
1	CD63	M	3	100	0
1	CD63	M	3	120	8000000
1	CD63	M	3	140	0
1	CD63	M	3	160	16000000
1	CD63	M	3	180	0
1	CD63	M	3	200	0
1	CD63	M	3	220	0
1	CD63	M	3	240	0
1	CD63	M	3	260	0
1	CD63	M	3	280	0
1	CD63	M	3	300	0
1	CD63	M	3	320	0
1	CD63	M	3	340	0
1	CD63	M	3	360	0
1	CD63	M	3	380	0
1	CD63	M	3	400	0
1	CD63	M	3	420	0
1	CD63	M	3	440	0
1	CD63	M	3	460	0
1	CD63	M	3	480	0
1	CD63	M	3	500	0
1	mask	mask	3	0	0
1	mask	mask	3	20	0
1	mask	mask	3	40	0
1	mask	mask	3	60	40000000
1	mask	mask	3	80	32000000
1	mask	mask	3	100	48000000
1	mask	mask	3	120	8000000
1	mask	mask	3	140	24000000
1	mask	mask	3	160	8000000
1	mask	mask	3	180	0
1	mask	mask	3	200	8000000
1	mask	mask	3	220	8000000
1	mask	mask	3	240	0
1	mask	mask	3	260	0
1	mask	mask	3	280	0
1	mask	mask	3	300	0
1	mask	mask	3	320	0
1	mask	mask	3	340	0
1	mask	mask	3	360	0
1	mask	mask	3	380	0
1	mask	mask	3	400	0
1	mask	mask	3	420	0
1	mask	mask	3	440	0
1	mask	mask	3	460	0
1	mask	mask	3	480	0
1	mask	mask	3	500	0
1	mask	mask	2	0	0
1	mask	mask	2	20	0
1	mask	mask	2	40	0
1	mask	mask	2	60	74000000
1	mask	mask	2	80	3.28889e+07
1	mask	mask	2	100	9.86667e+07
1	mask	mask	2	120	4.11111e+07
1	mask	mask	2	140	3.28889e+07
1	mask	mask	2	160	8.22222e+06
1	mask	mask	2	180	0
1	mask	mask	2	200	0
1	mask	mask	2	220	0
1	mask	mask	2	240	0
1	mask	mask	2	260	8.22222e+06
1	mask	mask	2	280	0
1	mask	mask	2	300	0
1	mask	mask	2	320	0
1	mask	mask	2	340	0
1	mask	mask	2	360	0
1	mask	mask	2	380	0
1	mask	mask	2	400	0
1	mask	mask	2	420	0
1	mask	mask	2	440	0
1	mask	mask	2	460	0
1	mask	mask	2	480	0
1	mask	mask	2	500	0
1	mask	mask	4	0	0
1	mask	mask	4	20	0
1	mask	mask	4	40	0
1	mask	mask	4	60	80000000
1	mask	mask	4	80	24000000
1	mask	mask	4	100	64000000
1	mask	mask	4	120	80000000
1	mask	mask	4	140	32000000
1	mask	mask	4	160	32000000
1	mask	mask	4	180	32000000
1	mask	mask	4	200	16000000
1	mask	mask	4	220	0
1	mask	mask	4	240	8000000
1	mask	mask	4	260	0
1	mask	mask	4	280	0
1	mask	mask	4	300	0
1	mask	mask	4	320	0
1	mask	mask	4	340	0
1	mask	mask	4	360	0
1	mask	mask	4	380	0
1	mask	mask	4	400	0
1	mask	mask	4	420	0
1	mask	mask	4	440	0
1	mask	mask	4	460	0
1	mask	mask	4	480	0
1	mask	mask	4	500	0
1	mask	mask	1	0	0
1	mask	mask	1	20	0
1	mask	mask	1	40	0
1	mask	mask	1	60	32000000
1	mask	mask	1	80	8000000
1	mask	mask	1	100	32000000
1	mask	mask	1	120	8000000
1	mask	mask	1	140	16000000
1	mask	mask	1	160	40000000
1	mask	mask	1	180	0
1	mask	mask	1	200	8000000
1	mask	mask	1	220	0
1	mask	mask	1	240	0
1	mask	mask	1	260	0
1	mask	mask	1	280	0
1	mask	mask	1	300	0
1	mask	mask	1	320	8000000
1	mask	mask	1	340	0
1	mask	mask	1	360	0
1	mask	mask	1	380	0
1	mask	mask	1	400	0
1	mask	mask	1	420	0
1	mask	mask	1	440	0
1	mask	mask	1	460	0
1	mask	mask	1	480	0
1	mask	mask	1	500	0
2	No ecdy	M	1	0	0
2	No ecdy	M	1	20	0
2	No ecdy	M	1	40	0
2	No ecdy	M	1	60	44000000
2	No ecdy	M	1	80	84000000
2	No ecdy	M	1	100	72000000
2	No ecdy	M	1	120	140000000
2	No ecdy	M	1	140	136000000
2	No ecdy	M	1	160	96000000
2	No ecdy	M	1	180	88000000
2	No ecdy	M	1	200	48000000
2	No ecdy	M	1	220	2.8e+07
2	No ecdy	M	1	240	2.8e+07
2	No ecdy	M	1	260	24000000
2	No ecdy	M	1	280	2.8e+07
2	No ecdy	M	1	300	4000000
2	No ecdy	M	1	320	0
2	No ecdy	M	1	340	0
2	No ecdy	M	1	360	0
2	No ecdy	M	1	380	0
2	No ecdy	M	1	400	0
2	No ecdy	M	1	420	0
2	No ecdy	M	1	440	0
2	No ecdy	M	1	460	0
2	No ecdy	M	1	480	0
2	No ecdy	M	1	500	0
2	No ecdy	M	2	0	0
2	No ecdy	M	2	20	0
2	No ecdy	M	2	40	4000000
2	No ecdy	M	2	60	9.6e+07
2	No ecdy	M	2	80	60000000
2	No ecdy	M	2	100	92000000
2	No ecdy	M	2	120	68000000
2	No ecdy	M	2	140	9.6e+07
2	No ecdy	M	2	160	68000000
2	No ecdy	M	2	180	88000000
2	No ecdy	M	2	200	68000000
2	No ecdy	M	2	220	44000000
2	No ecdy	M	2	240	44000000
2	No ecdy	M	2	260	20000000
2	No ecdy	M	2	280	4000000
2	No ecdy	M	2	300	0
2	No ecdy	M	2	320	0
2	No ecdy	M	2	340	0
2	No ecdy	M	2	360	0
2	No ecdy	M	2	380	0
2	No ecdy	M	2	400	0
2	No ecdy	M	2	420	0
2	No ecdy	M	2	440	0
2	No ecdy	M	2	460	0
2	No ecdy	M	2	480	0
2	No ecdy	M	2	500	0
2	No ecdy	M	3	0	0
2	No ecdy	M	3	20	0
2	No ecdy	M	3	40	0
2	No ecdy	M	3	60	80000000
2	No ecdy	M	3	80	68000000
2	No ecdy	M	3	100	120000000
2	No ecdy	M	3	120	96000000
2	No ecdy	M	3	140	108000000
2	No ecdy	M	3	160	112000000
2	No ecdy	M	3	180	64000000
2	No ecdy	M	3	200	52000000
2	No ecdy	M	3	220	68000000
2	No ecdy	M	3	240	28000000
2	No ecdy	M	3	260	8000000
2	No ecdy	M	3	280	16000000
2	No ecdy	M	3	300	8000000
2	No ecdy	M	3	320	4000000
2	No ecdy	M	3	340	0
2	No ecdy	M	3	360	0
2	No ecdy	M	3	380	4000000
2	No ecdy	M	3	400	0
2	No ecdy	M	3	420	0
2	No ecdy	M	3	440	0
2	No ecdy	M	3	460	0
2	No ecdy	M	3	480	0
2	No ecdy	M	3	500	0
2	No ecdy	M	4	0	0
2	No ecdy	M	4	20	0
2	No ecdy	M	4	40	0
2	No ecdy	M	4	60	1.24e+08
2	No ecdy	M	4	80	1.24e+08
2	No ecdy	M	4	100	1.12e+08
2	No ecdy	M	4	120	108000000
2	No ecdy	M	4	140	88000000
2	No ecdy	M	4	160	84000000
2	No ecdy	M	4	180	52000000
2	No ecdy	M	4	200	36000000
2	No ecdy	M	4	220	12000000
2	No ecdy	M	4	240	12000000
2	No ecdy	M	4	260	12000000
2	No ecdy	M	4	280	4000000
2	No ecdy	M	4	300	4000000
2	No ecdy	M	4	320	0
2	No ecdy	M	4	340	4000000
2	No ecdy	M	4	360	0
2	No ecdy	M	4	380	0
2	No ecdy	M	4	400	0
2	No ecdy	M	4	420	0
2	No ecdy	M	4	440	0
2	No ecdy	M	4	460	0
2	No ecdy	M	4	480	0
2	No ecdy	M	4	500	0
2	Ecdy	M	1	0	0
2	Ecdy	M	1	20	0
2	Ecdy	M	1	40	4000000
2	Ecdy	M	1	60	48000000
2	Ecdy	M	1	80	60000000
2	Ecdy	M	1	100	80000000
2	Ecdy	M	1	120	136000000
2	Ecdy	M	1	140	128000000
2	Ecdy	M	1	160	132000000
2	Ecdy	M	1	180	140000000
2	Ecdy	M	1	200	80000000
2	Ecdy	M	1	220	48000000
2	Ecdy	M	1	240	16000000
2	Ecdy	M	1	260	20000000
2	Ecdy	M	1	280	4000000
2	Ecdy	M	1	300	0
2	Ecdy	M	1	320	4000000
2	Ecdy	M	1	340	0
2	Ecdy	M	1	360	0
2	Ecdy	M	1	380	0
2	Ecdy	M	1	400	0
2	Ecdy	M	1	420	0
2	Ecdy	M	1	440	0
2	Ecdy	M	1	460	0
2	Ecdy	M	1	480	0
2	Ecdy	M	1	500	0
2	Ecdy	M	2	0	0
2	Ecdy	M	2	20	0
2	Ecdy	M	2	40	0
2	Ecdy	M	2	60	120000000
2	Ecdy	M	2	80	140000000
2	Ecdy	M	2	100	136000000
2	Ecdy	M	2	120	184000000
2	Ecdy	M	2	140	156000000
2	Ecdy	M	2	160	148000000
2	Ecdy	M	2	180	116000000
2	Ecdy	M	2	200	48000000
2	Ecdy	M	2	220	20000000
2	Ecdy	M	2	240	24000000
2	Ecdy	M	2	260	20000000
2	Ecdy	M	2	280	12000000
2	Ecdy	M	2	300	0
2	Ecdy	M	2	320	4000000
2	Ecdy	M	2	340	4000000
2	Ecdy	M	2	360	0
2	Ecdy	M	2	380	0
2	Ecdy	M	2	400	0
2	Ecdy	M	2	420	0
2	Ecdy	M	2	440	0
2	Ecdy	M	2	460	0
2	Ecdy	M	2	480	0
2	Ecdy	M	2	500	0
2	Ecdy	M	3	0	0
2	Ecdy	M	3	20	0
2	Ecdy	M	3	40	0
2	Ecdy	M	3	60	84000000
2	Ecdy	M	3	80	112000000
2	Ecdy	M	3	100	1.2e+08
2	Ecdy	M	3	120	112000000
2	Ecdy	M	3	140	88000000
2	Ecdy	M	3	160	88000000
2	Ecdy	M	3	180	48000000
2	Ecdy	M	3	200	6e+07
2	Ecdy	M	3	220	3.2e+07
2	Ecdy	M	3	240	28000000
2	Ecdy	M	3	260	3.2e+07
2	Ecdy	M	3	280	8e+06
2	Ecdy	M	3	300	4e+06
2	Ecdy	M	3	320	4e+06
2	Ecdy	M	3	340	0
2	Ecdy	M	3	360	4e+06
2	Ecdy	M	3	380	0
2	Ecdy	M	3	400	0
2	Ecdy	M	3	420	0
2	Ecdy	M	3	440	0
2	Ecdy	M	3	460	0
2	Ecdy	M	3	480	0
2	Ecdy	M	3	500	0
2	Ecdy	M	4	0	0
2	Ecdy	M	4	20	0
2	Ecdy	M	4	40	0
2	Ecdy	M	4	60	56000000
2	Ecdy	M	4	80	144000000
2	Ecdy	M	4	100	148000000
2	Ecdy	M	4	120	164000000
2	Ecdy	M	4	140	176000000
2	Ecdy	M	4	160	188000000
2	Ecdy	M	4	180	92000000
2	Ecdy	M	4	200	104000000
2	Ecdy	M	4	220	44000000
2	Ecdy	M	4	240	36000000
2	Ecdy	M	4	260	24000000
2	Ecdy	M	4	280	24000000
2	Ecdy	M	4	300	0
2	Ecdy	M	4	320	12000000
2	Ecdy	M	4	340	12000000
2	Ecdy	M	4	360	0
2	Ecdy	M	4	380	8e+06
2	Ecdy	M	4	400	0
2	Ecdy	M	4	420	0
2	Ecdy	M	4	440	0
2	Ecdy	M	4	460	0
2	Ecdy	M	4	480	0
2	Ecdy	M	4	500	0

[truncated: 10 more sheets: Fig5h and i, S5f and g, Fig6ab, S6, Fig6c, Fig6d, Fig6e, Fig6f, Fig6g, Fig7b,c and 3c, Fig8b EA Spt]
